# Supplementary material for: Transcriptomic profiling reveals a pronociceptive role for angiotensin II in inflammatory bowel disease
Source: Pain. 2024 Jan 29;165(7):1592–604. doi: 10.1097/j.pain.0000000000003159 (PMC11190897; doi:10.1097/j.pain.0000000000003159)
Supplement: SUPPLEMENTARY MATERIAL [file jop-165-1592-s001.xlsx]

## Sheet: Sheet1
Diagnosis	Crohn's disease; treatment refractory	Crohn's disease; treatment refractory	Non-inflamed	Non-inflamed	Recurrent abdominal pain	Recurrent abdominal pain	Recurrent abdominal pain	Recurrent abdominal pain	Crohn's disease; treatment refractory	Crohn's disease; treatment refractory	Crohn's disease; treatment refractory	Crohn's disease; treatment naïve	Crohn's disease; treatment naïve	Recurrent abdominal pain	Recurrent abdominal pain	Non-inflamed	Non-inflamed	Non-inflamed	Non-inflamed	Recurrent abdominal pain	Recurrent abdominal pain	Recurrent abdominal pain	Recurrent abdominal pain	Non-inflamed	Non-inflamed	Non-inflamed	Non-inflamed	Crohn's disease; treatment refractory	Recurrent abdominal pain	Crohn's disease; treatment naïve	Ulcerative colitis	Ulcerative colitis	Recurrent abdominal pain	Ulcerative colitis	Recurrent abdominal pain	Ulcerative colitis	Recurrent abdominal pain	Crohn's disease; treatment refractory	Crohn's disease; treatment naïve	Non-inflamed	Crohn's disease; treatment naïve	Recurrent abdominal pain	Recurrent abdominal pain	Crohn's disease; treatment naïve	Ulcerative colitis	Recurrent abdominal pain	Crohn's disease; treatment refractory	Crohn's disease; treatment refractory	Ulcerative colitis
Age	16	17	8	8	12	12	11	11	15	15	15	15	15	13	13	9	9	9	9	Not reported	Not reported	Not reported	Not reported	12	12	6	6	15	Not reported	10	14	7	12	8	3	13	15	16	8	2	13	12	10	10	16	15	13	16	15
Sex	Male	Male	Female	Female	Male	Male	Male	Male	Female	Female	Female	Female	Female	Female	Female	Male	Male	Female	Female	Not reported	Not reported	Not reported	Not reported	Male	Male	Male	Male	Male	Not reported	Male	Male	Female	Male	Female	Female	Male	Male	Male	Female	Female	Male	Female	Female	Male	Male	Female	Female	Female	Male
ID	GC-DB-6856-19-2.alignments	GC-DB-6856-37-2.alignments	GC-DB-6856-45-Left.alignments	GC-DB-6856-45-Right.alignments	GC-DB-6856-46-Left.alignments	GC-DB-6856-46-Right.alignments	GC-DB-6856-47-Left.alignments	GC-DB-6856-47-Right.alignments	GC-DB-6856-49-Ileum.alignments	GC-DB-6856-49-Left.alignments	GC-DB-6856-49-Right.alignments	GC-DB-6856-50-Left.alignments	GC-DB-6856-50-Right.alignments	GC-DB-6856-51-Left.alignments	GC-DB-6856-51-Right.alignments	GC-DB-6856-52-Left.alignments	GC-DB-6856-52-Right.alignments	GC-DB-6856-53-Left.alignments	GC-DB-6856-53-Right.alignments	GC-DB-6856-54-Left.alignments	GC-DB-6856-54-Right.alignments	GC-DB-6856-55-Left.alignments	GC-DB-6856-55-Right.alignments	GC-DB-6856-56-Left.alignments	GC-DB-6856-56-Right.alignments	GC-DB-6856-57-Left.alignments	GC-DB-6856-57-Right.alignments	GC-DB-6856-9-2.alignments	GC-DB-6856-A2.alignments	GC-DB-6856-Sample-1.alignments	GC-DB-6856-Sample-11.alignments	GC-DB-6856-Sample-13.alignments	GC-DB-6856-Sample-14.alignments	GC-DB-6856-Sample-15.alignments	GC-DB-6856-Sample-16.alignments	GC-DB-6856-Sample-17.alignments	GC-DB-6856-Sample-18.alignments	GC-DB-6856-Sample-19.alignments	GC-DB-6856-Sample-2.alignments	GC-DB-6856-Sample-20.alignments	GC-DB-6856-Sample-21.alignments	GC-DB-6856-Sample-22.alignments	GC-DB-6856-Sample-23.alignments	GC-DB-6856-Sample-24.alignments	GC-DB-6856-Sample-25.alignments	GC-DB-6856-Sample-26.alignments	GC-DB-6856-Sample-28.alignments	GC-DB-6856-Sample-29.alignments	GC-DB-6856-Sample-30.alignments
AC005336.4	0.523683	0	0.533672	0.682428	0.588596	0.728641	0.108593	0.332443	0.390891	1.78673	0.634678	0.25323	0.296606	0.0540447	0	1.8154	1.28857	0.995762	1.45909	0.103522	0.0956219	0.119395	0.0520682	3.44712	1.91191	2.22434	1.15058	0	0.0574633	1.76823	0	0.431871	0.367782	0.60344	0	0.393697	0.53793	0.326573	0.19179	0.0981562	0	0	0.042668	0.915112	0	0.386644	0	0	0.245883
CYP4F11	1.24466	0.0893506	2.69054	2.21877	1.57456	1.13859	0.0670383	0.94405	1.34061	1.88431	1.32935	1.15943	1.60217	0.150136	0	3.12366	3.87476	3.1305	2.5794	0.271608	0.0737882	0.0491377	0.0482151	2.90557	4.80088	2.66458	3.4588	0.866634	1.52538	3.16281	0.290693	1.98623	2.15692	2.54558	0.0157971	1.65572	0.981152	1.47843	0.769587	0.969521	0.260478	0.111642	0.289744	3.40723	0	1.23322	0.0152488	0.0406335	0.999297
AC010980.2	0	0	0.0430693	0.0660895	0	0	0	0	0	0	0	0	0	0	0	0.0187033	0	0.0357164	0	0	0	0	0	0.0641991	0	0.0512894	0	0	0	0	0.0621855	0	0	0	0	0	0	0	0	0	0	0	0	0	0	0	0	0	0.0198437
MCOLN2	1.89226	9.05812	7.84199	12.3294	3.70421	5.16697	2.38049	3.45958	2.63654	3.58674	2.60456	8.87563	6.66271	3.57369	1.16718	12.5751	10.4687	6.40988	4.72902	0.467581	1.55483	6.06862	5.51255	7.06623	5.58276	13.2617	8.67646	4.72211	2.18018	7.40502	2.49035	4.18216	4.3665	6.54136	9.61621	2.59619	4.09954	1.33737	3.29178	4.13196	2.17036	1.17624	4.67151	3.18264	3.27574	0.481219	1.1603	1.31603	2.36925
RP11-747D18.1	0	0.738839	0.539174	0.725752	0.250385	0.087176	0.18478	0.0424258	0	0.918412	0.347127	0.915642	1.32483	0.586252	0.524019	1.77455	2.09535	1.01191	1.2978	0.660566	1.15929	0.634873	0.63126	3.08787	2.07725	1.11519	0.798014	0.293162	0.256667	0.549682	0.136576	0.220458	0.134102	0.0962624	0.228596	0	0.592883	0.0347305	0.244758	1.25265	0	1.29244	0.462842	0.0364953	0.312685	0.383777	0	0	0.496837
FAM95B1	0.487139	0.39056	4.12964	3.59017	0.538661	0.192903	1.04287	0.697916	1.90322	4.10763	1.92324	2.47885	2.97334	2.35711	0.274856	3.68619	4.08802	2.10448	2.73303	0.576559	1.13262	1.21753	1.65825	2.74704	2.91032	3.38995	2.55754	0.375543	0.0450756	5.52289	0.302215	0.295204	0.692393	0.164319	0.176641	0.534866	0.851604	0.556397	0.556645	0.657975	0.0233634	0.340464	0.28784	0.143567	0.907169	0.409337	0.787948	0.8375	0.482193
LINC00886	0.238439	0.301258	0.260343	0.399494	0.0797603	0.207349	0.258992	0.410849	0.339004	0.500379	0.191668	0.521589	0.273312	0.228495	0.267083	0.489913	0.567776	0.599711	0.273213	0.185173	0.155492	0.15532	0.304807	0.237152	0.470548	0.998989	0.91108	0.398451	0.0186883	0.162199	0.208831	0.238772	0.273396	0.0817718	0.1498	0.0320097	0.286277	0.141612	0.608149	0.335187	0.0807204	0.282313	0.166519	0.316216	0.509983	0.279434	0.417733	0.470943	0.106622
TPTE2P5	0.096938	0.643005	0	0.378969	0.0453974	0.0842983	0.0670051	0.123076	0.383784	0.137808	0.125876	0.234375	0.0457535	0.100041	0.152016	0.0357494	0.414481	0.204804	0.32738	0.095814	0.265506	0	0.144573	0.368129	0.210242	0.294102	0.324102	0.120352	0	0.12589	0.356583	0	0	0	0	0	0.0905229	0.100752	0	0.227119	0	0	0.118473	0.0529358	0.317481	0.0705223	0.309715	0.0812267	0
AL121761.2	0	0	0.143957	0	0	0	0	0	0	0	0	0	0	0	0	0	0.134551	0.23876	0	0	0	0	0	0	0.167265	0	0	0	0	0	0	0	0	0	0	0	0	0	0	0	0	0	0	0	0	0	0.159914	0	0
CTD-2017D11.1	0	0.361293	0.94867	0.593639	0.194788	0.516716	0.554466	0.226323	1.16853	1.2483	0.848727	0.78988	0.448723	1.17646	0.341661	1.49009	1.36508	0.460303	0.451511	0.763495	0.813725	0.383833	0.419652	1.63122	1.79497	0.871323	1.14417	0.420744	0.358601	0.25722	0.607143	0.686027	0.549021	0.142643	0.892579	0.251271	0.665846	0.194414	0.163209	0.445488	0.225295	0	0.266271	0.173798	0.566102	0.388102	0.270224	0.423206	0.625398
NRF1	3.01404	3.03553	3.12246	3.72891	4.00546	4.67945	3.49043	3.28578	3.93937	3.75386	2.77312	3.01412	2.60684	4.33194	3.49749	3.02618	2.53015	3.534	2.93114	3.89934	3.32803	2.85423	3.64005	2.07747	3.2076	3.54285	3.06007	3.44571	4.46743	3.10133	2.69598	3.40959	3.43557	3.21245	3.6087	3.3959	4.45028	3.47706	2.83184	2.662	2.88694	2.46317	3.03432	3.05053	3.18953	3.15868	3.54299	3.10734	3.05016
RP11-789C1.1	0	0	0	1.08519	0	1.68974	1.91872	0.352433	0	0.657697	0.7209	0	0	0.286472	0.87061	0.307109	0.220331	0.586464	0.234366	0.960286	0.887	0.421913	1.65597	0.175692	0.684753	0	0.132583	0.54118	1.52296	0.120164	0.340363	0	0.417745	0.399828	0.678197	0.130428	1.29608	0.288508	0	0.390218	0	1.15032	1.47009	0	0.259749	1.13859	0	0	0.325835
NPIPB15	9.13964	9.00701	7.96535	9.64943	0	0	7.08392	3.90548e-28	4.49714	9.776	6.78578	0	2.27344e-39	8.82572	5.49916	12.7666	11.9779	8.922	7.61127	0	0.0844801	7.39898	8.98322	13.0581	14.1982	16.138	13.2987	3.41679	0.103592	8.32393	5.94472	0	3.88068	0	0	3.56619	7.24544	8.89276	0	17.8305	4.49558	12.2289	3.16259	5.0768	5.38299	4.44638	4.23484	3.76358	12.9189
RP11-761E20.1	0.313102	0.0692284	0.0797684	0.217607	0.029326	0.163366	0.10821	0	0.0779024	0.207717	0.162627	0.100935	0.177336	0.0323125	0.0327334	0.277122	0.198817	0.11025	0.0793058	0.0928415	0.171512	0.142769	0.280176	0.356708	0.0926837	0.316642	0.0598184	0	0.0687127	0.0271077	0.0255941	0.0516417	0	0	0	0	0	0	0.0860009	0.352116	0.029679	0	0	0	0.117193	0	0.0590734	0.0262356	0.0980064
SLC35F2	10.525	14.6559	11.0054	12.0495	12.8597	12.9598	15.0948	11.3396	6.72467	9.56001	7.41334	6.94399	7.67055	14.3862	14.6468	8.38296	8.78502	13.0975	11.3408	14.1246	12.8068	16.0772	14.1037	11.6605	12.4416	12.0078	12.7641	11.4206	18.7358	10.6134	9.24768	8.34755	15.4089	9.13129	15.7282	8.37662	13.7206	9.73784	5.40349	9.05949	6.60686	16.0142	17.1081	8.70252	10.0946	17.4697	11.9939	7.85069	7.7429
RP1-86D1.3	0	0	0.0290334	0.118804	0	0.0594604	0	0	0.0283542	0	0	0.027553	0	0	0	0.0252161	0.108545	0	0.05773	0	0	0.0519636	0.033992	0.129831	0.0674683	0.103724	0	0.0333264	0	0	0	0	0	0	0	0	0	0	0	0	0	0	0	0	0	0	0	0	0.107014
NDRG3	10.7421	10.9895	8.9353	7.52148	6.62623	6.48324	7.7714	10.636	8.6099	9.32596	8.06739	8.46349	8.39976	8.72812	8.48563	5.7797	5.61537	11.6158	8.64658	8.75551	8.81919	8.98614	10.3019	5.5305	6.26874	7.47881	7.29403	10.9402	12.2489	10.8792	10.9434	11.3049	10.8779	10.2381	14.9832	7.684	12.0712	9.51919	7.44983	7.0245	11.2083	11.1012	12.2793	10.2218	7.87642	10.8509	13.3098	8.83316	8.0925
RP11-708J19.1	0.851568	0.715487	1.27279	1.77553	0.350945	1.00712	0.588617	0.735203	1.01701	0.968476	0.973082	0.878466	0.578778	0.632756	0.35611	0.778835	0.865183	0.695665	0.575185	0.639688	0.684164	0.543619	0.880554	1.42291	0.773043	0.482271	0.813465	0.398451	0.0747534	0.501343	0.250597	0.617998	0.307571	0.425213	0.665776	0.224068	0.44532	0.60185	0.374246	1.65997	0.226017	0.65873	0.194272	0.632432	0.509983	0.279434	0.417733	0.313962	0.559767
RBM22	11.9396	9.41405	9.6979	11.634	13.7519	15.7769	13.9654	11.6309	12.1473	12.5899	12.3067	9.50683	10.7799	12.0628	11.3389	10.1814	10.1457	10.9713	11.1098	11.7302	12.9955	12.2753	10.5699	10.734	11.2857	13.0173	9.67569	13.1765	13.3765	11.1131	11.064	10.2012	12.5363	11.0518	13.2101	7.15987	15.2845	12.3348	9.3887	12.0798	11.3855	13.6447	12.9705	10.5728	10.9542	12.1623	12.853	10.8907	9.2871
C16orf70	1.61507	1.85789	2.04807	1.87712	1.96245	2.23009	2.27044	2.27223	2.24453	1.99607	1.87992	1.61824	2.28688	2.26365	2.4985	1.7627	1.85363	2.10573	1.84271	2.22194	2.24166	2.0899	1.85536	1.61622	2.08895	1.48986	2.14742	2.2339	2.04761	2.79658	2.09629	1.80888	2.73711	2.54636	2.68751	1.75359	3.20999	1.93948	1.8584	1.56473	1.82057	1.65814	2.41842	2.18105	2.75708	2.37233	2.22362	2.05739	1.73354
RP11-706O15.3	0.0169342	1.32544	0.965193	1.31321	1.79133	2.09807	1.35526	0.194784	1.24943	1.36121	0.914472	1.0851	0.988207	0.213315	0.524657	1.45841	1.59761	1.12867	0.781304	0.118141	0.255627	1.37287	1.50702	2.33791	2.74429	3.0374	3.23336	0.0174092	0.243029	0.47946	0.788814	1.09825	1.99932	0.385572	1.30964	0.257438	0.972065	0.113377	2.57773	0.342396	0.39802	0.365038	0.443399	1.62935	0.168088	0.12766	0.195655	2.87744	0.341876
COX10	5.02774	8.75716	10.0556	9.27059	10.7253	12.4384	9.77326	10.8127	5.76966	7.42949	6.7862	6.49973	6.567	8.25954	7.68059	6.23604	6.62948	9.22042	9.3735	7.95111	7.68156	9.31058	7.99827	6.00072	6.66191	7.13919	7.37079	9.48201	11.7318	8.77687	7.39773	7.26021	12.1474	10.109	12.9155	6.84601	10.8081	7.2518	4.32146	7.96207	4.74636	9.66632	10.7511	8.33749	6.93218	11.2961	6.73694	7.0329	5.73303
RP11-403B2.6	0	0	0	0	0	0	0	0	0	0	0	0	0	0	0	0	0	0	0	0	0	0	0.17305	0	0	2.81625	4.73841	0	0	0	0	0	0	0	0	0	0	0	0	0	0	0	0	0	0	0	0	0	0
ABCA9	0.256415	0.0944913	0.616972	0.804418	0.253508	0.198206	0.0443096	0.17182	0.484394	0.249765	0.320628	0.373122	0.396692	0.33813	0.201053	0.782766	0.797148	0.536721	0.264601	0.0985609	0.0780335	0.129912	0.127473	0.07213	0.070281	0.540239	0.265354	0.097204	0.117234	0.283665	0.0815123	0.0704868	0.0357301	0.0478766	0.104412	0.0736269	0.172934	0.0592231	0.397802	0	0.141783	0.0688715	0.0522296	0.0544534	0.399897	0.0701168	0.275487	0.208888	0.300985
RP11-798G7.7	0	0	0	8.43678e-09	0	0	0	0	2.50538e-06	0	0	0	0	1.00222e-08	1.67257e-38	0.263529	0.272185	0.110997	0.309733	3.38727e-05	0	0	0.0963722	0.199515	0	0	0	0	0	0	0.128838	0.0761704	0	0.151347	0	0	0	0	0	0	0	0	0	0	0	0	0	0	1.88799e-22
LSM12P1	5.27677	5.09987	2.70433	3.33438	6.35318	4.79807	8.68571	4.75942	2.55886	5.59088	3.52281	4.08897	4.3427	4.51336	4.68542	4.0852	4.49645	4.23745	3.2456	7.09563	6.41679	5.0673	5.80229	2.2734	4.64756	2.60763	2.56909	5.03064	8.79081	4.23755	5.39541	4.77225	6.24279	5.11255	3.80289	1.90638	2.63061	3.4709	3.55184	4.35863	4.19716	2.16032	6.72306	4.55324	4.64272	3.94463	2.13053	3.64072	4.9368
ZNF471	0.287898	0.328889	0.855719	0.900407	0.494365	0.759424	0.490867	0.353342	0.620808	0.62756	0.639683	0.70381	0.905896	0.980478	1.08355	1.06881	0.807426	0.912378	1.03711	0.512209	0.867384	0.787658	1.05912	1.67642	0.946923	2.32923	1.7051	0.617415	0.358029	0.73946	0.478522	0.474848	0.365869	0.451542	0.703394	0.126255	0.896154	0.129665	0.632626	0.152892	0.918763	0.835139	0.531692	0.398279	0.844116	0.377884	0.262538	0.32165	0.6909
RP1-283K11.3	0	0	0.262819	0.179241	0	0	0	0	0	0	0	0	0	0	0	0	0	0	0.174196	0	0	0.0783983	0	0	0	0	0.0985439	0	0	0	0	0	0	0	0	0	0	0	0.188902	0	0	0	0	0	0.193062	0	0	0	0
RP11-49O14.2	0	0	0	0.290375	0.156531	0	0	0	0.207906	0.158388	0.144673	0	0.236638	0.172471	0.087359	0.246529	0.0663256	0.176542	0	0	0	0.0635036	0	1.05776	0.0824516	0	0.159644	0	0	0	0	0.206733	0	0	0	0	0	0	0	0.548175	0	0	0	0	0	0	0	0	0
FAM86B3P	0.227227	0.103438	0.363233	0.429645	0.33802	0.348704	0.739119	0.373347	0.487762	0.418036	0.347127	0.269306	0.365906	0.49659	0.489085	0.690103	0.795703	0.583614	0.507834	0.383128	0.451514	0.477425	0.571456	0.422996	0.646255	0.378488	0.727789	0.130294	0.146667	0.497606	0.0655565	0.143298	0.147512	0.33371	0.418004	0.301457	0.299562	0.263952	0.391613	0.438428	0.0886897	0.406194	0.163356	0.116785	0.550326	0.153511	0.264793	0.212799	0.407929
ANKRD20A14P	0	0.20649	0.0582593	0	0.104757	0.115021	0.000122943	0.233479	0.440866	0.0353333	0.0322739	0	0.070386	0.076939	0.15353	0	4.7834e-08	0	0	0.0459247	0.121757	0.269566	0.621464	0.0471933	3.10053e-25	3.53089e-05	0.0679019	0.145369	0.449997	0	0	0.0922364	0.224374	0.0357998	0.285903	0	0.236065	0.411175	0	0	0.25792	0	0.121504	1.97453e-07	0.192458	0	0.07034	0.0336518	0.213113
RTBDN	0	0	0	0	0	0.0634837	0	0.0308955	0.0403636	0	0	0.0980578	0	0.0251131	0.0763207	0.0179482	0	0	0	0.072156	0.111082	0	0	0.0308036	0	0	0	0	0.0267016	0	0	0	0.0732421	0	0.0237813	0.0228675	0.0908952	0	0	0	0	0	0	0	0	0.0399251	0.0229558	0	0
EDA2R	0.128101	0	0.512855	0.174882	0.308529	0.143226	0.252988	0.185877	0.6071	0.277501	0.285158	0.412962	0.345499	0.28329	0.0382641	0.688384	0.59555	0.811932	0.478978	0.0904402	0.0668305	0.458951	0.254734	1.15827	0.325031	0.444172	0.174814	0.017839	0.140565	0.36441	0.4039	0.226377	0.0367206	0.0878639	0.196729	0.068789	0.444318	0.0190203	0.753988	0.154354	0.294896	0.227509	0.119283	0.0199867	0.428107	0.105088	0.0863182	0.29135	0.229132
CASC3	8.22344	8.34679	8.63846	7.94195	8.12283	9.11202	9.22447	9.74131	8.95261	7.62929	7.89612	7.95132	8.27317	7.02311	7.26392	7.3673	7.55574	8.75166	7.67528	8.23906	8.63491	8.27338	9.67763	6.56097	7.06729	6.64493	6.58849	8.0162	9.05715	10.229	8.28178	8.38883	11.9866	10.4438	9.57219	7.70862	12.1668	8.47282	8.58482	7.76415	10.474	8.7662	9.19408	9.10385	9.96732	7.54961	10.9531	9.02795	7.98419
RPL35P5	0.618225	0.389859	0.4488	0.459324	0.165161	0.369827	0.207238	0	0.184303	0.501347	0.153019	0.426542	0.166393	0.364123	0	0	0	0.620288	0	0.348817	0.161094	0.40183	0.52613	0.446894	0	2.31233	1.78337	0.343894	0.387854	0.152421	0.541547	0.290809	0	0.169287	0.516881	0.995971	0.329594	0.366911	0.150341	2.48125	0	0.730748	0.576423	0.385168	0.494497	0.433882	0.1664	0	0.138061
KB-1507C5.3	0	0	0.311142	0.318296	0	0	0	0	0	0	0	0	0	0	0	0	0	0	0.103112	0	0	0	0	0.618383	0	0	0	0	0	0	0	0	0	0	0	0	0	0	0	0	0	0	0	0	0	0	0	0	0
SDCCAG3P2	0	0	0	0	0	0	0	0	0	0	0	0	0	0	0	0	0.101012	0	0	0	0	0	0	0	0	0	0	0	0	0	0	0	0	0	0	0	0	0	0.0582587	0.119265	0	0	0	0	0	0	0	0	0
RP11-727A23.11	0	0.47469	0.364641	1.30559	0.160867	0.298714	0.385832	0.218062	1.13955	0.162776	0.408874	0.519072	0.891711	0.620374	0.314227	0.538387	0.715713	0.393104	0.543789	0.25464	0.31361	0.326315	0.597685	1.95672	0.804991	0.651352	0.820333	0.0837116	0.376923	0.260223	0.175495	0	0.0430789	0.0824622	0.0839247	0	0.0400964	0.133882	0.314505	0.684083	0	1.12692	0.209906	0.046895	0.281252	0.140897	0.121517	0.179894	0.470411
TAS2R64P	0	0	0.0690131	0.1412	0.0507439	0.0706695	0.0187241	0	0	0.0513458	0	0	0.153426	0.0559114	0.0849596	0.0399596	0.32252	0.19077	0.0914838	0.053549	0.0494623	0	0.0269333	0.308612	0	0	0.155259	0	0	0.0938108	0	0	0.0815325	0	0	0.0509119	0	0	0	0	0	0	0	0	0	0.111111	0	0	0.021198
RP11-423H2.1	1.05212	3.75919	1.52883	1.77811	1.399	1.88766	2.64315	2.86585	1.06176	1.33803	0.74935	1.783	2.18149	1.45677	2.10388	1.98052	1.81691	2.47234	1.82278	3.15493	2.1432	1.78687	1.31653	2.11194	2.64018	0.152282	0.108103	2.37016	3.69327	1.46631	2.61848	2.48856	1.68698	3.07442	2.62934	2.56773	2.80579	0.737613	1.20619	0.811232	1.70017	2.93158	2.52017	0.694012	2.29519	2.55479	1.25463	0.77142	1.01138
AF186192.5	0	0	0.143063	0.292705	0.094672	0.0292993	0	0.29944	0	0.0957949	0.116667	0.0543073	0.159024	0.139084	0	0.0497013	0.213945	0.189822	0.113787	0	0.123041	0.0512105	0.100498	0.170599	0.0332452	0.340735	0.289664	0.0656867	0.147882	0.145851	0	0.055571	0.0338031	0.161766	0.0987809	0	0.0943884	0.175091	0	0.347332	0	0.0930814	0.219612	0.183988	0.409857	0.082919	0	0.112927	0
CATSPER2	0.348593	1.4037	1.16853	1.61176	1.25361	1.84614	1.30385	0.669066	1.78605	1.74999	1.12106	0.860619	1.06793	1.74356	1.67784	1.18454	1.22664	1.66282	1.37559	1.51254	1.96485	0.435806	0.751723	2.5633	2.25343	2.14775	2.08677	0.656094	0.52539	1.25938	0.277557	0.486284	0.34322	0.320416	0.727516	0.247507	0.299471	0.354257	0.46129	2.14084	0.257003	0.91046	0.385007	0.397639	0.919006	0.254194	0.650462	0.847861	1.22247
THOC3	9.27526	12.6627	14.322	12.6343	10.264	12.0154	16.0459	19.4633	6.93862	8.74948	8.45624	10.2126	9.94464	16.4371	13.3732	11.2954	10.5612	15.6219	12.9561	23.4578	18.7966	16.0465	14.3046	11.1066	14.402	7.87372	7.09744	16.2116	10.6989	10.6381	12.6088	14.2979	10.3082	19.7419	19.3564	16.4505	16.8227	10.6296	5.96578	10.1841	9.42258	12.6206	15.6619	8.59228	12.4915	13.7611	12.4403	5.64197	7.13646
HPX	0.143418	0.336924	0.532851	0.545103	0.587691	0.296205	0.260224	0.159327	0.0446045	0.237865	0.372461	0.231169	0.270766	0.49953	0.431069	0.436347	0.327281	0.694384	0.423809	0.177194	0.278241	0.435973	0.499086	0.385787	0.583746	0.453249	0.565128	0.122328	0	0.248336	0.0732719	0.0887055	0.161875	0.0344293	0.0525598	0.0505403	0.267854	0.204959	0.328277	0.151208	0.10196	0.173345	0.175278	0	0.402607	0.13236	0.0676472	0.210304	0.336693
ZNF432	0.880969	1.07013	2.32123	2.07872	1.96608	2.34559	2.52597	1.20136	2.27311	1.4637	1.44053	2.25703	2.70017	1.80712	1.85493	2.00549	2.04599	1.78466	2.00184	1.70926	2.25403	2.11598	1.76265	2.64339	2.08197	4.23468	2.38959	1.0496	1.64693	1.91152	1.17355	1.07632	1.34216	0.835507	0.914099	0.9403	1.87894	1.01737	1.72273	1.10083	1.76294	1.44227	0.726646	0.926522	2.12705	0.892227	1.15939	0.82932	1.64264
ZNF592	3.33877	3.1954	4.8684	5.02653	5.01376	4.12189	3.82974	5.64185	5.52241	4.09003	4.63299	4.72341	4.24762	4.57767	4.56196	4.09601	4.80712	4.56605	4.90774	4.83532	5.98676	4.4784	6.44819	3.08111	4.45578	2.91498	5.55272	4.77154	4.78814	6.75867	3.76985	5.40513	5.93634	4.91286	5.90454	4.10814	6.0057	4.79439	4.36177	3.57922	3.9769	4.15851	6.18427	4.18861	5.76895	5.3111	5.1059	6.60832	4.3671
RN7SL541P	0	0	0	0.396846	0	0	0	0	0	0	0.19772	0.55222	0	0.471422	0	0.505384	0.36258	0.321698	0.578515	0	0	0.347153	0	0	0	0	0	0	0	0	0	0	0	0	0	0	0	0	0	0	0	0	0	0	0.427446	0	0	0	0
RN7SL600P	0	0	0	0.380812	0	0.952968	0.757473	0	0	0	0	0.353272	0	0	0	0.323309	0.869826	0.77175	0	0	0.600293	0.166563	0	2.77439	0.865048	1.99485	0.837458	1.06824	1.44297	0.189754	0	0	0	0	0	0.205962	0	0	1.00334	1.64321	1.03877	0	0.357147	0	0	0	0.413514	0	1.02907
AC108448.2	0	0	0	0.387333	0	0	0	0	0	0	0.154384	0	0	0	0	0.394615	0.0707776	0.251189	0	0	0	0.135532	0	0	0	0	0.425899	0	0	0.0772011	0	0	0	0	0.0871437	0	0.249806	0	0.163284	0.752105	0.676194	0	0	0.389549	0.0834398	0	0	0	0
ZNF615	0.347452	1.15235	0.714968	1.39316	0.575768	1.01103	0.609648	0.797441	1.29674	0.937221	0.971756	0.818523	0.933499	1.20336	0.922085	1.32078	0.965255	0.856419	0.834933	0.805725	1.00045	0.883562	0.890225	2.09763	1.35818	1.89205	2.20845	0.625285	0.483902	1.08757	1.02684	1.00288	0.88489	0.628785	1.04479	0.452092	1.84692	0.583353	1.18683	0.500957	1.2034	0.756843	0.718619	0.642185	1.77569	0.701619	1.37412	0.996591	0.77386
ABCA10	0.201361	0.0856192	0.907744	0.65499	0.13057	0.215515	0.107065	0.0983289	0.353272	0.308276	0.32181	0.767721	0.57024	0.847213	0.396738	0.782578	0.940529	0.479963	0.490413	0.367433	0.353534	0.441428	0.346512	0.686254	0.46708	1.05735	0.562257	0.203836	0	0.556528	0.183592	0.306569	0.170942	0.126426	0.218504	0.203781	0.419464	0.130441	0.311997	0.0725807	0.315671	0.246054	0.327655	0.194543	0.536278	0.03812	0.67215	0.499687	0.503025
RP11-448A19.1	0.119472	0.182879	0.49949	0.750495	0.42178	0.447544	0.273152	0.338376	0.884148	0.470332	0.405741	0.318484	0.399063	0.578545	0.68216	0.772738	0.5398	0.472464	0.612982	0.254341	0.562155	0.300322	0.529974	0.744539	0.716385	0.371763	0.74621	0.152295	0.191601	0.334179	0.270445	0.181894	0.239728	0.132373	0.251478	0.215906	0.351861	0.200587	0.235601	0.198093	0.270053	0.190421	0.119805	0.24089	0.266588	0.218635	0.372793	0.23102	0.366777
FAXC	0.0334902	0.0308536	0.0568817	0.0581896	0.0679638	0.0873703	0.0115745	0.0425204	0.00925851	0.04761	0.0193278	0.040486	0.026345	0.0460831	0.0408479	0.0247015	0.0132913	0.0471706	0.094253	0.0441359	0.0101919	0.0975643	0	0.11305	0.0881218	0.0564482	0.0426556	0.0326462	0.0183743	0.00966504	0.0684403	0.0598406	0.0728004	0.064318	0.0272744	0.0157359	0.0364863	0.017404	0.0459945	0.0784652	0	0.0154205	0.0363823	0.00609611	0.0417843	0.0183158	0.0105311	0.00467705	0.065519
ANKRD20A4	0.849344	0.234421	0.468368	0.956013	0.167227	0.0214388	0.435466	4.66732e-11	0.466131	0.759029	0.371282	1.17884	1.3347	0.256466	0.0538903	0.295045	0.514937	0.0528948	0.396891	4.56227e-19	7.56805e-14	0.027808	0.141237	0.978099	0.971786	1.8994	1.06122	0.227821	0.277718	1.10748	0.184306	0.175713	0.803812	0.91829	7.32992e-09	0.305414	2.46285e-09	0.627792	6.18387e-09	1.5816	0.0980512	9.3606e-13	0.120681	0.0520009	0.042974	0.693422	0.423883	0.578895	0.0635058
RP11-6N17.6	0.617589	1.36552	0.839158	0.64384	0.231381	0	0.597642	0.156822	0.921968	0.117062	0.213853	0.497732	0.699586	0.637359	0.774793	1.09324	0.784329	1.47877	1.35572	0.122086	0.338306	0.187739	0.491239	0	0.121878	0.374743	2.24183	0.24081	0	0.96245	0.504839	0	0.37177	0.118608	0	0	0.461375	0.256755	0.339271	3.00969	0	0.17062	0.503191	0	0.577904	0.810623	0.582607	0	0.0966581
AC093698.2	0	0	0.111022	0	0	0	0	0	0	0	0	0	0	0	0	0.0964085	0	0	0	0	0	0	0	0	0.128975	0	0	0	0	0	0	0	0	0	0	0	0	0	0	0	0	0	0	0	0	0	0	0	0
RP11-84C10.1	0	0.124503	0.382557	0.489192	0.105482	0	0	0	0	0.106733	0	0	0.10631	0.232448	0.353215	0.0830648	0	0.0793113	0.285254	0	0.102818	0	0	0.427679	0.222248	0.113893	0.10758	0	0	0	0	0	0	0	0.11006	0	0.105166	0	0	0.527717	0	0	0	0	0	0	0	0	0
VGLL4	6.3364	9.11087	5.7937	7.21868	6.98165	8.55263	5.41432	8.16831	6.27074	6.29998	6.58738	5.47479	6.11901	6.57935	7.3153	5.75593	6.61852	6.41294	6.05549	5.45605	6.06002	5.96763	6.59962	5.92962	6.50162	5.83801	8.021	7.78721	8.72308	7.32857	6.53806	6.45974	10.1793	6.29916	10.058	6.59379	8.49445	7.53518	4.58246	6.26617	8.30932	6.56453	8.58335	6.53824	7.23876	7.90872	8.30614	8.13514	6.89781
FHOD3	0.147105	0.207803	0.069403	0.127798	0.0459275	0.213206	0.0734364	0.259402	0.216894	0.139417	0.212242	0.131729	0.154292	0.160248	0.196511	0.223029	0.207579	0.328059	0.282902	0.0565441	0.358141	0.22359	0.3169	0.103452	0.072576	0.0578543	0.163943	0.175264	0.555991	0.219342	0.120249	0.202191	0.409966	0.211886	0.439274	0.191998	0.618164	0.118917	0.246925	0.107226	0.627485	0.316091	0.346251	0.223141	0.267657	0.160903	0.154192	0.253373	0.281395
VN1R82P	0	0	0.465839	0.15885	0.171261	0.318013	0	0	0.303294	0	0.474862	0	0	0	0	0.404591	0.290268	1.03016	0	0.361456	0.333871	0	0.3636	0.694378	0.180421	0.554747	0.174666	0.35648	0	0	0	0	0.183448	0	0	0	0	0.380085	0	0	0	0	0	0.199699	0	0	0	0	0.85852
SLC25A27	0.831562	1.60345	2.5784	4.23373	1.05056	1.56399	1.30998	1.05578	1.55576	1.79614	1.15513	1.97936	1.53344	2.69429	2.44634	2.90978	1.87268	2.56039	2.23689	1.26155	1.74791	1.42559	1.49977	3.35375	2.06085	3.69633	2.64169	0.490133	0.169761	1.4399	0.25293	0.781461	0.543259	0.352829	1.28515	0.563366	1.64336	0.944678	1.50502	0.85181	1.04488	0.721257	0.58299	0.549142	1.88198	0.539392	0.547298	0.842625	1.74033
C12orf56	0	0	0	0	0	0.133052	0.0470033	0	0	0	0	0.0274019	0	0.0350888	0.106638	0.0501556	0.0269875	0.0359169	0.0574133	0.0840156	0.0465623	0.0258393	0.0169028	0	0.0503237	0.0687698	0.0162395	0.0165718	0.279813	0.0147184	0.0138966	0	0.17056	0.0816223	0.0664559	0.0319512	0.0476256	0	0	0	0	0.117415	0.0831073	0.0557008	0	0.0418384	0	0	0
TEX9	0.690676	0.460228	0.361567	0.427417	0.363331	0.584164	0.300831	0.252261	0.980857	0.502144	0.614284	0.457508	0.696637	0.595615	0.514352	0.760646	0.968768	0.599677	0.543199	0.271197	0.267776	0.431419	0.470354	0.718601	0.438779	0.612371	0.424785	0.67327	0.539854	0.557015	0.510445	0.546179	0.379695	0.436091	0.323622	0.435663	0.512441	0.609682	0.511093	0.647282	0.56501	0.339801	0.400856	0.47533	0.584321	0.263894	1.06212	0.547023	0.296156
AL161668.5	0	0	0.18644	0.381454	0.102814	0.38183	0.3035	0.418105	0.364158	0.208067	0.380103	0.353868	0.103621	0.113284	0.34428	0.485782	0	0	0.834115	0.216995	0.701523	0.0834221	0.218282	0.277907	0.32494	0.333035	0.83887	0.428016	0	0.0950368	0.269191	0.362102	0	0	0.107276	0	0.717543	0.114089	0	0.925863	0	0	0	0.599433	0.205434	0	0	0	0
RP1-228P16.5	0	0	0.0574631	0.0587844	0	0	0	0	0	0	0	0	0	0	0	0.0998159	0	0	0	0	0.0617765	0	0	0.256963	0.0667669	0	0.193912	0	0	0	0	0	0	0	0	0	0	0	0	0	0	0	0.0551313	0	0	0.0555092	0	0	0
DKFZP779L1853	0.0714336	0	0.333649	0.139631	0.0501801	0.0621194	0.049376	0.0453473	0.207355	0.0338502	0.0463789	0.0719628	0.0337158	0.405461	0.0373403	0.35564	0.170099	0.03773	0.392025	0.123559	0.0815213	0.0135718	0.0532681	0.384305	0.140971	0.054181	0.051178	0.0174083	0.0391917	0.154614	0.0437943	0.0294549	0	0.0171485	0.052358	0.0839103	0.0500298	0.0185611	0.0981047	0.0167364	0.016928	0.049337	0.0582017	0.0585126	0.116976	0.0293003	0.0505406	0.014964	0.209625
CTA-363E6.6	0	0	0.0873294	0.446687	0.0963172	0	0	0	0.341146	0	0.178042	0.24863	0	0	0	0.455085	0.163247	0	0.347292	0	0	0.0781506	0	0	0.202938	0.103997	0.196465	0	0	0.178063	0	0.084805	0	0.0987462	0	0.193272	0.0960287	0	0.0941526	0.289119	0	0	0.335142	0	0	0.16872	0	0	0
WDR96	0.0815485	0.0601027	0.0615585	0.0551022	0.0424337	0.00787949	0.00626307	0.0115041	0.037574	0.0858741	0.0470632	0.0438148	0.0684265	0.018702	0.0757825	0.0467817	0.0431523	0.0446678	0.0459011	0.0268677	0.00827241	0	0.00900901	0.103229	0.053644	0.164941	0.0605886	0.0264978	0	0.0941372	0.00740674	0	0.00909069	0	0.0885508	0.0340594	0.0592293	0.0188349	0.0414801	0	0	0.0125162	0.00738256	0	0.0423935	0.00743316	0.0512863	0.0303696	0.0283624
CTD-3199J23.4	0	0	0	0	0	0	0	0	0	0	0.00506814	0.00935757	0.00769153	0	0	0.00236587	0	0	0	0.0230554	0.0641782	0	0.0698928	0	0	0	0	0	0.051281	0	0	0	0.0235088	0	0	0	0	5.69364e-11	0	0	0	0.0633276	0.0572746	0	0	0	0	0.0196341	0.036673
NHLRC3	4.03219	4.86193	5.70131	5.7618	3.69104	4.20417	4.0157	4.21673	6.27556	6.18939	5.23148	7.22784	6.06894	5.82788	6.04182	8.39019	6.75576	6.13706	5.29094	4.42714	5.45237	5.3182	4.65537	8.49838	5.48195	7.01545	5.92803	4.19788	3.86724	5.39036	5.22222	5.67892	3.63782	4.32055	4.12917	3.3024	5.88038	3.92692	5.41214	2.40818	6.31563	4.74205	4.08798	5.51305	5.10363	3.93271	4.4649	4.08504	4.72112
TCFL5	0.833565	2.01061	1.60883	1.54708	1.40178	1.40033	1.21782	1.82801	1.66547	1.66978	1.722	0.977153	1.23395	1.36858	1.66369	1.10387	1.02253	1.17407	1.55152	1.4231	1.31449	0.835047	1.63874	0.527587	1.04682	0.68972	1.30298	1.66205	2.47375	1.62379	1.74992	1.8123	2.4899	1.49171	2.25874	1.51324	2.44135	1.81149	2.04675	1.91747	2.63978	1.88417	1.97574	1.17936	1.80819	1.55413	1.78716	1.61917	0.904328
RP11-504P24.6	0.482141	0.623596	0.824414	2.03688	0.810155	0.846291	0.727113	0.438215	0.884254	0.956286	0.96953	1.07938	1.50351	1.53379	1.16893	1.58732	1.07361	2.60632	1.24489	0.353704	0.694442	0.412214	0.746292	1.23528	1.25785	0.414093	0.900506	0.171197	0.424947	0.735392	0.196473	0.195914	0.28165	0.0851548	0.541839	0.0974375	0.229879	0.166156	1.70917	2.18757	0.447947	0.264112	0.33339	0.327278	0.793706	1.01186	0.169777	0.405726	0.697342
ATP1B3P1	0	0	0.0673901	0	0	0	0	0	0	0	0	0	0	0.0819083	0.08289	0.0585265	0.0629326	0.0558367	0.133979	0.0784214	0	0.060255	0	0.100365	0.156576	0.160365	0.0757384	0.154576	0.0870572	0.0686441	0	0.131036	0.0795924	0	0	0	0	0.164811	0.145185	0	0	0	0	0	0	0.0650424	0.0747951	0	0
RP11-250B2.3	0.556953	0	0.591225	0.665301	0.586865	0.726498	0.818071	0.0883908	0.288697	0.527845	0.301339	0.617187	0.52575	1.14956	1.09175	0.872935	0.828893	0.588346	0.293898	0.275248	0.508483	0.105817	0.3461	1.32192	0.96173	1.19691	0.598536	0.135729	0	0.843845	0	0.17224	0.419086	0.0668517	0.204112	0	0.260048	0.0723583	0.318709	1.3049	0.263969	0.0961675	0.113447	0.532245	0.58631	0.171336	0.45973	0.116671	0.49032
PRORSD1P	1.35858	0.91423	1.47981	1.77041	0.442604	0.333885	0.816586	0.712461	1.44519	0.867718	0.741451	1.11872	1.03155	1.64591	0.802799	1.67735	1.28935	2.53753	1.62084	0.758992	1.29428	0.583577	1.85	1.49545	1.95254	0.657104	1.15673	0.518222	0.842604	1.02281	0.434565	1.09604	0.948204	0.737371	0.837038	0.971402	1.35142	0.767412	0.784192	0.885722	0.475928	1.4279	1.0588	0.77415	0.746188	0.581486	0.752261	0.569195	0.670248
RP11-573N10.1	0	0	0.105194	0	0	0.0538594	0	0	0	0	0	0	0	0	0	0	0	0.130852	0	0	0	0	0	0.156802	0	0	0.0591639	0	0	0	0	0	0	0	0	0	0	0	0	0	0	0	0	0	0	0	0	0	0
F8A2	4.80797e-05	9.75023e-12	1.16912	1.46934	2.3366	1.54208	2.21065	0.000367344	1.41257	2.06482	2.69521	5.22173e-07	7.7172e-06	2.03008	1.6376	0.391004	0.524089	0.934087	0.812913	1.61459	1.74405	1.26527	2.8804	7.4399e-06	1.49468	6.84301e-10	0.00655608	4.2427	1.49136e-06	2.0113	4.85103	2.30834	6.15562	3.5299	3.58023	4.80287e-05	2.49758	0.0704565	1.08771	0.351366	3.42232	0.489542	0.763166	5.82167e-07	6.96484	1.33879	0.354286	0.000650601	0.780618
CBR3-AS1	0.202218	0.581248	0.927336	1.22974	0.378806	0.69461	0.670925	0.577671	0.419279	0.910335	0.393874	0.89635	0.58221	1.1478	0.67651	1.13354	0.802542	1.1108	0.947568	0.73953	0.793864	0.545561	0.89471	0.95992	1.23711	1.11455	0.801653	0.473091	0.698958	1.0417	0.520695	0.541985	0.415907	0.388359	0.543464	0.456072	0.642041	0.56747	0.212918	0.568538	0.153346	0.474863	0.650803	0.662561	0.558209	0.505963	0.400604	0.55069	0.625065
GSTM3	1.48032	2.17213	1.57713	1.92906	1.99154	4.11937	2.51155	1.12768	1.62952	1.09686	1.11839	1.52925	2.1723	1.79159	2.19479	1.79658	1.73044	3.01379	2.43151	2.64699	2.42041	1.59545	1.76621	2.50418	2.89479	1.30653	1.02843	2.16452	4.28236	2.004	2.53014	1.66472	2.32229	1.24056	2.85393	1.16347	4.51152	1.02105	0.763927	0.845002	3.29115	4.98195	4.37492	1.82252	1.10816	2.40669	1.40917	2.92058	0.979391
RP11-345M22.2	0	0	0.0640922	0.196698	0	0	0.0782503	0.0479104	0.0312964	0.0357634	0.0326668	0.121648	0.0712429	0.155774	0.197254	0.139164	0.0898568	0.26575	0.0637205	0	0.0344516	0	0	0.238839	0.0372347	0.34346	0.180235	0	0.0414069	0.0326706	0.0616928	0.124479	0	0.0362356	0	0	0.105715	0.117661	0	0.0707294	0	0	0.245965	0	0.141243	0.123826	0	0.0316196	0
AP001187.1	1.27635	0.940692	2.28826	3.2033	0.265659	0.863277	1.96052	0.180055	1.41141	1.88167	0.736605	1.8287	2.14194	2.48806	2.07568	2.4058	2.92671	2.59671	2.9934	1.40172	1.94212	0.323329	1.69205	0.897598	3.21849	2.00788	2.98036	0.276485	0.311228	1.10504	1.15926	0.467813	0.995976	0	0.831568	0.133269	0.397295	0.44219	0.649222	1.46197	0.403286	2.74256	0.92438	0.619545	0.398111	0.465358	1.60541	1.18832	1.77565
CTB-180A7.6	0	0	0.371003	0	0	0	0	0	0	0	0	0	0	0	0	0.644449	0.115588	0	0.491802	0	0	0	0	0	0	0	0	0	0	0	0	0	0	0	0	0	0	0	0	0	0	0	0	0	0.272533	0	0	0	0
TNPO3	7.76228	10.1549	10.9632	9.04406	15.1143	15.0259	15.1238	8.30027	11.1871	9.17615	8.30998	10.7376	9.10846	9.75296	12.2505	9.93679	9.44547	9.19633	11.3467	13.4632	15.4277	11.7102	10.5482	8.84124	11.0887	11.4822	11.573	10.3093	10.6423	10.8043	10.8639	11.7381	12.8357	12.8731	11.7752	8.78755	12.5189	9.13421	7.81919	7.32111	6.77742	10.7909	12.2848	7.7365	11.4915	11.2964	8.79027	8.72309	8.35381
ZNF649	0.715809	0.626482	1.21577	1.12712	1.17328	1.24495	1.21633	1.26856	1.08838	1.0176	0.684208	1.52635	1.44995	1.30815	0.810707	1.55088	1.19552	0.966199	1.2339	1.23814	1.26619	1.39398	0.904459	2.001	1.57448	2.88053	1.8519	1.00304	1.0309	1.49768	1.23121	0.934662	1.31662	1.34607	1.74886	0.770764	2.26991	0.728474	1.41999	0.85252	1.21568	0.803379	1.40944	0.993508	1.38149	1.29677	1.11137	0.737247	0.875238
RP11-523H20.3	0.401195	0	1.19247	0.0871349	0	0.0872208	0	0.127343	0.41592	0.0950569	0.260479	0.0808334	0.0946795	0.207019	0	0.887731	0.636889	0.141269	0	0.396543	0.0915701	0.228672	0	0.634819	0.692771	0	0	0.097771	0	0.173673	0	0	0	0	0.19604	0	0	0.521225	0.183663	0.469985	0	0.554186	0	0	0.0938537	0.0822801	0.946176	0.0840428	0
AC105206.1	0	0	0.0700332	0	0	0	0	0	0	0.0260523	0	0	0	0.0567378	0	0	0.0436382	0.0193589	0	0.0271702	0.0752901	0	0.0273314	0.139188	0.0813722	0.0277998	0.0787769	0	0	0	0.0224705	0	0	0	0	0	0	0	0.0503367	0	0	0	0.0447942	0	0.0257226	0.0225506	0	0	0
BMS1P8	0	0	0.0305749	0.0318387	0	0.0637315	2.20605e-25	0	0.248936	0.20473	2.69664e-09	0	0	0	7.16653e-26	0.0267307	0	0.0507101	0.0607953	0.0355858	0	0	9.27762e-06	0	0	0.680795	0.457138	0	0	0	0	1.36817e-29	0	0	0	0	0	0	2.86095e-24	0	0	0.0994653	0.0586685	0	0.0872286	0	0	0.030168	0.169864
RP11-95K23.5	0	0	0	0	0	0	0	0	0	0	0	0	0	0	0	3.91662e-23	0	0	0.048809	0	0	0	0	0	0.0570424	0	0.0552231	0	0	0	0	0	0	0	0	0	0	0	0	0	0	0	0	0	0	0	0	0	1.66217e-22
RP11-56F10.3	0	0	0	0	0	0	0	0	0	0	0	0.0930158	0	0.119109	0.120661	0.25538	0.274828	0	0.292335	0	0	0	0	0	0	0	0.441002	0.112506	0	0	0	0	0	0	0	0	0	0	0	0.108163	0	0	0	0	0.215997	0	0	0	0.0903171
MORF4L2-AS1	0	0.17249	0.238502	0.271096	0.11691	0.0814088	0.237264	0.0396191	0.310564	0.0887228	0.135068	0.276639	0.500766	0.450856	0.293612	0.368256	0.272456	0.351616	0.316159	0.0925299	0.199426	0.0948597	0.279236	0.395012	0.523445	0.31558	0.238471	0.0304187	0.205446	0.189117	0.153049	0.0514684	0.0939226	0.119859	0.0914884	0.117297	0.0874202	0.0648658	0.114283	0	0	0	0.0254249	0.238566	0.204399	0	0.0883127	0.183033	0.0732582
ABCA11P	0.493424	1.88265	1.20237	1.6438	0.672953	0.998728	1.2079	0.233087	0.912402	1.15991	0.473662	0.983169	1.14329	1.69138	1.26195	1.51286	1.76354	1.83297	1.43834	0.72627	1.95833	1.01941	1.46492	2.24996	2.01035	1.10114	0.669413	0.615386	0.650869	1.32191	0.304886	0.73054	1.01251	0.594184	0.747849	0.575423	1.34003	0.759476	0.810325	2.13393	0.0144992	1.48034	0.900704	0.865484	0.954252	0.74099	0.738874	0.598967	0.755759
AC002451.3	0.374461	0.206988	0	0.379534	0.11691	0	0	0	0.103521	0.118297	0.0540271	0	0	0	0	0	0.346763	0.21976	0.105386	0	0	0	0.0620525	0.474015	0	0	0.417324	0	0	0.108067	0.102033	0.0514684	0.0626151	0	0	0	0	0	0.114283	0.350934	0	0.344839	0.0508497	0	0.1752	0.153595	0.412126	0.156885	0.0488388
RP5-894A10.2	2.11344	4.39254	2.44091	4.70031	2.05869	2.42598	1.75301	0.858654	3.57572	3.04454	1.68319	2.45272	2.23444	3.83872	1.50246	2.3694	2.34853	5.77489	1.142	1.58759	2.70132	1.34916	1.09269	2.67531	3.33661	2.6503	1.93812	2.06017	2.59734	2.48848	0.829248	0.836596	0.84815	0.649417	1.40449	0.953308	1.89463	1.75727	2.78643	3.88208	1.76293	1.51807	1.23981	1.01561	3.0851	0.970906	1.11649	1.41672	2.97695
AC003991.3	0.138252	0.433051	0.0978398	0.200179	0.733783	0.440828	0.111489	0.0585101	0.0191102	0.152865	0.039894	0.0928511	0.239263	0.0237797	0.120447	0.0679808	0.201184	0.129818	0.194545	0.0910997	0.189331	0.595383	0.32074	0.0875039	0.204626	0.279632	0.0440221	0.404305	0.252838	0.119696	0.0188354	0.32304	0.254295	0.0885046	0.135111	0.0216533	0.322758	0.0957948	0.168775	0.151161	0.065525	0.541091	0.375478	0	0.237176	0.302441	0.130422	0.193075	0.0360629
ANKRD20A11P	0.120992	0	0.148417	0.105113	0.0268647	0	0.0836318	0	0.0111496	0.050964	0.0488268	0.0325037	0.126904	0.110991	0.0983826	0.208228	0.215249	0.0568054	0.0227009	0.0299854	0.0736419	0.071517	0.0935657	0.2893	0.0265303	0.21753	0.0908587	0.104838	0	0.082465	0	4.65367e-31	0.0269754	0	0.086368	0.0631667	0.0627697	0.125753	0.147704	0.176385	0.305837	0.0742806	0.0219068	0	0.131798	0	0.101145	0.0463096	0.157803
GCNT1P1	0	0	0.128061	0	0	0.131134	0.0347443	0	0	0	0.0435138	0.0810207	0	0.0518746	0	0.111223	0.0398978	0.0707984	0.0848786	0	0	0	0	0	0.247991	0	0.288098	0	0	0.130556	0	0	0	0	0	0	0	0	0	0	0	0.0694337	0	0	0	0	0	0	0.039335
RP11-626P14.2	0	0	0	0	0	0	0	0	0	0	0	0	0	0	0	0	0.0605717	0	0	0	0	0	0	0.193199	0	0	0.0728971	0.0743885	0	0	0	0	0	0	0	0	0	0	0	0	0	0	0	0	0	0	0	0	0
ZNRF3	0.579193	1.03276	1.309	1.50953	1.96871	3.1114	1.59493	2.17051	1.50306	1.50511	1.35053	0.986278	0.881845	1.19547	1.96306	1.16446	1.10483	1.57236	1.08056	2.04061	1.9531	1.85297	2.02484	1.20619	1.6039	1.1337	2.07033	2.29481	3.02395	2.11904	1.01563	1.66407	2.34312	2.00939	3.23187	1.52751	2.50368	1.10687	1.00928	1.36576	0.982923	0.942008	1.94091	1.41818	2.1679	1.67832	1.2514	2.11349	1.16966
AC034220.3	0.455839	1.23466	2.20653	3.72252	0.832557	1.09011	0.819217	0.983874	0.926236	1.49046	1.32194	1.54297	1.61363	1.97581	3.19295	2.26945	2.33373	1.55696	2.07828	1.12639	2.03923	0.519636	2.15283	1.78879	3.93565	2.35107	3.85367	0.688745	0.675254	1.38129	0.335357	0.263145	1.62354	0.459606	1.58146	0.299856	1.51114	0.450086	0.855582	0.662159	0.172837	0.314834	1.85701	0.348494	1.06637	0.897476	0.731033	0.821212	1.12365
CTD-2015H6.1	0.346244	0	0	0	0	0	0.11967	0	0	0	0	0.0697675	0	0.0893319	0.0904956	0.12769	0.137414	0	0	0	0	0	0.0860648	0.219148	0.42706	0	0.413439	0	0	0	0	0.0713851	0	0	0	0	0	0	0	0.405612	0	0	0	0	0.161997	0	0	0.217595	0
OR2C3	0	0	0	0	0	0	0	0	0	0	0	0	0	0	0	0.0350193	0	0.0334369	0	0	0	0	0	0	0	0.024008	0	0	0	0	0	0	0	0	0	0	0	0	0	0	0	0	0	0	0	0	0	0	0
LINC00672	0.137619	0.517281	1.05183	0.836901	0.464033	0.550505	0.342448	0.349452	0.639162	0.67822	0.786283	0.443644	0.519636	1.02258	0.345299	1.40076	1.22342	0.89164	0.697153	0.272047	0.552828	0.334676	0.492589	0.418095	0.434536	0.389691	1.15686	0.241472	0.241613	1.14382	0.269988	0.340475	0.386599	0.634314	0.430376	0.181055	0.514048	0.200247	0.705607	0.464302	0.417439	0.342178	0.426084	0.571147	0.978698	0.225792	0.519296	0.507384	0.560004
RP11-441O15.3	0.238837	0.168026	0.46097	0.358393	0.122019	0.0944067	0.180096	0.0827006	0.378157	0.185199	0.300735	0.262479	0.266448	0.537779	0.476686	0.304275	0.344681	0.351689	0.238314	0.0858427	0.336989	0.231011	0.32382	1.04442	0.278515	0.219579	0.331854	0.0634957	0	0.169183	0.035497	0.0358116	0.0871348	0.0208494	0.169753	0.0204038	0.162205	0.203101	0.516866	0.427313	0.288138	0	0.0530717	0.14228	0.284441	0.0712472	0.348204	0.127354	0.237873
EFHC1	1.28281	0.814494	1.83284	2.06323	1.23399	1.27383	1.12035	0.814349	1.97687	1.58543	1.31309	2.03976	1.90641	1.96792	2.93596	2.14805	1.947	1.84344	1.87343	1.18226	1.04456	1.64019	1.30131	1.9969	1.24867	3.03291	2.00371	0.794224	0.551632	1.82353	0.843142	1.09365	0.895696	0.574293	0.550595	0.765651	0.890343	1.06302	1.76177	1.47027	1.81575	0.77824	0.769768	0.889843	1.63024	0.789265	1.16109	0.915115	2.16371
RP11-1319K7.1	0.0822309	0.231062	1.25167	0.974779	0.538358	0.39101	0.476714	0.190965	0.80529	0.596789	0.835414	0.515172	1.11755	0.754	0.735013	1.21974	0.560442	0.999158	0.508344	0.353573	1.41432	0.358485	0.27776	1.78873	0.63792	2.62481	1.11571	1.07357e-05	0.0165995	0.723829	0.231861	0.43249	0.458899	0.464039	0.439752	0.232705	1.04657	0.261698	1.58612	0.229736	0.741403	0.298274	0.126491	0.311812	1.0069	0.0914359	0.437963	0.521821	0.139586
FBXW9	2.21701	2.11055	1.6997	1.57828	3.08593	2.0886	2.85203	2.7366	1.20026	1.86768	2.58561	2.1838	1.86027	1.71598	1.57738	1.65792	1.9797	2.55882	2.00182	3.13478	2.5582	2.26988	2.57168	0.857516	2.67371	0.74736	1.85308	3.21169	3.14224	2.02607	2.76873	2.08225	4.38679	3.57771	3.85181	3.26976	2.76039	2.36825	1.0995	3.57829	0.321064	1.53122	3.01057	2.15229	3.31351	3.10699	1.97524	1.49647	1.54214
KREMEN1	2.35014	4.62791	3.87378	4.48038	4.44827	4.49897	3.07405	5.55319	2.54467	3.51885	4.82478	3.64997	3.65893	4.50547	6.83344	2.13063	3.07013	3.71816	3.67908	4.70221	4.44021	4.78135	4.36502	1.97297	2.53634	2.53351	6.56345	4.31934	7.89747	6.82467	4.77603	5.43744	8.62085	8.43136	9.09923	4.463	5.89043	3.29921	5.93969	3.47197	5.83996	3.03217	4.93331	5.57907	9.46079	4.90689	2.58652	4.89577	5.77272
ZSCAN23	0.297413	0	0.370438	0.189478	0.222853	0.068969	0.0959358	0.0503475	0.279552	0.0939566	0.137314	0.271653	0.131017	0.286472	0.269474	0.321734	0.157379	0.209451	0.334809	0.137184	0.307735	0.150683	0.275995	0.627471	0.136951	0.260673	0.416688	0.251262	0	0.154496	0.0810388	0.130811	0.0596779	0.152315	0.0775083	0	0.185154	0.103038	0	0	0	0.109554	0.177703	0.108274	0.148428	0.0487967	0.112227	0.066456	0.279287
AGAP9	1.06096	0.26454	1.52388	2.88543	0.816414	0.924962	0.800517	1.18761	2.76596	0.604254	2.42123	1.79785	1.94304	1.76013	0.571353	2.38857	2.32579	2.37585	2.01935	0.0544505	0.592734	0.773202	1.38091	6.24128e-08	0.881104	2.84704	2.05159	0.18629	0.00010714	1.4007	0.534684	1.42754	0.718609	0.248579	0.712056	0.578903	1.16204	0.793582	0.427172	0.338027	0.57569	0.00046949	0.966225	0.48258	2.35323	0.556936	1.54129	0.952751	1.10746
ALS2CR12	0	0.218483	0.3986	0.128768	0.0694142	0.193342	0.170755	0	0.245858	0.140475	0.064156	0.159274	0.0466391	0.152966	0.206611	0.291531	0.137258	0.0869866	0.271145	0.268588	0.157876	0.300383	0.294743	0.125085	0.146254	0.374743	0.212384	0.0722429	0.027107	0.106939	0.100968	0.101863	0.0247846	0.0474432	0.120711	0.0464293	0.0461375	0.0513511	0.11309	0.0231515	0.0936664	0.136496	0.0201276	0.0539604	0.0231161	0.101328	0.116521	0.124198	0.193316
ZNF662	0.664223	0.915234	1.39793	1.61406	0.937704	1.68262	0.791818	0.696656	0.982006	0.848469	1.49168	1.66025	1.24493	1.24182	1.72094	1.58334	1.41356	1.65416	1.38169	0.999055	1.35346	1.09005	0.85184	2.5468	1.17783	2.31699	1.79316	0.534878	0.232385	1.27515	0.511484	0.817688	0.367005	0.619333	1.07248	0.226156	1.0967	0.380197	0.502384	0.351842	0.474496	0.611678	0.627462	0.283866	1.20705	0.394852	0.254272	0.419443	1.10737
PLGLB2	2.61328e-05	0.0835766	0.300606	0.0689062	0.480484	0.182326	0.275905	0.00377764	0.506481	0.224032	0.179538	0.239244	0.211009	0.72667	0.145996	0.145292	4.50964e-08	0.00515203	0.0880516	0.351026	0.399812	0.478235	0.781462	0.518257	0.353967	0.00432025	1.05559e-05	4.11554e-05	0.246076	0.513842	0.167447	0.20052	0.278221	0	0.24292	0.0697662	0.747668	0.0825283	0.42493	0	0.410618	0.0548419	0.060835	0.125131	0.00620624	0.0434261	0.339874	0.18693	0.504089
CICP14	0	0	0.0607022	0	0	0	0	0	0	0	0	0.0192024	0	0	0	0.0175737	0.018912	0.0167796	0.0402335	0	0	0	0	0	0.0235102	0	0	0	0	0.0412568	0	0.01496	0.0239047	0	0	0	0	0.000238844	0	0	0	0	0	0	0	0	0	0	0.0186453
RP11-122G18.8	0	0	0.381896	0.0976694	0	0.488828	0.0777097	0	0	0.213098	0.194647	0.181212	0	0.116023	0	0.165843	0.178472	0.55422	0.284761	0.222242	0.307922	0.170879	0.22356	0.284627	0.332797	0.909567	0	0.109591	0	0.389339	0	0	0	0	0	0	0	0	0.205867	0.421444	0	0	0	0	0.210401	0	0	0.28261	0.175955
RP11-97O12.6	0.254008	0.318255	0.618371	1.04451	0.475823	0.42705	0.409674	0.322498	0.983102	0.497516	0.425119	0.696021	0.431599	0.838846	0.778959	0.799358	0.752702	0.691684	0.657677	0.502126	0.77301	0.450423	0.858678	1.17897	0.618237	0.47951	0.954395	0.132057	0.0743255	0.337203	0.110739	0.11172	0.0509684	0.0162608	0.148942	0.111393	0.126506	0.475205	0.263573	0.317399	0.176569	0.116957	0.206957	0.258923	0.237686	0.0277835	0.319494	0.141893	0.530061
GOLGA6L5	0.618411	0.953576	0.840693	1.20995	0.831778	0.60214	0.308171	0.265986	0.911435	0.817208	0.864562	1.04076	1.1472	0.642627	0.688931	0.636418	0.604792	0.891244	1.26813	0.497927	0.653726	0.293919	1.16581	1.14425	0.476397	0.71356	0.969818	0.275863	0.378275	1.06362	0.188999	0.324937	0.25649	0.126743	0.264186	0.157275	0.237851	0.438066	1.57239	0.309882	0.289991	0.124345	0.190281	0.64655	1.14332	0.419362	0.383096	0.559649	0.816629
RN7SL368P	0	0	0.199565	0.408307	0.440208	0.613064	0.812164	0	0.194897	0.445429	0.406861	0.18939	0.665491	0	0.491355	0.346653	0.746103	0.827472	0.595223	0.232271	0.42909	1.07154	1.16824	2.0823	0.69563	1.90123	0.897924	0.229074	0	0	0	0.193796	0	0	0	0.220832	0	0	0.86063	0	0.222753	0	0	0	0.219895	0	0.221685	0.590727	0.183895
RP11-438F14.3	0	0	0	0	0	0	0	0	0.0405607	0	0	0	0	0.0504715	0	0.108215	0.155275	0.0688835	0	0	0	0	0	0	0	0	0	0	0	0	0	0	0	0	0	0.0459584	0	0	0	0	0.0463582	0	0	0	0	0	0	0	0
ZNF841	1.53717	1.48065	4.11894	4.27071	2.83675	4.14257	3.63991	2.18353	6.29862	2.79828	4.4005	4.69178	4.61175	4.60207	4.278	5.34332	4.89254	3.17259	3.25101	2.39184	4.05735	3.14605	3.29651	5.45219	3.24378	7.18788	4.94309	1.51327	0.951913	3.281	2.69969	1.68186	1.81707	1.57837	1.16015	1.98801	2.21712	2.42021	4.20828	1.1268	3.62108	1.99721	1.53764	1.84505	5.18392	1.67304	2.91456	2.34651	5.07365
CTAGE8	0.557567	1.76969	3.26276	3.54305	4.09907	6.12088	1.90192	4.17234	1.12623	1.6822	0.579692	2.40986	2.55469	2.92016	6.72058	1.93958	1.82967	2.06383	2.16161	4.44679	5.23729	2.68752	3.70148	2.37535	2.47308	3.50307	1.38855	0.0492421	1.84737	3.1586	3.70228	1.13725	2.62262	4.20811	3.29467	0.356154	2.15729	1.53964	5.13502	0.983599	1.44204	1.9334	4.50398	1.123	7.2498	2.66423	0.844857	1.3915	2.88866
NANOGP4	0	0	0	0.0619393	0	0	0	0	0	0	0	0	0.134605	0	0	0.157759	0	0	0	0	0.130184	0	0	0.0902514	0.140701	0	0.204319	0	0	0.0617271	0	0	0	0	0	0	0	0	0	0	0	0	0	0	0.0667153	0	0	0.179224	0
TAC1	0.241344	0	0.0292794	0.0599053	0.161464	0.149911	0.119158	0.0875481	0.314539	0.261406	0.119386	0.138932	0.16273	0.0355814	0.108135	0.101719	0.383129	2.47663	1.83391	0	0.0944317	0	0.1714	0.436438	0.20412	1.11576	0.362285	0.100826	0.416152	0.20895	0.0563666	0.625527	0.0345909	0.132429	0.336943	0.356397	0.482941	0.0358342	0.0315671	0.258492	0.522904	0	0	0.0376551	0	0	0.617971	0.462235	0.107921
EBAG9P1	0	0	0.305412	0.208289	0	0.104247	0	0	0.795379	0.113613	0	0.193226	0	0.123716	0	0.353675	0	0.0844235	0.404854	0	0	0	0.357573	0	0.354861	0	0.458057	0	0.526165	0	0	0	0	0	0	0	0	0.24919	0.109758	0	0	0	0	0	0.336525	0	0.113088	0.100449	0.28143
RP3-500L14.2	0	0	0.290181	0.0494756	0	0.0495243	0	0	0.236161	0.107947	0	0.137693	0.161278	0.117546	0	0.126014	0.180814	0.0401067	0.144249	0	0.155982	0.0432803	0.113247	0.432543	0.168582	0.115188	0.0544018	0.11103	0	0	0	0	0	0	0.0556561	0	0	0	0	0.106744	0	0.157334	0	0	0	0	0.161173	0.190879	0
RP11-746P2.3	0	0	0.0444726	0.136486	0	0	0	0	0	0	0	0	0	0.0540447	0	0	0	0	0.221074	0	0	0	0	0.0662909	0	0.105921	0	0	0	0	0	0	0	0	0	0	0	0	0	0	0	0	0	0	0	0	0	0	0
HNRNPA1P23	0	0	0	0	0	0	0	0	0	0	0	0	0	0	0	0.0423755	0	0	0.0485074	0	0	0	0	0.0727269	0	0	0	0	0	0	0	0	0	0	0	0	0	0	0	0	0	0	0	0	0	0	0	0	0
RP11-399D6.2	0	0	0	0.0440425	0	0.0661288	0	0	0	0	0	0	0.0478559	0.0261595	0	0	0.0201198	0.0892561	0.0428029	0	0	0	0	0.032087	0	0.0769041	0	0	0	0	0	0	0	0	0	0	0	0	0.0696246	0	0	0	0	0	0.0237193	0	0	0.0424796	0
RP11-173B14.4	0	0	0.127814	0	0.0704841	0.0654408	0.104032	0.0955439	0	0.285281	0.195435	0.0606484	0	0.310648	0.157347	0.0555046	0.238926	0.105993	0.317682	0.297522	0.274816	0	0	0.857336	0.371271	0.38052	0.143772	0	0	0.325762	0	0	0	0	0	0.0707175	0.140546	0.156428	0.0689001	0.775774	0.142665	0.2079	0	0.0821882	0.28167	0	0	0	0.117778
SULT1C2P1	0	0	0.386184	0.112875	0	0	0.022452	0	0.188575	0	0	0	0	0	0	0.0718734	0.0773468	0.0686257	0.0822738	0	0	0.172797	0	0.205588	0	0	0	0.0316634	0	0	0	0	0	0	0	0	0	0	0	0	0	0	0.0264652	0	0	0	0	0	0
MLANA	0	0	0	0	0	0	0	0	0	0	0	0	0	0	0	0.015573	0	0.0297385	0	0	0	0	0	0	0	0.0213526	0	0	0	0	0	0	0	0	0	0	0	0	0	0	0	0	0	0	0	0	0	0	0
OLA1P3	0	0.0563311	0	0	0	0	0	0	0	0	0.0220549	0	0	0	0	0.0375823	0	0	0	0.0251817	0	0	0	0.129001	0.0251389	0.0772954	0.0243371	0.024835	0	0.0220575	0	0	0	0	0	0	0	0	0.0699788	0	0	0.0351924	0	0	0	0	0	0	0.0398738
RP11-171I2.4	0.479513	0	0.509019	0.208289	0.449125	0.833978	0	0	0.0994224	0.568066	0.103776	0.869518	0.56581	0.247431	0.626636	0.442094	1.04667	0.0844235	0.506067	0.71093	0.218891	0.273311	0.595955	0	0.709722	0.727403	1.14514	0.116857	0	0.518939	0.0979927	0	0.120272	0.345339	0.468618	0.225306	0.22389	0.373785	0.658548	0.898771	0.909064	0	0	0	0.112175	0	0.339264	0.401796	0.56286
AC040977.1	0	0	0.105899	0	0	0	0.17239	0	0	0	0	0.1005	0	0	0	0.0919759	0	0	0	0.24651	0.455395	0.189538	0	0	0	0	0	0.121558	0	0	0	0.102838	0.12511	0	0.365603	0.117185	0.116449	0	0	0	0.118204	0.516762	0.812817	0	0	0.204597	0.117638	0.41796	0
ZHX3	1.71403	1.49858	1.86945	1.1825	2.56026	1.92406	2.00945	1.68548	1.44942	1.18383	1.44985	1.55744	1.48052	1.45674	2.29555	1.43774	1.72952	1.83431	1.81131	2.48033	2.43935	1.87729	2.28341	1.31176	1.28227	0.838381	2.15636	1.3869	1.70869	1.78464	1.60257	2.4113	2.60758	2.1515	2.14586	1.48439	1.61629	1.61264	1.61549	1.09714	1.44952	1.49332	1.92137	1.7007	2.13327	1.884	2.53638	2.75042	1.71827
RP11-174G6.5	0.263829	0.278412	1.00823	1.33354	0.898582	0.740428	0.828922	0.441547	1.74053	1.27294	1.15234	0.763525	0.92827	1.58414	0.852539	2.13168	1.53973	1.0219	1.03276	0.59266	0.985374	0.692644	1.1685	1.76093	1.2898	0.545753	1.09974	0.467601	0.5132	0.726783	0.480341	0.316472	0.156411	0.0806088	0.175797	0.360623	0.313562	0.436243	0.603892	0.348402	0.579742	0.762006	0.400606	0.563189	1.38026	0.550919	1.15392	0.683304	1.0886
EPHX1	8.76062	14.3695	12.3849	10.1855	8.66811	9.35905	7.97819	12.443	6.85611	8.03176	9.67681	7.5423	6.67473	11.3483	9.34911	7.36275	8.31548	9.08054	8.16484	16.0848	12.0329	10.8461	11.9671	7.93065	11.9534	8.04472	11.0009	8.69189	11.952	10.5106	10.0088	8.14653	18.9873	12.2817	19.0795	9.03882	18.8378	9.56468	12.4719	8.57564	8.67389	11.8141	15.9913	11.016	14.9115	12.8382	10.5206	12.7646	8.03546
AC007092.1	0	0	0	0	0	0	0	0	0.0195037	0	0	0.00947632	0.0110995	0.0121347	0	0.0260178	0.0559982	0.0248421	0.00992755	0	0	0.0268078	0	0	0	0.0237825	0	0.0343859	0	0.0101801	0	0	0	0.0225818	0	0	0	0.0244419	0	0	0	0	0	0	0	0	0	0.00985256	0
C5orf63	0.50699	1.57137	1.22245	2.24944	0.941243	1.02348	1.37673	0.735648	0.976109	1.33852	1.12074	1.08716	1.46994	1.45754	1.74154	1.83632	1.65279	1.40905	1.55169	0.993275	1.55392	1.31414	1.65627	1.81073	1.97424	1.4283	1.89398	0.803096	0.80467	1.16006	0.79186	0.791411	0.917394	0.599853	1.00864	0.731665	1.08215	1.11033	0.837199	1.4848	0.429087	2.02594	1.42364	0.583376	0.821749	1.09919	0.828437	0.591713	0.814738
RP3-388N13.2	0	0	0	0.109807	0.118386	0	0	0	0	0	0	0	0	0.130442	0	0	0	0	0	0.249861	0.230792	0	0	0	0	0	0	0	0	0	0	0.104236	0	0	0.123524	0	0	0.131369	0	0	0	0	0.205966	0.138044	0	0.207378	0	0	0
SUMO1P3	1.07359	0.23672	0.367892	0	0.169241	0	0.148006	0	0.177587	0.202934	0	0.346265	0.202128	0.22184	0	0.479093	0	0.606067	1.09146	0.132718	0	0.813631	0.425794	0.543942	0.212065	1.08273	0.204544	0.419855	0.234957	0.370769	0.350893	0	0	0.620802	0.20926	0.402438	0.806038	0	1.26421e-16	0.402437	0.405939	0	0.348923	0.26356	0	0.529676	0.201996	0.838774	0.679891
RP11-305L7.7	0.047341	0.0174456	0.0938076	0.0822554	0	0.0823364	0.0327228	0.0400705	0	0.134601	0.0546427	0.0254356	0.193651	0.113998	0.0659905	0.116391	0.162831	0.0777924	0	0.0623895	0.0288141	0.0599628	0.0156899	0.179781	0.0622834	0.0478763	0.195965	0	0	0.0683113	0.0257988	0	0.0633285	0.0151531	0.0154218	0.0296585	0.0442081	0.0164012	0.0144481	0	0.0598329	0	0	0.0172346	0.0738316	0.0258908	0.029773	0.0264455	0.0246976
RP11-341A11.2	0	0	0.115841	0.0454143	0	0	0	0.103913	0.0905052	0.0258558	0	0.0439739	0.154519	0	0	0.362198	0.173236	0.0192129	0	0.0269653	0	0.0207332	0	0	0	0.551798	0.104243	0	0	0.236198	0	0.0224986	0	0	0	0.128187	0	0	0	0	0	0	0	0.0297958	0	0	0.102945	0	0
RP3-388M5.9	0.0985773	0	0	0.114186	0	0	0	0	0.0545041	0.0622836	0	0.0529641	0.0620363	0	0	0.0969438	0.0782448	0.0694224	0	0.0324781	0	0.0249719	0.0326707	0.0831898	0.0324229	0.0664613	0	0	0	0.0568973	0.0268602	0.0812947	0.032967	0	0	0	0	0	0	0	0.0311473	0	0	0	0.0307476	0.080868	0.0929936	0	0
RP11-544M22.8	0	0	0.149539	0	0	0	0	0	0	0	0	0	0	0	0	0	0	0.124009	0	0	0	0	0	0	0	0.118719	0	0	0	0	0	0	0	0	0	0	0.109623	0	0	0	0	0	0	0	0	0	0	0	0
MRPS36P1	0.212032	0	0	0	0	0	0	0.269203	0	0	0	0	0	0	0	0	0	0.149322	0	0.209574	0	0	0	0	0	0	0	0	0.465322	0	0	0	0.212728	0	0	0	0	0	0	0	0	0.292888	0	0	0	0.173941	0	0	0.167603
RBM23	7.44465	6.66728	9.37838	9.51673	10.4177	10.2053	9.51953	7.98339	8.83103	8.91081	7.83119	8.27072	7.94218	10.9582	9.44715	7.5838	7.65913	7.95133	7.7714	9.78183	10.8857	9.96298	8.75854	9.09849	10.1262	7.05894	7.09267	9.10747	7.80012	8.97053	8.75251	7.73751	9.28431	10.1108	9.31422	7.72067	10.4234	7.6862	8.13777	8.18142	7.0006	8.19411	8.32922	9.40489	9.49193	8.97031	8.97224	9.06301	7.92246
RP11-61J19.4	0	0.113686	0.698635	0.714699	0.128423	0.327893	0.402789	0.391685	0.113715	0.194919	0.0296737	0.138128	0.226503	0.212251	0.215016	0.556215	0.353702	0.14484	0.173646	0.237164	0.438129	0	0.511222	0.390519	0.473521	0.31199	0.556651	0.133656	0.0376129	0	0	0.0282683	0.068781	0.0658308	0.100497	0.064424	0.0320096	0.21376	0.0313842	0.128497	0	0.0946989	0.111714	0.149748	0.449055	0.16872	0.0646728	0.373391	0.107296
NEAT1	20.7773	21.5663	58.4163	89.6841	58.986	79.8984	36.8478	21.6427	60.3879	63.5489	67.0063	86.5268	84.7528	64.072	65.3317	76.3708	86.8425	80.3966	75.3857	36.1766	27.5397	34.9633	57.9414	59.7424	56.1951	69.3363	76.2858	13.4756	9.37111	40.5132	12.7772	19.0467	6.43694	7.08338	19.4585	21.1048	10.6664	18.653	36.9701	18.9843	23.993	23.9138	19.2235	27.2921	30.6175	16.4115	54.0929	49.1702	77.7693
CTD-2611O12.6	0.312951	0	1.06307	1.26876	0.586238	1.1793	0.288422	0.132445	0.778649	1.28525	0.54183	0.42036	0.689309	0.645938	1.09059	0.769414	1.07641	1.61622	0.704601	0.309323	2.00001	0.237833	0.622315	2.24486	1.02932	0.738477	0.896845	0.101688	0	1.44505	0	0.344113	0.418638	0.300511	0.203894	0.19606	0.974137	0.108422	1.52817	0.293289	0.494413	0.720486	0	0.113931	0.878525	0	0.196817	0.611869	0.489797
RP11-488L18.6	0	0	0	0.418893	0	0	0	0	0	0	0	0	0	0	0	0	0.191362	0	0.407103	0	0	0	0	0	0	0	0	0	0	0	0	0	0	0	0	0	0	0	0	0	0	0	0	0	0	0	0	0	0
HNRNPUL2-BSCL2	14.5933	13.9145	19.4787	16.2722	20.172	15.5823	21.2623	23.725	14.3199	17.8031	17.7434	16.3749	16.6911	16.385	16.9515	17.3259	19.0529	17.4346	18.2055	23.1411	22.5346	16.7547	18.5169	10.4418	17.9702	11.6808	17.5026	22.295	17.9903	20.169	21.2918	24.8903	30.1084	25.1361	23.9074	20.3208	22.8151	20.1151	15.2132	12.4102	11.8582	16.6745	26.157	24.8375	18.3446	22.0059	17.6259	17.8242	18.9242
ACOT1	2.67026	1.52765	2.21676	1.14107	2.37811	2.35554	2.94508	2.07843	2.11379	2.59912	2.13321	2.05495	2.02222	3.54408	3.23479	1.76279	2.22676	3.16784	2.34686	1.90773	2.43232	2.16429	3.42445	1.49646	1.73964	0.784847	0.958986	3.11345	0.563078	3.76105	5.00815	1.58462	3.60865	2.60961	3.39269	2.76025	5.06082	3.28394	1.15681	2.64452	1.7077	3.48947	4.06027	3.22525	1.46589	3.67395	7.00027	8.15926	2.56069
CTD-2331H12.5	0.429865	0.135779	1.35591	2.29403	0.460142	0.694228	0.29713	0.545772	0.611166	1.2804	1.06321	0.593897	0.289844	1.90125	3.01743	1.04176	1.31606	1.29741	0.674024	0.728368	1.17737	0.746707	0.549516	2.87621	2.42377	0.683141	0.879923	0.179585	0.336919	0.106334	1.20476	0.557073	0.862552	0.235873	0.540127	0.346249	1.49098	0.127651	1.1245	1.20857	0.17463	1.01792	0.300205	0.201206	1.0918	0.70528	0.347586	0.154369	0.528611
DKFZP434O1614	0	0	0	0	0	0	0	0	0	0	0	0	0	0	0	0.0858369	0	0.0546388	0	0	0	0	0	0	0	0	0	0	0	0.0335857	0	0	0	0	0	0	0	0	0	0.0727105	0	0	0	0	0	0	0	0	0
AKAP8	8.16702	7.62178	9.48348	8.4378	10.8853	11.266	10.84	8.79166	7.40175	8.02743	7.76525	7.85201	7.82392	8.13135	6.82743	7.29784	7.26428	8.17393	8.62253	9.68982	10.0294	9.79943	9.85278	7.09678	7.87922	6.63508	8.74242	9.45304	8.82858	9.90438	6.62645	7.39743	10.2309	9.66111	10.2471	7.90262	10.513	6.59857	8.49031	9.68456	6.06112	8.53959	8.11102	6.86766	11.5413	8.1542	7.43287	7.88449	7.65982
RP11-627G18.1	0	0	0	0	0	0	0	0	0	0	0	0	0	0	0	0	0.0671008	0	0	0	0	0	0	0.214025	0	0	0.16151	0	0	0	0	0.139433	0	0	0	0	0	0	0	0	0	0	0	0	0	0	0	0	0
RN7SL23P	0	0	0.371003	0.379534	0	0	0	0	0	0	0	0.176043	0.412396	0	0	0	0	0.461496	0	0.215903	0	0	0	0	0.646609	0	0	0	0	0	0	0	0	0	0	0	0	0	0	0	0	0	0	0	0	0	0	0	0
EEF1B2P2	0	0	0	0.0836547	0	0	0	0	0	0	0	0	0	0	0	0	0	0.0678135	0.0813002	0	0	0.0731795	0	0	0	0	0	0	0	0.0833681	0	0	0	0.0924651	0	0	0	0	0	0.0915491	0.0913019	0	0	0	0	0.0789938	0.181677	0	0
RP1-8B1.4	0	0.194758	0.523622	0	0	0.229795	0.0608848	0	0.21916	0.166961	0.0762521	0.212967	0	0	0	0	0.279662	0.496259	0.371847	0.522375	0.321673	0	0.0875788	0	0	0.445399	0.504854	0.257592	0	0	0.360014	0.0726408	0	0.253747	0.0860824	0	0.493528	0	0	0.660396	0	0	0	0.0962013	0.329694	0.144519	0	0	0
TAS2R3	0	0	0.150625	0	0	0	0	0	0.0490339	0	0	0	0.0558101	0	0	0.0436071	0.0469279	0	0	0	0	0	0	0	0	0	0.112954	0	0	0.0511869	0	0	0	0	0	0	0	0	0	0	0	0	0	0	0	0	0	0	0
ABCA6	0.183998	0.137305	0.628931	0.615418	0.133562	0.128005	0.0604116	0.0642428	0.175491	0.10027	0.131408	0.307699	0.277903	0.47472	0.254879	0.227317	0.350512	0.320709	0.415561	0.163678	0.235179	0.297145	0.292709	0.395956	0.145244	0.73501	0.290012	0.0851964	0.186757	0.278777	0.120325	0.178294	0.156912	0.132513	0.139359	0.0216135	0.219072	0.138647	0.307448	0.112084	0.632244	0.17156	0.157411	0.0552626	0.185088	0.147169	0.2864	0.373878	0.251976
PDXDC2P	4.92334	5.7092	13.6794	10.4028	5.17501	5.34173	8.7129	4.6872	7.7332	9.57172	7.78735	12.4983	10.1559	9.92102	10.3173	14.0439	12.945	8.33686	9.34723	8.46072	9.94592	8.58999	8.69788	12.2438	11.4264	12.5537	13.6016	3.43878	3.01762	11.8433	4.85326	4.6883	5.62119	2.96547	5.05686	3.48131	7.55558	4.8568	5.08835	4.79508	4.136	4.59469	3.516	4.74709	11.4963	4.10319	4.7998	4.89156	12.7735
SUCLG2P2	0.206778	0.910526	0.665137	0.860114	0.593119	0.545689	0.694524	1.05679	0.341398	0.547834	0.272982	0.837026	0.443206	1.02564	0.821472	0.387063	0.499166	0.734192	0.488122	1.03243	0.71457	1.46636	1.71204	0.86257	1.03371	1.21078	1.34425	0.809461	1.77293	0.726103	0.763072	0.474099	1.36094	0.451062	0.96972	0.779408	0.636666	0.6509	0.387697	0.285046	0.0485352	0.938613	1.37351	0.455783	0.391097	1.62669	0.631581	0.386848	0.331208
NWD1	0	0.0509773	0.0652651	0.0600892	0.071982	0.200494	0.0424972	0.0487872	0.0573645	0.116537	0.0332646	0.111487	0	0.158625	0.072311	0.0396789	0.0610008	0.00541227	0.0259546	0.0759612	0.0280656	0.087608	0.045847	0.0194568	0.0303328	0.0233164	0.0807549	0.0224746	0.0252988	0.0864981	0	0.0887299	0.0693941	0.0590379	0.0901274	0.0288881	0.215299	0.00798761	0.00703644	0.0144047	0.0874183	0.0530795	0.0125233	0.0251804	0.093488	0.00630458	0.0144998	0.0321982	0.0300702
RP11-445H22.4	0	0	0.0450893	0	0	0	0	0	0	0	0	0.0427903	0	0	0	0.039161	0	0	0	0	0	0	0	0	0	0	0	0	0	0	0	0	0	0	0	0	0	0	0	0	0	0	0	0	0	0	0	0	0
RP11-727F15.11	0	0	0.11351	0.348361	0.375578	0	0.46195	0.50911	0.22171	0.633387	0.347127	0.215445	0	0.137942	0	0.0985861	0.318281	0	0.225704	0.132113	0.244062	0.304739	0.132897	0	0	0	0	0.390883	0	0.347167	0.764826	0.110229	0.134102	0.641749	0.522504	0.251214	0.748905	0.138922	0.244758	0.50106	0.1267	0.184634	0.54452	0.291962	0.125074	0.109651	0.252184	0.223999	0
WDR20	1.98977	3.00501	2.53465	3.11769	3.24479	3.25208	3.03316	2.312	2.71111	2.60978	2.33768	2.68461	2.76713	3.47439	3.46393	2.62727	2.4889	2.61489	2.77494	3.07297	3.40614	2.93656	2.8439	2.73241	3.13786	2.47042	3.41963	3.0653	3.23604	2.55328	2.54142	3.05475	3.33311	2.67835	2.91684	2.22044	3.00281	2.21578	1.82179	2.67226	2.03767	3.07984	3.03251	2.24105	2.92586	3.11159	3.31	3.05171	2.81526
PSMG3-AS1	0.665071	0.953533	0.847195	0.821536	0.778656	0.30725	0.682379	0.778429	0.784284	0.748497	0.593729	0.477374	0.441429	1.01882	0.456292	0.636167	0.643371	0.936744	0.772092	0.564919	0.910789	0.718664	1.5085	0.23678	0.738273	0.126111	0.67502	0.66857	0.45611	0.971669	0.390751	0.694158	1.23025	0.658592	1.11712	0.585925	1.16449	0.583233	0.437665	0.535636	0.591022	0.531117	1.20229	0.431278	0.486199	0.588216	0.696022	0.714014	0.504184
ANKRD20A7P	0.82893	0	0	0	0	1.95597e-36	0.0745549	0	0.0510328	3.1835e-34	0	0.067427	0.116058	0.456537	0.275883	0.690678	0.730967	0	0.0232537	7.33704e-35	0	0	0	0.549946	0.195715	0.92909	0.316924	0.203515	0	0.556224	0.132254	0	0	0	0	0	4.75042e-37	0.35473	0.500371	3.19608e-41	0.0590451	0.267412	0	0.133761	0	0.0239616	0.378538	0	0
GRIN2A	0	0.0541482	0.0311961	0.0212756	0.0114689	0.0106483	0.0169277	0.00777327	0.0253886	0.0348149	0	0.0148027	0.0231177	0.0631843	0.0704081	0.0225787	0.0194385	0.099169	0.124061	0.0605146	0.0447171	0.0977103	0.0547862	0.217004	0.0966588	0.0123834	0.0409395	0.0238726	0.0470267	0.00530068	0.0150141	0	0.0184276	0.0176372	0.01795	0	0.0743247	0.0254534	0.0168168	0.0573778	0	0.160686	0.0249418	0.00668668	0.0229161	0.0200902	0.0404296	0.0461713	0.0335376
RNF34	6.80001	5.36531	5.51496	6.26998	6.35607	7.79985	7.54543	4.99651	6.3778	6.74777	5.86255	5.46911	6.19591	8.00793	6.76021	6.33863	5.25396	6.3166	6.90361	5.91024	7.19853	6.19289	6.62278	4.94643	6.46278	5.73779	5.15409	7.42841	6.3477	5.89936	6.70666	5.57344	7.01767	6.26264	6.4145	5.6061	7.05124	6.83634	5.34746	6.38581	4.90352	7.01124	6.91138	7.36594	6.02476	7.4607	7.13633	5.13859	5.17985
CTD-2571E19.3	0	0	0	0	0	0.038798	0	0	0	0	0	0	0	0.0920872	0.0932867	0	0	0	0.0376689	0	0	0.135625	0.0443597	0	0	0	0	0	0	0	0	0	0	0	0	0	0	0	0	0	0	0.061629	0	0	0	0.0732006	0	0	0.0349135
RP5-961K14.1	0	0	0	0.0583575	0	0	0.0462335	0	0	0.135134	0	0.388056	0.316074	0	0	0.147768	0.371767	0.278392	0.279836	0.0663334	0.43017	0	0	0.176751	0.196823	0.199888	0.125873	0	0	0.228165	0.171151	0.0552066	0	0	0.0658974	0.335003	0	0	0	0	0.249809	0	0.167582	0.0732921	0.186684	0.109845	0.313068	0	0
F8A3	4.80797e-05	9.75023e-12	1.02393	1.46934	1.55398	1.54208	2.21065	0.286337	1.41257	2.06482	2.28716	4.30987e-07	7.7172e-06	2.03008	1.6376	0.391004	1.33215	1.05304	0.812913	1.61459	1.74405	2.06898	2.8804	7.4399e-06	1.49468	6.84301e-10	0.287634	4.2427	1.49136e-06	2.0113	6.31979	1.0805	4.79056	3.5299	3.58023	4.80287e-05	2.49758	0.0704565	2.43636	0.351366	3.42232	0.489542	0.763166	5.82167e-07	6.96484	1.33879	0.354286	0.197469	0.780618
RP11-503N18.1	0.0339738	0.187795	0.331792	0.206604	0.0159104	0.014772	0.0821914	0.237239	0.0140883	0.0482974	0.0294104	0.123212	0.224493	0.0525921	0.0355181	0.438518	0.229214	0.418703	0.430263	0.0839498	0.232629	0.0903667	0.0844477	0.086012	0.150853	0.103074	0.194722	0.0827941	0	0.455914	0.0416571	0.0420263	0.0852134	0.0489351	0.016601	0.0319262	0.0475883	0	0.0155529	0.0159196	0	0.070394	0.0553615	0.204076	0.158954	0.153288	0.0480742	0.0142338	0.106344
ACTBP2	0.115936	0	0	0.0503567	0.054291	0.050409	0	0.147191	0.240386	0.10987	0.100357	0.140145	0	0.11964	0	0.0855057	0.0920241	0.0408556	0	0.229368	0.10584	0.0881021	0.057632	0	0	0	0	0.169694	0.0636036	0.351289	0.0947641	0.239019	0.29174	0.222787	0.226747	0.272354	0.0542034	0.180871	0.106142	0.0543224	0	0	0.236489	0	0.0542396	0.0476043	0.109362	0	0.0453596
ACRC	0.233698	0.258359	0.534323	0.734017	0.151538	0.453351	0.285794	0.228239	0.700734	0.442969	0.715856	0.420151	0.593937	0.890507	0.300702	0.662958	0.456605	0.607681	0.455335	0.42644	0.672905	0.491824	0.393222	0.523388	0.745002	0.345421	0.515172	0.262856	0.157806	0.5603	0.176338	0.0889504	0.216429	0.224408	0.245957	0.405439	0.335742	0.186841	0.576071	0.539114	0.272644	0.24832	0.27829	0.176701	0.487827	0.206462	0.237419	0.0602527	0.407961
TOMM34	10.8595	8.8994	7.96218	8.00813	14.3699	15.9771	12.7868	13.1864	10.7344	12.6555	11.4504	7.22546	8.43331	11.142	10.165	8.84789	8.76997	9.31512	7.72943	14.4155	11.759	12.1154	11.1111	8.9113	13.2073	9.96069	7.59926	12.0014	11.2232	8.39066	11.7929	8.01839	11.4969	14.1867	12.4638	11.095	10.3177	12.2383	8.06402	14.8516	5.89497	8.50327	10.6999	8.89522	9.68905	12.2234	7.65351	7.32717	8.2263
RP11-156E8.1	0.112295	0	0.858279	1.17068	0.420716	0.716123	0.0517469	0.285148	0.465667	0.603084	0.583269	0.482676	0.388681	0.81123	0.547865	0.552173	1.12902	0.738111	0.979716	0.517969	0.854356	0.227576	0.781561	0.42645	0.664828	0.643536	0.643624	0.328396	0.533956	0.518522	0.15299	0.277823	0.112664	0.287551	0.329232	0.0351757	0.314592	0.311237	0.37699	0.38588	0	0.206824	0.213487	0.122644	0.315238	0.0307072	0.0706231	0.533205	0.234336
RNASE7	0	0	0	0	0	0	0.0300159	0.0551337	0	0.0411554	0	0	0.081984	0.0896299	0	0.192174	0.17234	0.0305817	0.146655	0	0	0.0990047	0	0.439757	0	0.263495	0.124445	0	0	0	0	0	0.0435674	0	0	0	0.0405511	0.1354	0	0	0	0.239938	0	0	0	0	0	0	0.0339819
FNBP1P1	0	0.180449	0.831688	0.992613	0.366913	0.425825	0.203082	0.124341	1.08298	0.680653	0.423899	0.394641	0.523871	1.14546	0.443673	1.10759	1.14011	1.1495	0.881989	0.258131	0.83451	0.5458	0.973732	0.454561	0.450961	0.49521	0.654868	0.127289	0.0358209	0.480474	0.266851	0.188451	0.360272	0.156736	0.255225	0.153387	0.823082	0.169647	0.418446	0.0611876	0.711716	0.360749	0.531959	0.32088	0.458207	0.133901	0.277162	0.355601	0.332099
RAF1	9.78031	11.9128	10.3698	11.2712	10.9397	10.3589	10.86	9.84751	9.76941	10.0553	9.97456	10.095	10.6653	10.2131	10.1988	9.31837	10.0347	10.1825	10.3797	10.987	12.9431	10.5785	11.745	8.69463	10.9847	10.0754	11.7516	11.1026	12.2792	12.274	10.7681	11.1577	12.9833	12.0998	13.2386	10.2199	13.4478	9.82884	11.347	10.1764	9.92338	11.7337	13.9907	11.1165	11.4805	12.0041	13.7103	12.7272	9.54253
SF3A1	11.2621	10.6426	11.1451	10.0968	11.2517	10.9741	12.0784	14.6513	13.2982	11.9211	12.4114	12.0522	11.4661	9.22383	11.2365	10.2866	12.4905	12.6755	11.0109	12.9411	13.9815	11.3728	13.0383	9.20474	10.1789	8.89321	11.2591	14.6678	12.4819	12.7159	11.1144	11.4929	16.2931	17.6488	16.7152	12.6903	16.75	14.025	11.6579	9.58098	10.1586	11.1526	15.4272	12.783	12.9924	13.2297	14.7479	17.098	12.3143
CTB-171A8.1	0.413149	1.11649	1.32546	0.638088	0.558952	0.518957	0.539419	0.641114	0.114217	0.870126	1.03322	0.51795	0.693337	1.42125	0.575904	0.846464	0.838051	0.678901	0.930193	0.725971	1.25731	0.31398	0.638992	0.813536	0.724737	0.603518	1.14014	0.492234	0.201486	0.397439	0.225148	0.492144	0.506617	0	0.897248	0.431386	0.34294	0.572539	0.25218	1.11855	0.435139	0	1.00986	0.350952	0.214778	0.602537	1.12594	0.65391	0.395153
MYO3A	0	0.166988	0.283554	0.145037	0.141476	0.110613	0.137378	0	0.0857136	0.0150689	0	0.179397	0.015009	0.0328176	0.0664901	0.134864	0.0441712	0.12877	0.134243	0.125724	0.0653225	0.0362501	0.0632347	0.382411	0.25102	0.200995	0.0303768	0.00774956	0	0.00688286	0.0974781	0.0983419	0.11964	0.0458034	0.170924	0.0224123	0.0742381	0.0330508	0.00727878	0.0819547	0	0.0329445	0.226706	0.00868256	0.0520734	0.0717389	0.0449977	0.366378	0.0311058
AC105402.4	0	0	0.0134337	0	0	0	0	0	0	0	0	0	0	0	0	0	0	0	0	0	0	0	0	0	0	0	0	0	0	0	0	0	0	0	0	0	0	0	0	0	0	0	0	0	0	0	0	0	0
RP11-408O19.5	0	0	0.362489	0.556235	0.199898	0	0.442563	0	0	0.101134	0	0.0860015	0.100733	0.991145	0.446247	0.393536	0.592907	0.225452	0.27029	0.105474	0.292274	0	0	0.945568	0.526474	0.323754	0.305809	0	0	0	0	0	0.214123	0	0	0	0.298948	0	0.293108	0	0.303456	0	0.347779	0	0.299563	0.175081	0	0.268248	0.334025
MIR3150B	0.0449854	0.39786	0	0.136784	0	0.234719	0.0466419	0	0.167891	0.14922	0.116829	0.0181275	0.148628	0.649956	0.564362	0.44793	0.535601	0.712815	0.398803	0.155623	0.739269	0.222219	0.424911	0.569451	0.577047	1.02362	1.93376	0.877034	0.24681	0.233684	0.0367727	0.0556478	0.428764	0.0647958	0.175853	0.0634111	0.168034	0.0935108	0.102969	0.0632385	0.127925	0.3107	0.183263	0.368484	0.252568	0.221423	0.127312	0.414638	0.246421
RP11-713P17.3	0	0	0.068551	0.0981781	0	0.0280785	0.0223184	0.0409948	0.147284	0.0153006	0.0139758	0.091078	0.0304796	0.0499833	0	0.178614	0.153773	0.0454781	0.0545227	0.0638285	0	0	0.0963106	0.122618	0.06372	0.0653075	0	0	0.053145	0.0139774	0.0395908	0	0.0485919	0	0	0	0.0753796	0.0167795	0.0147814	0.19669	0	0.0223008	0	0.158689	0	0.013244	0.0761493	0.0676386	0
AC079602.1	0.928018	2.19846	2.54443	4.90642	0.571194	1.5218	1.15463	1.68321	1.38539	3.6158	2.77578	2.26511	2.97849	5.11355	3.33101	3.27343	3.64094	1.75084	2.74881	1.54624	2.03342	1.02609	4.08624	5.94082	6.46222	0.723995	5.28823	0.258466	0.832671	2.03407	0.935385	0.393592	0.702474	0.203687	1.19197	0.294919	1.74453	0.771626	1.40803	1.14305	0	2.45394	1.2746	0.492292	1.46385	1.05619	0.800414	0.466566	1.39584
LHFPL3-AS1	0	0	0	0	0.0200621	0	0	0	0	0	0	0	0.0606584	0	0	0	0.0680061	0.0603382	0.0361691	0	0.0195554	0	0	0.162684	0.0211352	0	0	0	0	0	0	0	0	0	0	0	0	0	0	0	0	0	0	0.0233935	0	0	0.0202063	0	0
RP1-37N7.5	0	0.121759	4.64283e-24	2.36047e-09	2.42495e-23	0	1.94452e-06	2.43048e-05	0	0	0	9.65226e-14	0	0	0	0	1.51947e-05	0.0692215	0.0466544	9.44898e-10	2.29281e-09	0	0	0.0424295	0.352957	0	2.3343e-34	0	0	0	0	0.145594	0	0	0.00252081	0	0	0	0	0.250347	0	0	0.0721783	0	2.43876e-11	1.05122e-08	0	0	1.23406e-16
PITRM1-AS1	0	0.06587	0.0632489	0.0647032	0.0697583	0.129534	0.175033	0.09456	0.086477	0.141171	0.0386844	0.0840335	0.0421833	0.0307449	0.0622908	0.120853	0.0591163	0.209803	0.0880349	0.0294458	0.0271986	0.0566011	0.0592409	0.377115	0.191073	0.241025	0.0996038	0.0726011	0.0163448	0.141859	0.0487049	0.147409	0.0149445	0.0143035	0.0145572	0.279957	0.0278197	0.0774085	0.0818288	0.0139597	0.127077	0	0.182047	0.130147	0.153323	0.232173	0.126467	0.137295	0.0932519
UBAP1	13.9579	14.4634	12.7777	13.0715	12.7535	14.2166	16.1387	16.2853	11.8239	12.743	13.0622	11.2146	12.511	11.255	14.7262	11.5227	10.5707	14.4289	13.2622	10.9482	12.0806	13.4621	10.3128	9.59078	11.8141	12.5401	13.4556	18.8904	17.6811	12.1398	15.5443	15.7701	19.1426	17.2558	17.1656	13.4375	15.7446	16.5921	12.7208	12.7408	15.2133	11.1143	17.5107	14.2418	12.6016	18.4886	18.5024	15.2364	11.6407
ERVK13-1	0.704419	0.983688	3.73095	3.59933	2.58702	3.35302	1.9284	1.84755	2.48292	1.81834	2.21454	2.79374	2.74731	2.59221	4.06979	3.24724	3.42833	3.04177	3.72498	3.46293	2.96172	3.26133	3.27152	3.57851	4.99351	3.56192	4.30302	1.06614	0.945849	2.58393	0.901609	1.14631	0.846217	0.961226	2.06524	0.600993	1.13384	1.51244	2.01972	1.0771	0.931295	1.16509	1.22339	1.47794	1.01475	1.55113	0.883111	1.70862	2.97379
OR13J1	0	0	0.10171	0	0	0	0	0	0	0	0	0	0	0	0	0.0441688	0.0475323	0	0	0	0	0	0	0	0	0	0	0	0	0	0	0	0	0	0	0	0	0	0	0	0	0	0	0	0	0	0	0	0
CTD-2227E11.1	2.09137	0.770688	0.592016	0.757036	0.408091	0.0757781	0.722794	0.885092	1.15633	1.40397	1.81045	1.33435	2.87904	1.52881	0.637709	1.54254	0.760835	1.22736	1.47146	0.94743	0.716012	0.66224	1.03969	1.76492	1.11779	1.23376	0.582689	0.0849443	0	0.754442	0.783548	0.718629	0	0.167353	0.170321	0.900772	0.406868	1.26797	0.957407	0.489993	0.247802	0.240741	0.283996	0.571026	1.06003	0.428914	0.0822045	0.730171	0.954677
DHX38	8.11445	8.29851	11.8145	8.93481	11.5477	10.1744	10.993	11.3406	11.6598	9.56827	10.3734	10.2066	9.90635	8.6014	8.39561	7.98001	10.1022	9.85653	10.6926	12.1031	12.7396	10.8037	13.0297	6.66203	9.80668	5.77828	9.35373	10.5875	9.35256	12.1173	8.83548	9.18182	13.4002	11.3657	11.68	11.7731	12.2277	9.47976	10.1459	10.2869	7.00603	7.96491	11.1044	9.42329	13.0377	11.6106	10.3647	11.543	11.0918
ZNF248	1.42997	1.15782	2.2577	2.58082	1.35822	2.09296	1.92115	1.48312	3.12359	2.05194	2.12709	2.28867	2.16737	3.14895	2.64251	3.00814	2.16614	2.66655	1.87051	1.57265	2.40879	1.7602	2.19273	4.5126	2.73255	3.23854	2.17404	1.44301	1.81219	2.52838	1.43233	1.65264	1.51549	1.24742	1.36796	0.974717	3.00922	1.17224	1.58585	1.40619	2.41504	1.46059	1.23073	1.15482	1.80924	1.31352	1.90946	1.58636	1.73369
RP1-249I4.2	0	0	0	0	0	0	0	0	0	0	0	0	0	0	0	0	0.222226	0	0	0	0	0	0	0.708813	0	0	0	0	0	0	0	0	0	0	0	0	0	0	0	0.655958	0	0	0	0	0	0	0	0	0
ECT2L	0	0	0	0	0	0.0245314	0	0.017908	0	0	0	0	0	0.0145564	0.014746	0	0	0	0	0	0	0	0.014024	0	0	0	0	0	0	0.0122117	0	0	0	0	0.0275688	0	0.0131714	0	0	0	0	0	0	0	0	0	0.0133059	0.0118188	0
CCDC146	2.49743	2.35732	1.15347	2.0174	1.06699	1.68917	0.817704	1.33508	3.47635	2.02087	3.23663	1.11819	1.5441	2.48694	2.04601	3.8672	3.30386	1.86165	1.65234	0.519679	1.7734	1.26531	1.26334	3.27232	2.13283	2.74722	2.56705	1.62299	1.15386	1.94726	0.943144	1.24057	0.820557	1.0939	1.1133	0.850926	1.66388	1.97334	2.19299	0.834922	2.02122	1.37185	1.08286	1.40367	3.94958	0.86264	2.68663	1.75	1.28004
C6orf164	0.223931	0.192072	0.599331	0.46885	0.116649	0.324908	0.21869	0.158123	0.887714	0.511477	0.351203	0.306638	0.470257	0.171371	0.607613	0.883744	0.980793	0.350829	0.525755	0.287228	0.302874	0.378592	0.61914	1.299	0.450592	0.12595	0.515533	0.0404677	0.144656	0.754779	0	0	0.18667	5.71985e-07	0.0760039	0	0.193824	0.129442	0.0380093	6.19771e-12	0.236107	0.458758	0.101472	0	0.194232	0.068112	0.117487	0.208713	0.519784
RP13-131K19.6	0	0	0.989659	0.289261	0	0	0.115074	0	0	0.15778	0	0.268342	0	0.343619	0.348095	0.245583	0	0.351728	0.14056	0	0	0.12652	0	0	0	0.336726	0.159031	0	0.182677	0	0.408261	0	0.501081	0.799314	0	0.312893	0	0.173031	0.152426	0.780103	0	0	0	0	0.311565	0	0.157051	0.139498	0
POLDIP3	13.3398	12.5393	16.5385	16.7173	19.1424	15.7101	17.0976	18.0914	15.6782	16.2428	15.4847	14.7034	15.3533	15.9017	16.3141	14.548	15.2879	15.7495	16.7286	16.2523	19.3591	17.7819	18.6183	11.6036	16.999	11.6871	16.1672	17.5757	15.9096	16.0733	15.8319	16.7958	21.7931	17.2107	21.9255	15.4518	21.1501	14.291	12.2136	19.2874	11.377	12.0956	18.9333	12.6409	18.7908	17.6733	17.749	15.2125	15.4631
GLYR1	12.1739	16.9184	20.717	17.358	20.1855	17.7788	20.8028	21.0164	14.9129	17.1993	15.6896	16.8988	16.7715	18.2988	18.9104	16.5275	18.5419	17.4735	19.3511	22.0071	21.6422	20.0953	20.2089	18.0014	19.1633	15.272	18.7908	17.7715	19.7234	19.1531	18.4241	19.9809	26.7318	20.9459	21.6896	16.8415	22.6254	15.2007	13.1728	12.4484	10.2537	18.7044	22.5624	18.5204	18.3512	21.682	17.0525	18.1878	15.7474
METTL21AP1	0	0	0.0870543	0	0	0	0	0	0	0	0	0.0826156	0	0	0	0.151217	0	0	0	0	0	0	0	0.129763	0	0	0	0	0	0	0	0	0	0	0	0	0	0	0	0	0	0	0	0	0	0	0	0	0
AP000253.1	0	0	0.0990229	0.15195	0.0273035	0.0253499	0	0	0.0967064	0.165764	0.0252352	0.0469869	0.0550354	0.060168	0.0304759	0.0860035	0.185106	0.0410586	0.0738364	0	0.026614	0	0.0579675	0.0369008	0.0287639	0.058961	0.111386	0	0	0.0252382	0.142974	0.0240401	0.0292465	0	0	0	0	0	0	0	0	0	0.0475023	0.0636747	0.0545553	0	0	0.0488524	0.0684355
CRCP	7.834	11.4191	10.7711	11.5106	14.2877	15.9863	14.8828	9.96653	7.65366	10.3471	9.11001	9.85163	9.54818	10.5651	11.3202	8.74462	9.6252	9.62274	9.63071	14.8577	12.8641	13.2036	10.5251	9.51754	10.177	12.5227	10.0814	10.9938	10.958	8.22429	8.25699	10.3386	10.2216	9.76286	12.4612	6.60259	12.4045	9.14979	5.81101	9.90369	4.97379	8.54056	11.5998	8.69268	7.96944	9.91348	8.05314	5.92931	7.86411
RP11-471M2.3	0	0	0	0	0.0169405	0.0786417	0.0125018	0	0.0750019	0.0171414	0.0156572	0	0.0341467	0.0746625	0.0567263	0.106722	0.172273	0.0636871	0.137435	0	0	0.0137453	0.017983	0.228951	0	0.128038	0.0518321	0.0176308	0	0.0626361	0	0	0	0	0	0.0169966	0	0	0	0	0	0	0.0589456	0	0.0676977	0	0.0511865	0	0.0566144
CTC-344H19.4	0	0	0.213985	0.145937	0	0	0	0	0	0	0.0727101	0	0	0	0.0878099	0.1239	0	0	0	0	0	0	0	0	0.497263	0	0	0	0	0	0	0	0	0	0	0	0	0	0	0	0	0	0	0	0.0785949	0	0	0	0
KLK1	1.45079	26.1463	25.3849	23.5906	21.075	22.3759	33.6982	30.8965	3.49617	12.686	14.7392	17.6929	11.7571	21.6957	23.123	19.2006	13.0147	12.6268	12.6882	26.9207	19.2932	23.1745	14.9963	14.588	20.3115	13.011	13.5188	19.1587	24.0892	18.0351	14.8129	16.1857	30.5392	19.5825	26.0291	11.5499	27.07	5.46248	6.86712	31.9386	5.78625	15.3138	23.3288	19.3726	14.7027	29.956	5.78432	5.41309	10.5605
RP11-195B21.3	0.576052	0	0.507468	0.379365	0.076878	0.0556601	0.14979	0.782777	1.47578	0.789877	0.477149	0.684716	0.37458	0.55194	0.401491	1.00316	0.964807	0.783809	0.541359	0	0.377704	0.145927	0.507917	2.97667	0.584174	2.25433	0.253058	0.436749	0	0.93635	0.294935	0.59425	0.429925	0.520854	0	0.661629	0.793268	0.268134	0.644626	0.0599843	0.182014	1.14938	3.53069e-28	0.175233	0.819526	0.157522	1.09472	1.78284e-09	0.0567933
SCFD2	4.18109	5.21142	5.15199	4.09529	7.5059	6.82624	9.49179	3.35682	4.18156	4.44819	3.42431	4.54242	4.74009	5.13985	4.32828	3.37108	2.61917	5.60034	4.84525	8.62986	7.63446	7.86586	5.29831	5.62994	4.75251	3.58583	2.369	4.41536	7.62396	4.43615	4.37274	3.41426	5.07901	5.6484	6.30941	4.73802	6.16283	4.40951	2.7585	7.47185	3.10845	5.86043	6.52934	4.14111	4.25763	3.79986	2.80352	2.0265	3.75305
RP11-1060J15.4	0	0	0	0.0744576	0	0	0	0	0.0355407	0.121841	0	0.103609	0	0	0	0.0316073	0	0.030179	0	0.0423562	0.0391238	0.977011	0.809542	0	0.169137	0.130013	0	0	0.376178	0	0	0.1767	1.33281	0	1.29826	0	0	0.133618	0	0	0	0	0.0698305	0.0936047	0	0	0.0404258	0.0359077	0
RP11-146D12.2	7.13068e-23	2.94489e-06	0.0948104	0.502743	0.0307831	0	0.299331	0.0235596	0.342953	0.510596	0.0544683	0.312506	0.188169	0.507995	0.0819416	0.349451	0.565606	0.283567	0.259396	0.143103	0	9.97931e-38	0.233149	0.751573	0.296791	0.516565	0.146592	0.2005	0.0953205	0.486522	2.6764e-07	4.164e-10	0.00014087	0.12502	8.17859e-06	0.21014	0.326872	0.09821	0.25504	0.583861	0	6.35901e-13	1.04435e-10	1.60906e-28	0.0751798	0.398988	0.205502	0.261927	0.129646
SLFN13	2.36264	1.06017	4.84432	3.09634	1.13391	1.33613	0.860276	1.57462	4.52828	3.34961	2.24471	3.23886	2.14522	2.10061	3.1868	2.85414	2.03104	2.78604	3.44917	1.94753	1.90718	1.95991	1.52816	1.46316	1.37852	3.11949	1.07734	3.24508	1.98789	3.24394	2.68426	3.28369	1.12832	1.1119	1.95432	2.01954	3.20231	1.89824	2.68218	1.72739	1.93063	3.09194	1.54495	3.09502	3.84093	2.06155	1.98884	1.8144	2.33641
ZFP30	0.422413	1.09275	0.975732	1.13762	0.545989	0.580389	0.642354	0.557763	0.833793	0.456384	0.585078	0.885129	0.85332	0.810839	0.909724	0.760207	0.811393	0.779403	0.798883	0.609572	1.02584	0.539315	0.705586	1.26193	1.50884	0.598066	0.928078	0.576475	1.01045	0.914289	0.366013	0.717612	0.847599	0.722007	0.726556	0.198477	0.923034	0.421472	0.611069	0.475048	0.560569	0.256738	0.406118	0.590518	0.592904	0.672262	0.637579	0.43182	0.740448
AC006111.1	0	0.0872807	0	0	0.0369732	0	0	0	0.0982165	0	0.0683448	0.0636275	0.0745263	0	0	0.0291155	0.125331	0.0833995	0.166643	0	0	0	0	0.0499694	0.0389508	0.0399211	0.188542	0	0	0.239235	0	0	0	0	0	0.0741911	0.0737249	0	0.0361423	0	0	0	0	0	0	0.0323831	0	0	0.0308907
RP11-373D23.2	0.879647	0	0.933775	2.29259	0.617927	0.573712	1.06404	0	0.182386	2.29261	1.52298	1.94956	1.45314	1.81561	2.06917	1.78421	0.523659	1.23897	0.371344	1.30417	0	1.16988	1.74921	1.94864	2.16993	1.33439	0.210072	0.21437	0	0	0.719055	0.181357	0	0	0.644746	0	0	0.685693	0.201347	2.88533	0	0	0.179177	1.44107	1.0289	0.180405	1.8671	0.184269	1.72091
RPS2P48	0.14843	0	0	0	0	0	0	0	0	0.069973	0	0.0594795	0.0696678	0	0	0	0.11716	0.104224	0.0624835	0.145894	0	0	0	0	0.291627	0	0	0	0	0.0657535	0	0.0608635	0	0	0	0	0	0.0767632	0	0.0691656	0	0	0	0	0	0	0	0.061841	0
CXorf23	0.927757	2.6517	3.0298	3.70888	1.95693	1.96121	2.41392	1.72378	2.18948	2.85227	1.80217	2.75374	3.43192	3.5963	2.90978	4.17248	3.49041	3.18716	3.52169	2.43788	3.79437	1.60503	2.03237	4.16294	3.05892	3.22666	2.81004	1.56612	1.96155	3.30435	1.2948	2.15224	2.29295	1.65139	1.99764	1.09866	2.88787	1.34056	1.92677	1.66825	1.42996	2.93818	2.41521	1.82057	1.95508	1.94293	1.87138	1.37149	2.1072
CTD-2179L22.1	0.0864078	0.0955261	0.0489199	0.0750671	0.0269773	0.0500941	0.099544	0	0.0477755	0.0545946	0.0714002	0.0928511	0.135945	0.208072	0	0.191196	0.0914472	0.0405681	0.243181	0.0284686	0.052592	0.0656673	0.0286375	0.14584	0.0284203	0.203898	0.0550276	0.0561534	0	0.0498733	0	0	0	0.0276577	0	0	0	0	0.105484	0	0	0.119358	0.0234674	0.062914	0.134759	0	0.0543423	0.0241344	0
MKRN2	6.39968	5.71054	8.92856	9.33244	8.99119	10.077	10.4585	8.3574	7.80981	7.36492	7.20209	8.67596	8.54388	10.4021	8.41099	7.83895	7.78281	8.40218	9.28203	8.20052	8.51371	8.38961	7.97646	8.10108	8.50232	7.674	7.33598	10.1374	8.80296	7.2227	8.31405	8.80244	9.97498	9.28376	11.347	5.82066	11.6962	8.00552	7.05222	5.03369	9.70605	8.14554	9.31116	8.03787	9.1324	9.13121	7.50334	7.58402	6.92182
EYA1	0	0	0.0634789	0.0757615	0.0233373	0	0.00861127	0.0158173	0	0.0354212	0	0.0100404	0.0117602	0.012857	0	0.0275664	0	0.0614151	0.105185	0.0492548	0	0.0189356	0.0123867	0.0315405	0.0122928	0.0881932	0.0238014	0.0242884	0	0.064716	0.0203675	0.030822	0.0249981	0.0239259	0	0.0117073	0	0	0.102658	0	0.094473	0.0860446	0.0101505	0.0136063	0.0233152	0.0204401	0.0587625	0.052195	0.0194981
CTB-134H23.2	9.46731e-32	0.312252	0.978315	0.109446	0.105854	9.28764e-08	0.0453552	1.71519e-09	0.680839	0.331469	0.909376	0.0493793	0.0647313	0.161445	0.184471	0.520879	0.671037	0.111523	0.336601	7.27647e-21	1.99242e-08	0.298916	0.150802	0.293743	0.353368	0.391775	0.084798	4.32274e-05	0.201708	0.188296	0.180008	0	0.0354432	0.0959411	0.195191	0.0506791	0.223008	1.64437e-21	1.36722e-27	0.176072	0	0.319382	3.57387e-24	1.16685e-13	1.07469	0.105647	0.10633	0.185857	0.154004
RP11-611O2.5	0	0	0.14084	0.216117	0	0.14422	0	0	0	0.0785885	0.215352	0.267317	0.234829	0.171153	0.173383	0.489289	0.394912	0.817563	0.280045	0.327843	0.0757057	0.630183	0.329787	0.314903	0.409107	0.922458	0.237635	0.0808323	0	0.215376	0.135567	0.136768	0	0	0.162076	0.233773	0.387173	0	0	0	0	0	0.405373	0.271692	0.155187	0.13605	0	0.0694825	0
ZNF345	0.261145	0.395067	1.23725	1.63586	0.527812	0.549808	0.342014	0.279208	1.2767	1.05512	1.03515	1.14094	0.999032	1.80143	1.22138	0.892105	1.35278	1.01634	0.986383	0.516235	0.84074	0.511824	1.25724	1.2179	1.34264	1.01469	1.56241	0.643109	0.346879	0.928174	0.483115	0.374048	0.620532	0.607114	0.591017	0.103329	0.936949	0.328561	0.90606	0.515237	0.625365	0.721459	0.548728	0.840624	0.913151	0.428461	1.07618	0.564325	0.591562
AURKAPS1	0.174744	1.32931e-26	0.207462	0.630612	0.562046	0.505142	0.146855	7.11546e-12	0.579809	0.363945	0.307433	0.0714847	0.247643	0.290824	0.362319	0.500421	0.141284	0.183314	0.0802049	1.33827e-05	0.00177691	0.113242	7.33898e-13	0.95181	0.482995	0.678394	0.21114	0.246352	2.57781e-10	4.06785e-10	1.20862e-09	2.23383e-05	0.065964	0.242451	0	1.69208e-09	0.501536	0.195499	0.210015	0.18264	0.623829	0.148377	0.0219797	0.329604	0.0866093	2.01965e-07	7.59933e-16	5.54117e-09	0.641924
FAM118A	3.51859	7.82398	17.6314	15.3361	16.684	18.185	5.58278	15.2929	4.42701	5.11574	3.84207	6.79123	5.23696	5.746	4.72356	6.76082	7.30742	13.2134	13.5456	3.62599	3.89684	4.86186	4.2637	10.5404	11.6288	6.25748	7.12334	2.79655	2.13886	5.00219	2.79451	2.76157	2.93844	4.19461	2.97951	3.28773	4.86326	3.32457	12.2364	12.5999	1.92347	3.45196	2.46775	2.82755	5.84604	5.60075	2.26315	7.89845	5.67899
AC005013.5	0	0	0.0940128	0	0	0	0	0	0	0	0	0.267658	0.209003	0	0	0	0.439351	0	0	0	0	0	0	0	0	0	0	0	0	0	0	0	0.111067	0	0	0	0	0.11506	0	0	0	0	0	0	0	0	0	0	0.0866307
AC105339.1	0	0	0.0196235	0	0	0	0	0	0.0191645	0	0	0	0	0	0	0	0	0.0162733	0	0	0	0	0	0	0	0.0701064	0	0	0	0.020006	0	0	0	0	0	0	0	0	0.0423135	0	0	0	0	0	0	0	0	0	0
ATG16L1	3.88604	3.60588	4.97305	5.26509	7.61228	8.21899	6.74873	5.35753	5.1692	4.75417	4.21205	4.58936	4.07478	5.76569	4.94048	4.3986	4.4687	4.28323	4.66247	7.23511	6.73208	6.65917	5.52272	4.40137	5.59766	7.58778	5.84075	5.90777	4.44129	5.04201	5.20045	5.67263	6.6204	5.99534	5.3442	4.85561	6.46361	4.83331	4.42531	5.29638	2.94891	5.0408	5.06944	4.94956	5.88261	5.57225	4.59002	4.94294	4.05186
RP3-352A20.1	0.0734694	0	0	0	0	0	0.0507832	0	0.0609327	0	0	0	0	0.0758212	0.0768089	0	0	0	0	0	0	0	0	0	0	0	0	0	0.0806172	0	0	0	0.149594	0	0.0718001	0	0	0	0.0672671	0	0	0	0	0	0	0.0605107	0	0	0
RP11-549J18.1	0.0618567	0.0683842	0.227632	0.411993	0.154498	0.233095	0.171025	0.0785354	0.222307	0.254037	0.196343	0.282495	0.0583912	0.340463	0.0646683	0.228119	0.147295	0.39206	0.156677	0.163039	0.20707	0.0940184	0.266509	0.208805	0.183107	0.458745	0.196963	0.221092	0.113125	0.12496	0.151692	0.0850199	0.0620597	0	0.0604513	0.0387524	0.0577632	0.150011	0.075513	0.270528	0.117268	0.284817	0	0.24771	0.0771759	0.0338295	0.116706	0.0863854	0.290434
FLG	0	0	0.01301	0	0	0	0	0	0	0	0	0.00411555	0	0	0	0	0	0	0	0	0	0	0	0	0	0	0	0	0	0	0	0	0	0	0	0	0	0	0.0046755	0	0	0	0	0	0	0	0	0	0
RP11-398E10.1	0	0	0	0	0	0	0	0	0	0.0212438	0	0	0	0	0	0	0	0	0	0	0	0	0	0	0	0.0906748	0.0214123	0	0	0	0	0	0	0	0	0	0	0	0	0	0	0	0	0	0	0	0	0.0187823	0.0350818
L2HGDH	1.28157	2.17122	2.04948	2.15445	2.52543	3.08288	2.3239	1.90184	1.50461	1.97174	1.39759	1.78402	1.72825	2.11272	2.43605	2.29561	1.67778	2.30909	2.02354	2.64858	3.31259	2.46651	3.17729	2.46503	2.00359	1.80102	1.97148	1.76845	2.70293	1.87328	1.91834	1.85298	2.82203	1.96581	2.78142	1.45458	1.94279	1.36659	0.838129	1.41943	0.741505	3.47159	2.57655	1.81776	1.83777	2.21191	1.02057	0.878613	1.12011
BDKRB1	0.661571	0.574659	0.82123	1.41633	0.354084	0.328748	0.583803	0.839954	0.37232	0.425462	0.552253	0.476052	0.743933	0.658365	0.438103	1.08221	1.0467	1.44673	0.678259	0.6539	0.754996	1.0945	0.775239	0.269182	0.676103	1.26642	0.835102	1.42799	0.370823	0.818248	0.733932	0.448158	0.545217	0.627327	0.438724	0.800795	0.595726	0.687601	0.757151	0.73072	0.492726	0.456927	1.00105	1.0064	1.03238	0.484572	0.36918	0.296971	0.721094
DNAH14	0.0593531	0.0765525	0.179215	0.197659	0.200748	0.286745	0.234759	0.0879162	0.0683683	0.175004	0.16556	0.16742	0.0933797	0.139521	0.199942	0.170245	0.227703	0.239183	0.18096	0.179254	0.20471	0.182932	0.0885193	0.183657	0.0976087	0.370149	0.113395	0.186429	0.090455	0.0884991	0.105121	0.108772	0.0562397	0.123487	0.0837844	0.0681705	0.129326	0.130231	0.0905708	0.200864	0.118773	0.12298	0.12627	0.136848	0.197473	0.113611	0.118204	0.0303926	0.1445
DCAF13P3	0.048796	0	0.0828778	0.127175	0	0.084867	0	0	0.161878	0.0462458	0.0422416	0.039326	0	0.151074	0.051014	0.215944	0.116194	0.103093	0	0.0482302	0.0445495	0.0741669	0.145549	0	0.0223061	0.0493478	0.0932252	0	2.95852e-34	0.0422465	0	0.0402411	0	0	0	0.045855	0	0	0.0446766	0	0.0462539	0	0	0	0	0	0.0460321	0	0.0763701
IFNB1	0	0	0	0	0	0	0	0	0	0	0	0	0	0	0	0.0571565	0.123018	0	0	0	0	0	0	0	0	0.156738	0	0	0	0	0	0	0	0	0	0	0	0	0	0	0	0	0	0	0	0	0	0.064933	0
RP11-404P21.3	0	0	0.0749045	0	0	0.153405	0	0.111986	0	0	0	0.284341	0	0.0910265	0	0.455393	0	0.621165	0.44682	0	0.0805271	0.134063	0.0876975	0	0	0.178401	0	0	0	0	0	0.290957	0	0	0.430995	0	0.164732	0	0	0.413307	0	0	0	0	0.0825353	0.0723575	0	0	0
DSC1	0	0	0	0	0.0142751	0	0	0.0387007	0.101122	0	0	0	0.014387	0	0	0.0112413	0.0120973	0	0	0	0.0139145	0	0.0303071	0	0	0	0	0	0.0167237	0.0263905	0	0	0.0764546	0	0.0148946	0	0.128091	0.0316811	0.055817	0	0	0.0631585	0.0745066	0	0	0	0	0	0.0119267
FAM101A	2.1486	8.33792	12.3815	8.87592	15.504	10.715	16.1093	12.5819	2.5093	6.12971	5.71286	7.26218	5.67075	8.71111	7.58689	6.32282	7.51782	8.83182	7.2748	13.6956	9.64795	11.2135	12.3382	4.9956	13.045	6.18611	10.2833	10.8783	8.70885	10.7057	5.69915	11.3908	10.1843	8.7791	18.6194	8.69451	13.6763	5.03596	2.52928	11.5268	2.11979	7.5107	15.952	8.8836	7.69526	12.8778	8.04568	6.90753	6.74265
RP11-110J1.2	0	0.0516022	0	0.0767491	0.040381	0.0747099	0.0618641	0.112389	0.0786472	0	0	0.0732087	0.0421802	0.0470224	0.0459334	0.03266	0.0338218	0.0608712	0	0	0.160662	0.0337805	0	0	0	0	0	0	0.187401	0.113281	0.0369901	0.070479	0	0	0.0848952	0.122897	0.040368	0	0	0	0.0441748	0.12229	0.0348946	0.104278	0.0808872	0.0722592	0	0	0.110761
CTD-2561J22.5	0	0.055937	0.451174	0.450558	0.355434	0.385002	0.288535	0	0.136382	0.335673	0.120453	0.020389	0	0.117489	0.185141	0.251906	0.120484	0.400872	0.363118	0.437596	0.450395	0.057679	0.125769	0.528407	0.262111	0.0511698	0.0966673	0.160298	0.235961	0.175225	0.155101	0.0104317	0.101527	0.121466	0.148344	0.0356611	0.129935	0.105177	0.0231631	0.237093	0.107914	0	0.0618379	0	0	0.114147	0.143195	0.042397	0.0791898
WDR45B	19.7376	15.6846	16.9024	18.7596	22.1189	21.4791	19.8422	20.6498	14.937	25.1155	20.3638	20.5874	16.498	17.0885	17.0804	15.9542	16.2355	18.8313	18.0456	19.5816	16.3925	23.2683	19.8255	13.8884	17.1544	16.8757	18.8544	24.8296	20.7103	16.1815	21.3773	22.7335	21.0012	21.2119	22.5401	22.7964	18.5172	23.1501	14.9417	15.4835	15.1382	16.6531	18.7918	20.9346	19.9139	19.8401	15.6376	18.9103	16.6392
HYDIN	0.0194634	0.0461084	0.0590316	0.06522	0.0677112	0.0717935	0.00384383	0.00706039	0.0276723	0.0425226	0.016849	0.0515399	0.00787412	0.0200864	0.0668579	0.0717782	0.0441396	0.0489534	0.0375611	0.00274824	0.015231	0.0397589	0.0387036	0.0476264	0.0301793	0.0927934	0.108899	0.00542082	0.003051	0.0529601	0.00227287	0.00687902	0.0195273	0.0106798	0.0217385	0.0104516	0.0467366	0.00866965	0.0280033	0.0286637	0	0.0192039	0.0226544	0.00303673	0.0338236	0.0342146	0.0288529	0.0256282	0.0369895
FAM138A	0	0	0.00370799	0	0.000926236	0	0	0	0	0	0	0	0	0	0	0	0	0	0	0	0	0	0	0	0	0.00400034	0	0	0	0	0	0	0	0	0	0	0	0	0	0.00181984	0	0	0	0	0	0	0	0	1.87493e-12
FAM138F	0	0	0.0410713	0	0.0102594	0	0	0	0	0	0	0	0	0	0	0	0	0	0	0	0	0	0	0	0	0.0443096	0	0	0	0	0	0	0	0	0	0	0	0	0	0.0201574	0	0	0	0	0	0	0	0	2.07675e-11
RP11-417O11.5	0	0.325624	0	1.53531	0	0.384206	0.305388	0	0.610705	0.279149	0.127489	0	0	0	0	0.217246	0.46758	0	0	0.145564	0.134455	0.559608	0.439281	0.372849	0	0.893619	0	0	0	0.382512	0	0	0	0	0	0	0	0.306131	0.269677	0.552073	0	0	0	0	0	0	0	0	0
TYW1	4.5758	6.215	6.76343	6.71701	8.71296	10.3475	8.56728	6.18094	5.00143	5.38712	4.3408	5.98649	5.09311	7.23317	6.42569	6.02229	5.76901	6.39551	5.14234	8.13908	7.39279	10.5289	6.4695	5.49173	6.40967	7.34214	5.45971	7.79793	9.74305	4.36035	6.32222	6.31694	6.83277	7.12732	5.27987	6.40882	8.18385	4.72656	4.21069	6.15203	3.92559	6.34162	7.99068	5.66778	5.72391	5.31539	5.67881	4.11463	3.9516
RP11-348N5.7	0.82897	1.00373	1.91081	3.01786	0.70249	0.377604	0.98228	0.601422	1.08038	1.57129	2.01617	1.20892	2.94379	3.21833	2.43487	2.09632	1.8173	3.94758	2.69962	0.507222	2.01821	0.809989	2.47265	3.84764	3.15501	0.479053	1.84771	0.423279	0.866305	2.76829	0.193608	0.260432	0.316835	0.189528	0.54009	0.779007	1.14274	0.574391	1.6264	1.33181	0.112255	1.25414	0.643254	0.215563	2.73342	0.420981	0.782015	0.165384	0.556033
AC010642.1	0.0915422	3.71168e-10	0.230743	0.397372	0.419451	0.0429711	0.218854	0.269899	0.584193	0.327954	0.178854	0.141722	0.103677	2.35616e-13	0.23475	0.145576	0.450305	0.394722	0.428218	0.137435	0.0466476	0.216035	0.559533	0.270622	0.308127	0.248135	0.558181	0.31619	0.0650123	0.419595	0.238986	0.251736	0.100558	0.150766	0.320012	0.314356	0.132066	0.271651	0.6098	2.36753e-10	0.0531921	4.07696e-11	0.0242408	0.137899	0.297135	0.385504	0.0927612	0.298888	0.17595
MIR4453	1.41037	0.743617	1.76894	2.37512	1.84939	1.88688	1.84475	1.29478	3.13121	2.40599	1.74686	2.64053	1.84341	2.23925	1.63326	2.73665	1.84281	2.2921	1.777	1.39401	1.12915	1.56653	2.37309	1.75786	2.29086	2.08461	1.40944	0.824894	0.619033	1.40892	1.52535	1.32415	0.848998	0.68757	1.12386	0.958339	1.0131	1.308	1.05291	0.793053	0.534757	0.989083	0.795544	1.23227	1.36035	0.943397	1.1872	1.29087	1.56212
DMGDH	0.136517	0	0.0316184	0.0215636	0.0464967	0	0.00857844	0.047271	0.144101	0.0235241	0.0752054	0.0800166	0	0.0256159	0.0389243	0.118999	0.0295525	0.139842	0.0104783	0.0736005	0.0226612	0.0188634	0.0123395	0.109971	0.0122459	0.313775	0.0474213	0.0483915	0	0.118194	0	0.0409392	0.0373542	0.0119173	0	0.0233253	0.0115894	0.12899	0.0568147	0.0697854	0.317631	0	0	0.0135544	0.104518	0	0.0234154	0.0311976	0.0291357
CR769776.1	0	0	0.0273932	0.0560462	0	0	0	0	0.0678838	0.122283	0	0.0259965	0.0608989	0	0	0.118958	0.0256034	0	0	0	0	0	0	0.302162	0.0954853	0	0	0.0314437	0	0	0.0791031	0.0266014	0.0323625	0	0	0	0	0.0335258	0	0	0	0	0	0	0	0	0	0	0
AC002480.2	0	0	0	0	0.0235219	0	0	0	0.0624842	0	0	0	0.0237064	0	0	0.0370459	0	0	0.0636099	0	0	0	0	0	0	0	0.071969	0	0	0.0434852	0	0	0	0	0	0	0	0	0	0	0	0	0	0.0274278	0	0	0.0236909	0	0
MIA-RAB4B	0.0866004	4.38057e-25	0.0938436	0.317558	0.161743	0.105547	1.24328e-09	0.0785062	2.34028e-29	0.19232	0.10977	0	2.39346e-06	0.329432	0	0.258004	0.0520177	0	0.196799	6.76197e-05	0.0916908	0.277186	3.83475e-11	0.0855908	0.574931	0.320371	0.225153	0.0603612	0	0.21781	1.99525e-19	2.91856e-24	0.175235	0	7.39321e-07	0.286064	3.74045e-09	0.362354	5.1133e-14	0.714778	0	3.36312e-44	6.04953e-25	2.06741e-30	0.135848	1.47286e-20	2.84237e-35	0.105007	0.163438
COLGALT2	0	0.00980555	0.0376615	0.015411	0.06646	0.0462785	0.0490464	0	0.0514926	0.00840604	0.0460692	0.0285929	0.0418633	0.0457675	0.037091	0.00654196	0	0.0562171	0.0299544	0.0526005	0.0323908	0.128072	0.0793687	0.0112276	0.0175037	0.00896988	0.0338908	0.0432303	0.0291975	0.0383954	0.0435019	0.16092	0.0800883	0.0511021	0.0780126	0.058345	0.15737	0.101404	0.113691	0	0	0.281794	0.0867196	0.019374	0.107895	0.0291047	0.0334688	0.0520243	0.0624676
CTD-2006H14.2	1.68041	1.17331	0.450648	1.61354	0.579866	0.615286	0.61133	0	1.39367	0.922026	1.37813	1.42557	1.41929	1.18656	1.29448	1.23943	1.33381	2.42913	0.672052	0.786756	1.77641	0.403283	2.19839	1.79129	2.53079	0.536657	0.760368	0.517283	0	0.995433	0.289185	0.437622	0.532398	0.679417	1.21007	1.08046	0.825899	1.19499	1.3766	2.65235	0.16767	1.09952	0.720602	1.35231	2.15175	0.36277	1.33493	0.370542	1.10737
UBN1	5.16122	6.70735	6.55519	5.82633	8.04263	6.68604	7.12448	7.98329	6.26929	6.2695	6.09565	5.88353	5.49723	4.66652	6.18372	4.94095	5.41995	6.29382	6.65213	6.81692	6.99166	5.25878	6.51673	3.87377	4.91243	4.41895	6.98818	7.95493	6.47358	7.44747	6.66449	7.07512	9.91334	7.8581	7.22374	7.46833	7.76975	5.78362	5.91736	6.48498	4.49549	6.02528	7.26291	6.04425	8.39831	7.00674	6.95143	8.08813	6.54086
FBXO39	0.0223077	0	0	0.0387598	0	0	0	0	0.148009	0.105709	0.135179	0.0719135	0.0210579	0.0460436	0.0233217	0.115175	0	0.0157101	0.0188344	0	0	0	0.0221798	0	0	0.0902398	0.0426191	0.0652365	0	0	0	0	0	0	0	0	0.0624943	0.0463708	0.122547	0.146343	0	0	0	0	0.0208742	0	0.0210441	0.0560765	0
RP11-255E6.6	0	0	0	0.199825	0	0.400044	0	0	0	0	0	0	0	0.118688	0	0	0.182571	0	0	0	0	0	0	0.582329	0	0.116307	0.109861	0	0	0.0995704	0	0	0	0	0.112394	0	0.107396	0.239064	0	0.107781	0	0	0	0.251211	0	0.0943459	0	0	0.089998
NELFA	3.12582	2.89792	3.46487	3.38255	3.28728	3.10929	2.77469	4.33071	2.21949	3.14957	2.98129	2.51919	2.60904	2.96555	2.63725	2.11946	3.06437	2.88105	3.0188	2.59091	3.12415	2.50889	3.64225	1.01351	3.17091	1.85233	3.2374	3.15396	3.67063	3.53239	2.69861	2.43309	4.22546	4.29698	6.00244	3.72073	4.26067	3.03222	2.52051	3.32003	1.10202	2.09073	4.00342	3.70137	3.89994	4.41774	3.20744	3.00519	2.72075
RP11-434C1.3	0	0	0	0	0.0862359	0	0.0318203	0	0.0763598	0.0436294	0	0	0	0.0475089	0.0481278	0	0	0	0	0	0	0.139942	0.0457714	0	0	0	0	0.0448751	0	0.0797126	0	0.0379643	0.0461864	0	0	0	0	0	0	0	0.087274	0	0.037508	0.201111	0.0861542	0.0377651	0	0.154296	0.0720493
LRRC16B	0.0976213	0.0647537	0.431094	0.254427	0.283448	0.398994	0.263162	0.148732	0.388624	0.175787	0.312682	0.165219	0.092152	0.171269	0.153088	0.360014	0.193715	0.295621	0.379141	0.115787	0.062388	0.0667702	0.106768	0.173004	0.443097	0.246813	0.373013	0.142742	0.0749832	0.354977	0.0957589	0.25762	0.166501	0.0843667	0.114484	0.100911	0.218786	0.111608	0.160884	0.274463	0.0555213	0.134848	0.135215	0.0959561	0.374528	0.0800837	0.285484	0.245398	0.366686
RP11-63P12.6	0.370754	1.1418	1.05701	1.56446	0.347259	0.345441	1.4461	0.840576	0.395344	0.752953	0.252178	1.06715	1.34993	0.573934	0.442979	1.23056	1.70264	0.746004	0.737854	1.20407	1.18471	0.603775	0.710927	2.14547	1.80303	1.87473	1.77082	0.335596	0.26153	1.88009	0.822613	0.917261	1.51445	0.381447	0.258808	0.821249	0.915007	0.522964	0.460689	0.52119	0.351439	0.951112	0.755195	0.115692	0.396492	1.30349	1.39902	0.133142	0.414474
SETP17	0.159348	0	0.0676616	0.346087	0	0.207857	0.165216	0.101157	0.0660788	0.0755103	0	0.128423	0	0.246674	0	0	0	0.16833	0.134538	0	0	0.1211	0	0.201712	0.314467	0.0805752	0.0761092	0.232999	0	0.0689802	0	0	0	0	0.077864	0	0	0	0.218844	0.149337	0.453141	0	0	0	0.149109	0	0.0751613	0	0
C7orf26	6.70504	4.56363	6.52493	5.86651	7.21881	8.09253	6.11905	8.36149	5.36302	6.28678	6.48607	6.03838	4.8653	5.88543	4.68984	5.26225	4.88645	5.89829	5.78197	5.89618	5.5987	6.16554	8.18498	4.28913	4.56766	4.9469	5.58446	8.676	5.13184	7.80897	7.33392	5.98211	10.0547	9.44011	10.7735	10.0456	11.0297	6.72086	6.20454	8.96724	6.03909	4.08712	7.25168	5.65511	8.17209	7.30136	6.68541	6.77798	5.93788
C17orf64	0	0	0.0466888	0	0	0	0	0	0	0	0	0.0443082	0	0	0	0	0	0.0387179	0	0	0	0	0	0	0	0	0.0525179	0	0	0	0	0	0	0	0	0	0	0	0	0	0	0	0	0	0	0	0	0	0
RP1-40G4P.1	0	0	0.0957081	0.10149	0	0	0	0	0	0	0	0	0.110585	0	0.117766	0.0831488	0	0.653961	0.0979962	0	0	0	0	0	0.120126	0.113936	0	0	0	0	0	7.6986e-25	0.118108	0	0	0	0.112895	0	0.103148	0	4.51218e-43	0	0	0	0.10994	0	0.109713	0	0
RP11-266L9.4	0.56702	0	0	0	0	0.197234	0.156773	0.575926	0	0.537386	0.0981713	0.182791	0.10705	0.351102	0.118559	0.167287	0	0	0.0957472	0	0.20707	0	0.112754	0	0.335696	0	0	0.110546	0.248874	0.490913	0	0.0935219	0.113776	0.108896	0.221655	0	0.423597	0	0	0	0.107496	0	0.923977	0	0	0.372124	0.427922	0.095024	0.266231
RP3-405J10.3	0	0.503878	0.83277	0.659937	0.866732	0.828736	0.315043	0.263035	0.561284	0.549769	0.442385	0.667866	0.664926	0.997758	1.03963	0.865897	1.05243	0.515515	0.816279	0.709874	1.16008	0.503825	0.63169	1.36371	1.09026	0.726322	1.75474	0.134635	0.0303106	0.418521	0.191931	0.148071	0.0969983	0	0.175471	0.0129791	0.116078	0.129195	0.328785	0.27182	0.0916442	0.152627	0.056266	0.150844	0.439418	0.0566516	0.0781754	0.300899	0.810612
RP11-498E2.7	0.459702	2.33778	1.71772	2.63583	1.29171	0.959428	1.20746	0.233462	1.44879	1.30703	1.19386	0.666876	1.21505	1.89767	1.24955	2.44126	0.9487	1.61871	1.39726	1.45399	1.84666	1.67693	1.27979	2.44405	1.17936	0.929801	1.14175	0.537741	2.11859	1.3532	0.751554	0.606572	0.830181	0.441429	0.539109	0.604794	0.772705	1.05114	0.757609	1.80944	0.348603	1.52401	0.22473	0.803308	1.11842	0.452541	0.780595	0.92447	0.791423
RP11-327P2.5	0.228801	0	0.291456	1.19263	0	0.198968	0.395377	0	0.569276	0.108422	0.0990339	0.184397	0.107991	0.118063	0.478402	0.337514	0.363217	0.644527	0.579532	0.452296	0.208889	0.173882	0.568723	0.724073	0.225764	0	0.65569	0.557587	0.627652	0.495227	0	0.283031	0.688656	0.329559	0.223603	0	0.10683	0.475607	0.523714	1.17934	0	0	0.652467	0.999547	0.428197	0.750788	1.18713	0.862731	0.716188
POLG	7.4524	4.75068	10.8079	8.31536	10.6301	10.5042	8.68299	9.59638	9.03188	7.9221	9.26432	8.90952	8.02399	8.21343	7.45885	7.26814	7.60669	7.40402	8.92623	10.3915	9.60928	9.86883	12.127	4.93294	7.34187	7.73908	8.65967	8.12537	8.26789	12.0786	9.46982	9.14597	12.4615	10.3555	9.18154	10.5104	9.72976	9.32415	7.98743	8.03237	5.42368	7.10681	9.16072	8.42211	11.4683	8.14178	9.12939	10.743	10.1343
KRTAP5-8	0	0.182493	0	0.239013	0	0.143549	0.0760674	0	0	0	0.190534	0.0886913	0.0519416	0.0567858	0.0575255	0	0.305726	0.0387506	0.232286	0	0.150708	0	0.054709	0	0.054294	0	0.367936	0	0	0.0476389	0	0	0.055205	0	0.107548	0	0	0	0.151138	0.309404	0	0	0	0	0.102977	0	0	0.0461063	0
RP11-254F7.4	1.37246	0	0.166505	0	0	0	0.271048	0	0	0	0.16973	0.158015	0	0	0	0	0	0.414234	0.331078	0	0	0	0	1.98553	0	0	0.187293	0	0	0.339499	0	0	0.196709	0	0	0	0	0	0	0	0	0	0	0	0.366934	0	0	0	0
UBE3C	6.59554	8.46253	9.643	8.25127	11.0587	11.379	11.8562	8.38286	6.72924	7.7366	7.14012	7.13666	7.13254	6.61721	9.15436	7.35955	7.93122	8.19067	8.54971	10.9861	10.5732	10.4006	8.93092	8.42943	8.15939	8.80534	8.72882	9.96062	11.3673	9.07896	9.9573	9.2303	10.7122	10.463	10.5795	7.53852	10.3926	7.64035	7.42238	6.80981	6.53973	8.98387	10.7017	7.08767	8.18047	9.62211	7.32775	7.9644	6.63125
MMP16	0.048357	0	0.0228145	0.0140034	0.050325	0.0186896	0.0817058	0.0341087	0.0757547	0.0356454	0.00465128	0.0606234	0.0507197	0.0665399	0.0842583	0.0158519	0.00426477	0.0037839	0.0181457	0.0955926	0.0343378	0.106166	0.0427376	0	0.0106034	0.0923738	0.00513258	0.0209504	0.0176872	0.0651255	0.0395287	0.026586	0.0215625	0	0.0157528	0.0201967	0.0250871	0.0893504	0.0541135	0	0.162979	0.00742193	0.00875547	0.0234726	0	0.00881549	0.0202746	0.0135065	0.0294323
MED26	1.42889	1.14763	1.68016	1.72941	1.69294	1.99662	1.61931	1.84518	1.5497	1.27319	1.98759	1.20079	1.57941	1.27297	0.970358	1.25208	1.43468	1.50513	1.27859	1.46061	1.62788	1.37363	1.73641	0.340111	1.14481	1.03747	1.73827	1.85717	1.72872	1.97725	1.31777	1.76084	1.7399	2.07573	2.64963	1.98546	2.20108	1.92938	1.25235	2.09451	1.31972	1.77134	2.08961	1.28047	2.23988	1.85346	1.41708	1.69873	1.35709
RP5-1057J7.6	0.406538	0.555188	1.65514	1.97366	1.08633	1.09178	1.06617	0.379525	3.28242	2.02845	1.26281	1.60929	2.31386	2.77644	0.987539	2.52228	1.62292	1.08626	1.52439	1.51275	1.64838	1.45391	1.98537	4.011	2.08829	2.20078	1.6105	0.256424	0.236165	1.24225	0.273674	0.187353	0.179944	0.0574085	0.420672	0.348326	0.54712	0.782929	0.908649	0.750785	0.55537	0.710216	0.428655	0.313414	0.716074	0.225605	0.473748	0.2104	1.6281
CES4A	1.30488	1.60839	1.56668	2.03269	1.05361	1.12169	1.07819	1.10448	1.6793	1.7342	1.93461	1.57141	1.2884	1.03707	1.17603	1.94701	2.67862	1.28864	1.3803	0.637461	0.753132	0.843486	1.6553	0.949303	1.03596	0.894923	1.81959	0.921098	0.658312	1.37646	0.723363	0.803987	1.09849	0.676912	1.15797	1.14166	0.924398	1.01327	1.18099	0.773093	0.696644	0.642262	0.782102	1.09752	1.31927	0.861287	0.919687	1.13109	1.52582
RP11-66B24.2	0	0	0.0587767	0	0	0	0	0	0	0	0	0	0	0	0	0	0	0	0	0	0	0	0	0	0	0.104992	0.027048	0	0	0	0	0	0	0	0	0	0	0	0	0	0	0	0	0	0.025892	0	0	0	0
RP11-79H23.3	1.28274	0	0.240025	0.358871	0.346182	0.434851	0.0901681	0.303641	1.55071	1.09207	2.31499	1.96247	1.47768	0.314124	0.318216	2.22899	1.08719	1.05648	0.807679	0.128936	0.218343	0.280888	0.194551	0.220172	0.214528	3.452	0.269992	0.211935	0	0.677637	0.355445	1.3268	0	0.313158	0.106237	1.43017	0.101513	0.677906	0.577275	0.163004	1.15409	0.0900968	0.088571	1.42471	0.183099	0.0713424	0.451219	0.746925	1.02082
GABPB1-AS1	0.157394	0.522011	1.26026	1.46504	1.66374	2.44414	1.53865	0.428215	4.9604	2.85552	2.3163	1.86648	1.50699	1.27626	2.3507	3.06809	2.89125	2.16938	1.40482	1.33345	3.30503	0.768953	1.87791	3.52938	2.10771	2.81966	2.98556	0.460284	0.271397	1.86883	0.56978	0.834429	0.676762	0.410232	0.571326	0.929709	0.692899	0.654349	1.87339	1.18004	1.27881	0.683304	0.329759	0.540256	1.57801	0.202901	0.424227	0.866671	1.00294
CMAHP	2.82755	1.62948	6.28408	5.70994	5.05725	2.6289	3.13959	4.2583	3.39286	10.5053	2.64305	6.48489	6.40309	8.72315	7.45309	11.6812	7.31799	5.56077	6.10796	3.68672	5.10804	3.88622	1.51035	8.39607	3.42816	10.4646	5.64631	1.15823	1.61734	7.14877	2.02857	2.80315	1.50895	1.03985	2.23417	1.82325	4.97188	2.67306	3.97967	1.25447	7.98371	1.30886	3.43118	1.65905	2.81474	2.23322	1.34788	1.52491	4.0252
USP6	0.0118334	0	0.0157497	0.0203403	0.0275043	0.0418437	0.00414048	0.0372428	0.0295934	0.0168034	0.0253102	0.0142357	0.0275637	0.0243758	0.0186561	0.0137487	0.0372147	0.0347015	0.0343338	0.0117633	0.0107111	0.0273739	0.0638531	0.0149037	0.0295456	1.31524	1.40112	0.0578895	0.0848224	0.0359591	0.00477487	0.0334255	0.00597751	0.0222896	0.022709	0	0.0511931	0.0120062	0.0500828	0.0736937	0.0328497	0.0159568	0.0282358	0.012991	0.0219771	0.00949974	0.0458088	0	0.0516359
PMF1	8.71321	9.14646	8.32907	8.44242	7.30109	8.55969	6.66342	9.58525	6.26725	8.84547	8.45222	7.33411	6.99234	9.50108	8.02093	7.60833	7.31124	8.862	7.83394	8.33355	7.66212	8.23588	8.92713	5.30052	9.90552	6.99372	7.72082	10.6717	10.4307	9.29834	8.88505	8.38159	12.2439	10.0187	11.2107	12.3259	11.1354	8.56262	7.09381	10.3509	5.8423	6.84631	10.9246	9.84138	8.45729	10.0603	9.40802	9.09222	6.1434
AL161915.1	0.109524	0.242164	0.403047	1.17351	0.273556	0.317478	0.176645	0.324463	1.02946	0.519001	0.379251	0.264805	0.241239	1.05495	0.725183	0.753965	0.753426	1.00271	0.462358	0.108254	0.399971	0.27745	0.435585	0.69321	0.792516	0.184604	0.662615	0.142352	0.440659	0.758589	0.358116	0.180645	0.146512	0.105171	0.4995	0.411692	0.545473	0.41739	0.735373	0.923786	0.242243	0.05043	0.237964	0.239235	0.170811	0.0898483	0.482162	0.275319	0.485676
RPS3P2	0	0	0.157716	0.484028	0.173948	0	0	0	0.0770133	0	0	0	0	0	0.194159	0	0.442234	0.0653951	0.0784007	0	0.0847775	0	0	0	0	0.0939086	0.0887036	0	0	0.16079	0	0	0	0.178335	0	0	0	0	0.340078	0	0	0	0	0.101416	0	0	0.0875989	0	0.217998
RP11-354P11.4	0	0	0	0	0	0	0	0	0	0	0	0	0	0	0	0	0	0.197311	0	0	0	0	0	0.354661	0	0	0	0	0	0	0	0	0	0	0	0	0	0	0	0.787714	0	0	0	0	0	0	0	0	0
AC073465.3	0	0	0	0.113555	0	0	0	0	0	0	0	0	0	0	0	0.289226	0.10375	0	0	0	0	0.099336	0	0	0	0	0	0	0	0	0	0	0	0	0	0	0	0	0	0	0.123901	0	0	0	0	0	0	0	0
RP11-496I9.1	0.619172	0.863079	3.65787	1.89437	0.353004	0.234104	0.334942	0.751944	1.04936	0.688868	1.5614	0.43392	1.60098	1.50024	0.450307	0.714811	1.15387	2.06649	2.27291	0.266084	0.589866	0.450093	1.12418	0.579318	0.345321	0.272249	3.24021	0.892231	0.177238	1.37513	1.21032	1.06564	1.29643	0.103402	0.499869	0.809537	0.150834	0.839393	1.15845	0.58027	0.153108	0.40905	1.11863	0.735037	1.28472	1.9655	0.482518	0.969967	3.18104
MFN2	16.0609	20.8379	24.389	18.1264	28.1484	24.6202	27.3871	23.1166	14.4386	17.5907	19.1157	19.1464	18.3115	16.9396	19.459	15.7271	18.9921	17.4042	19.7045	27.7776	22.5383	23.536	21.0832	14.5147	20.8844	16.7455	20.4687	23.1839	22.9662	20.92	18.5745	20.6499	30.0204	22.1717	24.7138	18.2666	21.427	17.5498	17.4855	20.6089	9.41729	17.2675	25.3295	17.3549	20.8713	26.9091	27.0423	27.1137	16.6553
LINC00266-1	0	0	0.0646055	5.74855e-12	0	0.0393646	0.0319935	3.06827e-23	0.0750853	0	4.92938e-12	0.00111878	9.98163e-10	2.69459e-17	4.4036e-05	0.0333876	0.162603	0.0146965	0	1.20005e-36	0	0	1.57539e-25	0.0926448	3.75389e-38	0.228894	8.99001e-28	1.04534e-07	0	0.0391911	0	2.66525e-08	6.67978e-07	4.33942e-22	0	0.0850773	0.0845479	9.09448e-08	1.45134e-07	0	0	0	0	4.43308e-37	5.47131e-19	0	1.65091e-07	4.04995e-23	1.41831e-24
KLHL18	2.10069	1.60936	2.82461	1.75295	4.39251	4.71118	3.40081	2.85428	2.96486	2.34019	2.74374	2.32417	2.34829	2.06335	2.01316	2.24937	2.12814	1.61566	1.78918	3.72466	3.29741	3.66906	2.72991	1.30626	2.26373	3.4662	2.44676	2.48784	1.45583	2.79192	2.59084	2.21109	3.42021	3.45931	2.73729	2.1992	3.1404	2.1642	2.60665	2.38317	2.3406	2.04906	2.12445	1.83141	3.69864	2.35065	2.65097	2.15396	2.53793
XXYLT1	1.39599	1.99564	1.77826	1.63096	1.75839	1.6849	1.97145	1.66544	1.1977	1.73362	1.43767	1.07657	1.49954	1.50277	1.11974	0.967507	1.20357	1.17804	1.06687	1.3679	1.62609	2.04865	1.84267	1.40151	1.57933	1.16836	1.1266	1.51331	1.29411	1.62538	1.58381	1.04207	3.19958	2.39209	2.82262	1.79814	1.84303	1.68856	1.77396	1.53384	1.32326	1.19689	2.0689	1.66922	1.18241	1.81652	1.22609	1.47225	1.2996
RP11-141C7.4	0.0182871	0.763938	0.163061	1.1052	0.477389	1.01319e-18	0.467819	0	0.515598	1.13922	0.76443	0.268148	1.13582	0.332949	0.595329	1.21747	0.785216	1.0149	0.33144	0.30882	0.158949	0	0.7316	1.03752e-07	2.80417e-36	0	1.45222	0.404162	0	0.478614	0	0.197662	0.349069	0	0	0	0	0.348106	0	0.957234	0	0	0.112604	0	0	0.226751	4.54158e-36	0	0.735273
CCT4P2	0	0.371902	0.249972	0.547971	0.118157	0.109702	0.232527	0	0	0.119558	0.145608	0.0338895	0.0396944	0.216982	0.219808	0.217106	0.233639	0.266523	0.213019	0.249376	0.0383908	0.159785	0.334474	0.904904	0.373429	0.0850516	0.281181	0.0819811	0	0.29125	0	0	0.0421883	0	0	0	0	0.0874096	0.385004	0.315267	0	0	0	0	0.118045	0.310464	0.0396685	0	0.230344
RP11-474B16.1	0	0	0	0	0.222108	0.206216	0.163912	0	0	0	0	0	0	0.122364	0.123957	0	0	0	0	0.117193	0	0.180216	0.117888	0	0	0	0	0	0	0	0	0	0	0	0	0	0	0	0	0	0	0	0	0	0	0	0	0	0
TPGS2	5.18688	3.98904	2.85905	2.51896	3.70399	4.46854	3.9694	4.35622	4.50888	4.70208	4.55293	3.68693	3.46694	2.93414	3.35969	2.40592	2.76814	3.51103	3.03967	3.72565	3.97812	3.97248	4.31631	3.7927	3.75906	4.26811	3.0929	5.43303	5.55012	2.85898	4.24653	2.71662	5.72915	4.33105	4.47083	3.83735	3.73803	4.70454	3.01607	3.07964	4.42043	4.75061	3.94393	3.76487	2.35897	4.45328	3.50267	3.95479	2.45177
ZNF429	1.3618	2.43748	2.24542	2.46754	0.898922	0.969942	0.986118	0.642194	2.35565	1.94209	1.54938	1.30922	1.40793	2.34231	2.21012	2.12364	1.36916	2.3364	2.58424	1.51266	2.80627	1.19769	1.42639	3.33276	2.78982	1.74445	1.70971	1.34012	1.33774	2.17818	1.8341	0.52877	2.6935	1.20803	1.35621	0.767832	1.56425	1.14578	0.605605	0.802205	1.02039	2.25732	0.929905	0.949037	0.983024	2.01087	2.09216	1.3693	0.974323
WDR17	0.0915994	0.0552357	0.254581	0.122983	0.0701956	0.123104	0.149653	0.0211451	0.386751	0.0947043	0.129756	0.174489	0.133632	0.0859378	0.0174115	0.214967	0.178461	0.170067	0.140614	0.139921	0.114038	0.183524	0.0579564	0.284609	0.0903835	0.193692	0.0795462	0.0324694	0.0548242	0.194657	0.129332	0.0892747	0.100255	0.0479773	0.0651042	0.0626026	0.155523	0.0865486	0.0762423	0	0.0552538	0.12653	0.0814168	0.00909464	0.241556	0.129794	0.0628444	0.0558206	0.0195493
FAM111A	9.48329	6.52756	9.73001	10.6037	6.48442	7.16496	5.98793	7.16466	18.6535	12.6186	12.681	10.6361	10.1944	10.8195	10.9039	15.4321	12.8293	9.82101	9.96283	5.73801	9.88422	5.91904	7.91415	10.4298	8.06766	9.05267	8.43895	8.62916	5.73709	11.0668	6.79408	8.12543	5.21845	5.6871	6.10513	5.57406	9.43649	7.87953	11.7447	4.36767	10.7325	8.00672	5.02382	7.63006	10.9153	5.52412	9.76244	7.32688	9.9959
PARGP1	1.54585	1.70534	3.39245	1.33797	4.90397	4.81846	2.64934	3.12893	2.68057	2.74876	2.55082	3.26049	3.05797	2.15604	3.79408	1.96768	2.03396	2.02167	2.82511	4.72798	5.18776	4.16458	3.61544	4.1641	2.68735	3.16281	3.43347	3.52999	4.28042	2.43696	3.49429	4.34184	4.50934	2.96126	2.28943	1.68803	3.1254	2.63629	1.86638	0.286337	2.16765	3.84298	3.27095	2.84276	2.39686	3.08256	3.00319	3.76276	1.93051
MRPS18B	23.7551	25.8807	22.1059	29.1139	20.9258	22.6966	23.9031	27.7089	17.271	27.8724	22.4745	21.8402	22.0336	30.8845	25.9523	22.607	21.0995	27.6799	29.0514	24.468	27.5425	19.1798	27.3213	18.1995	24.9026	20.3974	27.5006	25.2738	34.0489	22.2681	22.6029	19.0501	35.663	25.691	36.7606	23.0038	35.1257	29.4917	15.8151	27.497	11.3732	29.8134	27.5012	20.3715	24.2612	27.1242	19.8402	21.1473	15.8913
AC005336.5	0	0	0	0	0	0	0	0	0	0	0	0	0.0654387	0	0	0.0511304	0.110048	0	0	0	0	0	0	0	0	0	0.0662207	0	0	0	0	0	0	0	0	0	0	0	0	0	0	0	0	0	0	0	0	0	0
BRPF1	2.70977	1.80006	3.05818	2.7981	3.99631	3.70002	3.5982	4.58723	3.17392	2.83848	3.06599	2.83521	2.68136	2.2323	2.24895	2.61227	2.7263	2.88761	3.23111	4.29946	3.71093	3.88384	3.52141	1.38411	2.61516	2.52406	4.21201	4.20551	3.16903	4.56863	3.16715	3.29323	4.22109	4.66772	5.24994	4.09889	4.68354	3.43402	3.42771	3.75358	2.88404	2.873	4.20262	2.97248	4.33729	3.50019	2.90384	3.39591	3.07847
ANKRD61	0	0	0.0439773	0.089977	0	0.0450328	0.107384	0.131496	0.0429486	0.0490787	0.0448292	0	0.244419	0	0.0541389	0.190976	0	0.218816	0.0437223	0.0511847	0	0	0	0.393315	0	0.366595	0	0.05048	0.113647	0.0448344	0	0.0854122	0.10391	0.0994533	0	0	0.0967162	0.107645	0	0	0	0	0.0421927	0	0.19383	0	0	0.043392	0
SETD1A	2.47061	1.79308	2.73875	2.28562	3.66537	2.74708	2.48337	4.28612	3.35508	2.81515	2.65303	2.6523	2.59923	1.96579	1.91253	2.32302	2.40262	2.26454	2.62733	2.89866	2.97877	2.40073	3.22525	1.25336	2.24241	1.11576	2.91855	3.53898	2.2143	3.83713	2.31248	2.93954	3.86945	3.80308	4.11013	3.66864	3.55753	3.15586	2.82323	2.43027	1.80558	2.11017	2.84274	2.50261	3.97956	2.576	3.0779	3.84801	2.64914
RP3-323P13.2	0.0860347	0	0.321477	0.343818	0.177282	0.31423	0.154618	0.0436931	0.214062	0.048923	0.119165	0.221881	0.129943	0.443944	0.233858	0.431506	0.245841	0.278711	0.159807	0.255112	0.377028	0.130767	0.136866	0.261378	0.11885	0.435038	0.345177	0	0	0.0893843	0.0140656	0	0	0.0495689	0.033632	0	0.0321365	0.0536519	0.141789	0.0483775	0	0.332761	0.0700982	0.0563781	0.209316	0	0.113626	0.201854	0.175048
LRRC37A2	0.867697	2.93947	3.8738	3.5735	1.94959	1.83596	0.940008	1.54714	5.09659	3.03475	3.66623	1.97824	2.06077	1.97799	1.85098	1.18539	1.68245	1.79971	1.33269	1.5272	2.09615	1.36904	1.90426	1.22062	1.67532	3.39101	3.08778	0.603614	1.99085	1.46718	0.9741	1.13237	1.24047	2.06811	0.834384	0.832223	1.1231	0.490792	1.29953	1.0298	0.829165	0.719727	0.501302	0.962359	1.73134	0.646322	0.856572	1.79953	1.2796
TMEM38A	0.23828	0.981857	1.10375	1.18559	1.13619	1.13024	0.898381	0.962593	0.413207	0.985429	0.900105	0.628483	0.429413	0.827145	1.22291	0.73495	0.567398	1.05261	1.09735	1.199	1.24593	1.62977	1.98147	0.712941	1.13284	1.38013	1.24156	1.43588	1.61632	1.20028	1.13326	0.750292	1.7821	0.956836	2.32867	0.916032	1.39576	0.900566	0.178498	1.03534	0.924001	1.37643	1.48255	0.425847	1.80402	1.4394	0.817395	0.598983	0.762811
POMGNT1	3.73222	2.50955	3.78603	3.63324	3.89794	4.05473	3.95092	3.46628	4.99496	3.37242	4.08065	2.90076	3.0405	3.44014	3.06804	3.14495	2.92994	3.69414	3.49644	3.3352	3.79016	3.8932	4.67664	2.65346	3.86429	2.72999	3.01822	4.17639	4.18508	4.7628	3.81146	3.82837	4.4318	5.00757	5.58604	4.90057	6.09198	4.0491	3.34224	3.21024	3.48932	2.38704	4.50717	3.32794	3.37757	3.2966	4.84232	6.21178	3.28069
RUFY3	2.81509	1.92615	2.9592	2.97819	2.45537	3.28274	1.89565	2.09942	4.14096	2.97375	3.37264	2.99684	3.45687	3.38801	4.32603	4.08722	3.47652	2.95956	3.26212	2.34395	2.32708	2.75238	3.39243	3.63497	2.55486	3.49951	3.45194	2.98003	2.38089	3.38002	1.88576	2.60093	2.21738	2.02158	1.97072	1.3644	2.67399	2.0372	3.20518	2.07882	3.02015	2.4624	1.55757	2.44905	3.14745	1.8197	2.57954	2.16959	2.87202
AC024560.3	1.9517	3.10815	9.58187	10.3513	5.98021	5.84953	5.37577	3.64754	5.2659	7.61473	5.33015	6.94835	7.82882	8.43293	9.07093	7.58226	6.52675	6.75514	7.4167	7.18976	6.75647	5.90399	8.16796	10.4138	8.31915	7.10993	8.12299	3.29405	3.17833	4.79932	3.1401	2.98061	3.07072	2.44087	3.41482	1.46873	4.1947	2.17533	2.47794	2.27216	1.77559	2.80376	3.94831	2.42519	4.13116	4.45969	3.75721	3.54912	6.19932
RP4-781K5.8	0.0343232	0.113835	0.0728704	0.119274	0.016074	0.0149239	0.260972	0.0435779	0.170798	0.048794	0.0891384	0.124479	0.324002	0.159398	0.179416	0	0.0408655	0.0966875	0.0434687	0.118738	0.203685	0.0912959	0.0511896	0.0434482	0.0338675	0	0.0655747	0.0334582	0.169481	0.0742906	0.056114	0.0990696	0.0516537	0.0494382	0.117402	0.0483817	0.0320517	0.0713473	0	0.0321667	0.227745	0.0711178	0.041948	0.131202	0.0963528	0.0563141	0.0809475	0.0431403	0.201445
RP5-882C2.2	0.744115	2.25331	2.22547	1.96747	0.636354	1.12537	0.849785	1.7252	2.49539	2.23833	2.18455	2.63347	2.32106	2.0367	1.35294	2.31467	2.36254	3.03031	2.02135	1.47097	1.24057	1.22936	2.02654	2.33438	2.20271	1.14515	1.60707	0.693824	0.319504	1.73664	1.00496	1.01387	1.62295	1.27374	0.948533	0.972892	0.755295	1.24415	2.13275	2.12241	0.552012	1.07256	1.29164	0.954028	1.30178	1.88439	0.732487	1.38257	1.62032
TSPAN14	3.6764	4.46676	4.1607	4.27851	3.93777	3.76363	3.71364	5.70747	4.78187	4.18799	4.72974	4.08937	4.08202	3.9293	4.73399	3.40965	3.54794	4.18354	4.12124	3.99712	4.17061	3.40253	4.53477	2.17023	4.10169	3.1621	5.3339	5.3117	4.90076	4.2292	4.17455	4.13351	6.66113	5.3583	5.70587	3.15381	4.42907	4.39612	3.63596	3.76607	3.71603	3.93695	5.07736	3.86414	5.34414	6.04079	3.89394	4.44696	3.71724
RP11-111F5.2	0	0	0.366532	5.16709e-11	0.0162294	0.0253047	5.88311e-14	9.68978e-17	0.168988	5.42365e-32	4.62937e-26	5.61481e-17	6.38465e-32	0.166962	0.0543453	0.39943	0.0230969	0	0.0877779	0	2.06714e-17	0	1.35229e-21	8.47928e-26	0.534358	1.14968e-16	0	0	1.96683e-25	2.25629e-25	0.0184006	5.42555e-32	0	0	0	0.116162	1.67382e-25	1.79143e-25	0	0	0	0	2.31561e-17	0	0	0	0.116272	0.259603	1.01167e-40
GRK6	8.50481	4.21368	7.07019	6.27185	7.61584	7.35685	6.52954	9.33675	10.9956	7.06872	9.08333	6.17966	5.99654	7.14196	5.03168	5.46813	5.8608	6.67366	5.95652	6.24924	6.29088	6.33843	8.248	2.36508	6.56309	3.17435	6.32521	8.59646	7.95454	10.2491	8.58933	8.85036	11.6219	10.7215	10.8533	12.81	10.0217	9.95795	9.37428	7.95644	5.76647	3.69577	7.76972	8.0969	9.9304	8.50966	9.39081	13.0253	6.21091
DNAJA3	6.14024	8.18247	8.78717	8.36541	9.79504	9.63056	9.38565	9.03476	5.93233	7.35488	6.58257	6.23952	6.87379	7.41983	7.26627	6.69484	6.51783	7.77969	8.20767	10.755	9.74095	10.1164	9.0889	5.1973	8.03892	4.58044	6.78005	8.08535	8.91949	7.6035	7.05854	7.06037	10.6398	8.96356	12.0464	7.8464	8.93183	6.40097	5.14145	9.9905	2.85346	6.4217	9.24815	6.35424	7.91645	9.18312	4.97612	4.67451	5.72711
RP11-1007O24.2	0.114703	0.634035	0.340931	0.647716	0.268585	0.349114	0.317138	0	0.475651	0.434833	0.595774	0.277326	0.162415	0.532686	0.239833	0.211504	0.364177	1.05012	0.581063	0.226746	0.366522	0.0871706	0.627249	1.66977	0.339541	0.348	0.0547852	0.447249	0	0.546189	0.281287	0.0945931	0.115079	0	0.392339	0.269474	0	0.357648	0.210039	0.26874	0.271818	0.47533	0.093456	0.250547	0.804992	0.141145	0.108206	0.240281	0.35904
POU5F1B	0	0.0135541	0.161751	0.197558	0.0706887	0.0424587	0.0590785	0.107993	0.0863617	0.126677	0.106165	0.0293789	0.04624	0.132058	0.0910202	0.179247	0.168145	0.119803	0.113171	0.0257759	0.136475	0.0464224	0.0752272	0.123053	0.0239798	0.139952	0.070576	0.130294	0.146667	0.148881	0.0421297	0.0813436	0.0243821	0.0830916	0.0356253	0.0228376	0.0980681	0.0252586	0.0111254	0.0341632	0.0230363	0.0335698	0.118804	0.026542	0.0925487	0.0697776	0.0573145	0.0203635	0.143278
KIAA0100	8.4654	10.6212	16.0003	9.79758	19.3043	13.6875	17.5101	10.5153	12.814	11.0423	10.8918	12.134	10.2134	10.6931	16.0129	9.80488	11.0272	12.7868	14.0565	16.6575	16.7313	12.2238	14.0796	10.1449	10.8499	9.7017	15.9309	12.1752	13.9839	14.7619	13.4017	15.5845	19.4543	15.5	15.5199	12.7442	14.4941	10.4908	11.3842	12.2337	8.3918	10.048	14.553	8.94522	16.1133	12.5941	12.2413	14.1043	11.0374
RP11-195B17.1	0	0	0	0	0	0.235859	0.0937373	0.172178	0	0.128525	0.821775	0	0	0.139953	0	0.300071	0	0	0	0.40212	0	0.206122	0.404505	1.37333	0	1.09717	0.518177	0	0	0.23482	0	0	0	0	0	0.509755	0.379913	0	0	0	0	0	0	0	0.253796	0	0	0	0
RP11-214K3.23	0	0	0	0.428413	0.346413	0.107209	0.255647	0	0.306741	0.233682	0.213448	0.198716	0	0.12723	0	0.181862	0.391422	0.0868219	0.520444	0.243709	0.22511	0	0.612886	0.624239	0.486589	0	0.117767	0	0	0	0	0.10167	0	0	0	0	0	0.128135	0	0	0	0	0.40179	0	0	0	0.232601	0	0
SMYD3	1.49679	1.53217	0.89449	0.886162	1.00732	1.07987	1.06526	0.788306	1.22299	0.95622	1.43971	0.956109	0.931491	1.21288	1.27505	1.08764	0.880048	1.14781	0.973552	1.41369	1.12359	1.40715	1.09136	0.673681	0.886154	0.717615	1.04853	1.18887	1.2531	1.10391	0.969763	1.20694	1.3126	1.0966	1.72284	1.37532	1.92577	1.11779	0.883168	1.569	1.19811	0.750454	1.12017	1.11404	1.04786	1.22789	1.08777	0.99407	0.99778
CTA-984G1.5	0	0	0	0	0	0	0	0	0	0	0	0	0	0.174487	0	0	0	0	0	0.167115	0	0	0	0	0	0	0	0	0	0	0	0	0.16963	0	0	0	0.315772	0	0	0	0	0	0.275513	0	0	0	0	0	0
ARHGEF5	7.71241	11.3037	15.8854	10.8778	14.3129	13.2029	10.7006	15.3926	6.4132	10.1155	11.5612	14.6742	12.6859	14.371	30.3825	10.2239	14.6708	10.7269	15.4272	14.4043	13.3415	11.4785	12.6203	6.09749	13.8511	8.96118	15.1141	15.3962	10.5852	18.2334	15.5966	15.5717	22.592	22.0149	18.4351	8.9467	13.9861	10.2086	11.8513	9.13888	4.17127	8.10348	17.0941	10.7422	19.891	21.913	11.8558	12.9381	12.0627
RP11-7K24.3	0.965784	0.07118	0.874849	0.866997	0.874428	1.7637	0.556304	0.817462	0.427192	1.09837	1.5049	0.804297	0.425449	0.631243	0.740434	0.569869	0.817688	1.26961	0.625151	0.636391	0.176347	1.00309	0.608157	0.529769	0.381186	2.96267	1.01483	0.62763	0.0353249	0.557436	0.47368	0.929206	0.129194	0.309131	0.314614	2.08742	0.270561	1.13762	0.501076	2.71532	0.335672	0.355753	0.0524592	0.316437	0.391614	0.158456	0.546648	0.755304	0.428269
NAP1L4	18.2975	17.7621	16.784	17.2242	17.8422	19.3447	16.9788	16.7232	17.9505	16.8424	16.2519	15.8473	15.4268	16.8655	16.2336	14.6419	12.6035	17.9608	17.1945	19.4479	19.7143	19.6105	17.1832	16.5148	16.6325	17.2496	13.8513	19.5956	20.5314	16.3189	20.1817	15.472	19.2376	19.3873	21.4459	19.3263	19.5091	17.3892	14.5152	22.8793	15.6336	16.3941	19.7074	14.6182	15.2805	19.1947	16.268	16.9386	14.1519
ZNF653	1.24232	0.850214	1.44018	1.07927	1.56993	1.11463	1.59476	1.80263	0.8995	1.0092	1.22909	1.01712	0.912118	1.09894	0.92771	0.814493	1.44	0.985997	0.632669	1.11098	0.900167	1.37873	1.47048	0.549164	0.933968	0.897409	1.07371	1.1149	1.34155	1.14387	1.09612	1.30098	1.28597	1.55272	1.85006	1.76044	1.56523	1.39368	1.01106	1.97741	0.336458	0.789937	1.47814	1.09837	1.40237	1.5368	1.19056	1.52015	0.802429
RP11-486O12.2	0.0667629	0.0738082	0.198439	0.0870009	0	0	0.207664	0	0.276853	0.189821	0.0866928	0.295933	0.126045	0.1378	0.0697976	0.221591	0.264962	0.164561	0.0563681	0.164972	0.0914292	0.0507378	0.13276	0.0422562	0.263507	0.168795	0.191327	0	0	0.0289009	0.0272872	0.0825871	0.033491	0.0641091	0.163115	0.0313695	0	0.104085	0.213944	0	0.158212	0	0.0543962	0	0.187419	0	0.157453	0.0559423	0.0783674
RAD51B	0.461412	0.279113	0.295731	0.400853	0.154929	0.567804	0.379111	0.254226	0.498202	0.453799	0.346678	0.294685	0.13149	0.395321	0.40047	0.436643	0.276408	0.606975	0.426323	0.318383	0.278188	0.304345	0.285647	0.308571	0.386564	0.537064	0.349286	0.271567	0.353456	0.263808	0.434106	0.430774	0.200893	0.225715	0.459436	0.310884	0.252022	0.325743	0.390575	0.29372	0.445626	0.240515	0.461062	0.456393	0.309565	0.307101	0.468127	0.364744	0.320199
TSPAN17	5.62616	6.34399	6.41997	5.47298	5.56174	5.06614	5.48412	6.54131	4.56266	6.23068	6.8359	5.23804	5.676	6.038	6.41662	4.94099	5.67373	5.21851	5.55066	5.64725	4.57847	5.71675	4.86211	3.09512	5.35454	2.8512	4.87393	6.96796	5.42067	6.62067	6.92403	7.11913	8.73601	7.24729	8.47306	7.09241	6.45372	6.9107	5.84793	8.137	3.3583	3.77381	6.01715	5.28632	8.32304	8.55543	5.16627	6.04184	5.2618
AC069213.1	0.693638	2.36412	2.87858	1.48264	2.8616	2.71651	3.00941	2.27268	2.17475	3.04258	2.52901	8.84949	4.41076	1.48834	3.14577	5.95154	8.67518	2.44551	3.42974	0.643947	0.62452	1.12466	1.20914	2.3806	5.9766	2.92842	5.34729	1.15145	0.379439	4.95073	7.6818	11.3311	0.735255	0.0897422	5.3579	7.08626	3.68718	0.578836	1.704	1.64606	0.50299	2.70264	2.68816	3.05072	3.30144	2.54423	1.25155	1.46981	2.30122
HNRNPA1P47	0	0	0	0	0	0	0	0	0	0	0	0	0	0	0	0.0515698	0	0	0	0	0	0	0	0	0	0	0.0667897	0.0681562	0	0	0	0	0	0	0	0	0	0	0	0	0	0	0	0	0	0	0	0	0
ANKRD20A2	0.338385	0.000132003	0.841792	1.12094	0.0334731	0.208266	0.118635	0.627396	0.621427	0.751862	5.42919e-05	0.412867	0.520198	0.616508	0.287609	1.25178	0.614032	0.650392	0.961312	0.011006	0.131834	0.394204	0.170981	1.67126	0.128442	1.20636	0.0230698	0.0496328	6.60966e-13	1.86827	0.208796	0.24121	6.51485e-10	9.42958e-10	0.143325	0.141587	1.00334	0.10386	0.139629	0.521186	1.89922e-26	1.01314	1.56604e-05	0.204583	0.490822	0.0366456	1.10027	0.294097	1.55734e-12
RP11-522I20.3	0	0.824972	0.438726	0.84776	0.0537643	0.399339	0.793543	0.437277	1.57103	0.652825	0.0993833	0.832713	0.54186	0.947832	0.120022	0.508058	1.13906	0.6468	0.678505	0.226946	0.943317	0.261743	0.513657	1.30793	1.6992	0.52246	0.438668	0.615509	0.818826	0.695763	0.516147	0.426044	0.518314	0.385842	0.336587	0.431539	1.28648	0.656266	1.15623	1.77525	0.924996	0.634333	0.467692	0.564228	1.50398	0.282539	0.703958	0.432887	0.449196
C11orf72	0	0	0.0454228	0.0232336	0	0	0.0184856	0	0	0	0.069454	0	0	0	0.0279592	0.118352	0.0212275	0.075336	0.0225797	0	0	0	0	0	0	0	0.0766408	0	0	0.046308	0	0	0	0	0	0	0	0	0.122429	0.0250633	0.0507007	0	0	0	0.0500502	0	0.0504575	0	0.020928
RP11-475B2.1	0	0	0	0.063899	0	0	0	0	0	0	0	0	0	0	0	0	0	0	0	0	0	0	0	0	0.217728	0	0.0702613	0	0	0	0	0	0	0	0	0	0	0	0	0	0	0	0	0	0	0	0	0	0
HOXA-AS3	0.556824	0.205195	0.324519	0.27507	0.470406	0.702594	0.437713	0.706964	0.344093	0.455291	0.623804	0.369567	0.60808	0.563381	0.627792	0.44291	0.389977	0.430585	0.322637	0.28058	0.508366	0.580821	0.531922	0.207312	0.430928	0.375414	0.427613	0.447005	0.610998	0.595518	0.553342	0.414182	0.810593	0.995992	0.586854	0.471964	0.621931	0.714906	0.299892	0.460447	0.175939	0.392122	0.293559	0.52467	0.684509	0.653839	0.278092	0.402537	0.401564
RP11-874J12.4	0	0	0	0	0	0	0	0	0	0	0	0	0	0	0	0	0	0	0.0755449	0	0	0	0	0.056632	0	0	0.0427362	0	0	0	0	0	0.0448849	0	0	0	0	0	0	0	0	0	0	0	0	0	0	0.0749742	0
RHOA-IT1	0	0	0.213847	0.109382	0.353784	0.32847	0.261086	0	0.104422	0.238654	0	0.507359	0.356559	0.389812	0.13163	0.371462	0.0999374	0.354677	1.16934	0.248894	0	0.287056	0.125185	0.637521	0.124236	0	0.120273	0.122734	0	0	0	0	0.505281	0	0	0	0.117575	0	0	0.353989	0	0	0	0.27502	0	0	0	0	0
CTA-204B4.2	0.992018	0.677374	1.95745	2.7122	1.50304	2.28353	1.41173	0.407485	2.03266	1.76974	1.51547	0.98761	1.51483	2.13788	2.04372	2.04441	1.08847	2.19861	1.55195	0.980516	0.958962	1.50781	2.17573	1.14495	1.81375	1.47535	1.78377	0.967017	0.480234	1.162	0.667809	0.481233	0.292728	0.280172	1.08354	1.01448	0.84463	1.36462	1.04184	1.96876	0.719081	0.926976	1.04599	0.669184	1.2559	0.574449	1.15602	1.05127	1.43843
RP11-983P16.4	0.391346	0.0144214	0.808698	0.781962	0.659782	0.794076	0.829547	0.44718	0.78978	0.543977	0.677559	0.704385	0.615701	0.269249	0.43641	0.933288	0.724797	0.569579	0.83705	0.386808	0.357289	0.654304	0.726325	0.660517	0.463381	0.804735	0.436141	0.330619	0.271966	0.553404	0.405207	0.505618	0.314104	0.513579	0.33146	0.563897	0.4629	0.515209	0.155267	0.23228	0.519341	0.450484	0.478283	0.441659	0.317372	0.288937	0.332261	0.655837	0.683948
PITRM1	7.18478	6.1928	8.69482	7.40554	8.37016	8.22744	10.4699	7.89705	7.5048	7.89238	6.84412	8.93854	8.48887	7.65643	7.62887	6.36328	6.98171	7.32918	7.29201	8.48101	8.18441	8.66374	8.01907	5.59686	7.59778	7.02919	7.56126	6.61107	8.82942	7.59913	8.17025	7.0221	11.945	7.87966	8.12005	9.99116	9.00991	7.53562	7.19576	8.03263	6.20667	6.63797	8.92209	8.17428	8.96705	8.39919	6.88385	5.68279	7.64562
RP11-73M18.10	0	0	0.103326	0.634212	0.455841	0	0.336403	0	0	0.115312	0	0.0980578	0	0	0	0.448705	0.869175	0	0	0.24052	0.222164	0	0.604867	0	0.600278	0.123047	0.232453	0	0	0	0	0	0	0	0	0	0	0.252916	0.111399	0.114026	0	0	0	0.265767	0.113852	0	0	0	0.0952128
AC073283.7	0	0	0.192835	0.197269	0.212682	0	0	0	0.0627748	0.0717348	0.131047	0.061001	0.1429	0	0	0	0.240315	0	0.0639057	0.224439	0	0.0575225	0	0.0958134	0	0.0765464	0.144608	0	0	0.0655312	0	0	0	0	0	0.213386	0	0	0	0	0	0	0.0616701	0	0	0	0	0.063423	0
DNAH3	0.00435119	0.125069	0.110855	0.177666	0.0652072	0.219463	0.0481218	0.0497199	0.158783	0.197942	0.252371	0.0981888	0.1109	0.264938	0.391212	0.154047	0.214131	0.0888648	0.066127	0.111819	0.143011	0.0661355	0.190355	0.143208	0.12451	0.0660059	0.257703	0.118763	0.214853	0.105481	0.103148	0.0825318	0.200812	0.0626735	0.102056	0.0490673	0.166593	0.0768807	0.0517902	0.0815563	0.0536187	0.186325	0.0921753	0.142566	0.130291	0.274852	0.176503	0.120317	0.064695
WDR82	15.7221	15.5716	13.9792	15.4661	16.9833	20.2564	18.293	18.4169	18.4419	14.545	15.0768	14.6041	14.1651	13.4214	15.3196	12.2838	13.2193	17.4127	16.0191	18.7196	17.0522	16.432	15.2478	14.6925	14.8854	15.4861	16.6691	20.6563	22.7653	17.8442	16.866	15.5999	20.9856	17.6843	20.0309	14.2938	19.4055	15.5727	13.2917	12.7207	13.5561	18.687	20.2567	16.4013	15.5627	18.9126	17.3408	16.7845	15.9862
RPL21P44	0	0.304928	0	0.718863	0	0.359786	0.0953261	0	0.228756	0.78422	0.238772	0.333438	0.130184	0.142325	0	0.101719	0.656792	1.2626	0.232877	0	0.125909	0.104808	0	0.698301	0.81648	0	0	0	0	0.2388	0	0	0.41509	0	0	0.518395	0	0.286674	0.883878	0.775476	0	0.381003	0.112365	0.301241	0.774293	0	0.520397	0.0402398	0.755449
GAS2L2	0	0.0238762	0.0366818	0.0187626	0.303428	0.0939056	0.313494	0.137103	0.0895593	0.0204685	0.0186962	0	0	0.0222885	0	0.0637179	0	0.0152097	0	0.213468	0.0197177	0.0984791	0.107367	0	0.0639315	0	0.0206308	0	0	0.0186983	0	0.0356215	0	0	0	0.040591	0.0201679	0	0	0.0202402	0	0	0	0	0	0	0	0.0180968	0
TAS2R6	0	0	0.334622	0.616168	0.0738121	0.548245	0.163416	0.100055	0.457511	0.224063	0.0682207	0.63512	0.074391	0.0813288	0.329553	0.232501	0.500413	0.332992	0.399217	0.31157	0.647532	0.0598902	0.0783544	0.399029	0.15552	0.478183	0.3764	0	0	0.136457	0.0644189	0.0649898	0	0	0	0	0.147182	0	0.144307	0	0	0	0	0	0.368711	0	0	0.0660336	0.185008
MTOR	3.78671	4.57228	5.94805	3.92434	6.39421	5.0352	5.49104	4.93048	5.14964	4.91744	4.74741	4.80497	4.57342	4.21835	4.84604	4.71438	4.3742	4.72451	5.41469	5.91416	6.43866	5.278	5.83713	4.85465	5.09323	3.50361	4.24839	4.5133	5.29852	5.85935	4.59698	6.44502	6.68215	5.90041	5.38042	5.08786	5.93361	4.47721	4.56862	4.15287	3.6098	5.09718	5.08963	4.51114	6.00617	4.52528	4.40826	3.98759	4.80009
CDK5	4.40901	2.57186	2.31429	2.48299	2.59397	2.08083	2.84849	2.95363	2.31528	2.60374	2.85779	2.03558	2.61432	3.84133	2.13099	2.46757	1.79377	2.5277	2.76852	2.75927	3.11507	2.44147	2.55534	1.43035	3.16995	2.17342	2.70905	3.15323	2.67425	2.91567	3.51353	2.41184	3.97892	2.74449	3.52935	3.43538	3.43448	3.24689	2.06912	3.40526	2.87722	2.63201	2.88829	2.75854	2.21834	3.0535	3.67855	2.76618	2.13257
KRTAP4-1	0	0.231952	0	0.273411	0.0491287	0.319294	0	0	0	0	0.0908144	0	0.24757	0.270659	0.164511	0	0.249803	0	0	0	0	0.079725	0.156456	0	0	0	0	0.102262	0.920894	0.0454124	0	0	0.368375	0.251839	0.051261	0	0.146945	0.0545166	0	0.196629	0	0.652095	0.0854735	0	0.245411	0.129089	0.247409	0.0879029	0.0820932
RP11-285F7.2	0	1.24074	0.476547	0.650007	0.525593	0.97597	0.258586	0.237487	1.3962	1.59548	0.323852	1.05525	1.76572	1.54431	1.36888	1.5176	1.18776	0.922108	1.1055	0.369765	0.341546	0.710766	0.557937	2.84136	0.738274	1.135	0.178682	0.547012	0.615749	0.64778	1.98773	0.771287	0	0	1.27961	0.175778	0.349346	0.194411	1.02756	2.98008	0	0.258381	1.98124	0.20429	1.05019	0.460343	0.176456	0.156735	0.585504
RP11-794G24.1	0.142204	0	0.362291	0.18531	0.665961	0.185493	0.294881	0	0.0884539	0	0	0.429773	0.268474	0.220134	0.297335	0.498207	0.64902	0.125183	0.270142	0.210833	0.129829	0	0.176736	0.225012	0.38587	0.575248	0.135841	0	0	0.338572	0	0.205227	0	0.0341378	0	0	0	0.0369498	0	0	0	0	0.0868972	0.116482	0	0	0	0.0297891	0.0278202
ZNF223	0.89425	1.02427	1.29732	1.27119	0.567974	0.849705	0.553488	0.927564	1.45204	0.795894	1.23641	1.00538	1.62958	1.36198	1.41077	1.1943	1.36618	1.02393	1.39383	1.12563	1.27225	0.989288	1.24327	1.45226	1.78347	1.11565	1.48984	0.857748	1.03648	0.848114	0.867035	0.969745	1.19121	1.11792	0.891095	0.690995	1.43976	0.825681	0.91893	0.633913	0.519535	1.27308	0.954807	0.757971	1.00068	0.715365	1.32772	0.713314	1.07612
KRT18P48	0	0.131504	0	0	0.143119	0.0664393	0.0559957	0	0.0633643	0.0724084	0.132278	0	0	0	0	0	3.42148e-16	0.0538051	0.0645058	0	0	0.116125	0.12527	0	0	0	0	0	0.0999141	0	0.124906	0.0523098	0.076652	0.0733643	0.130138	0	0.0713452	0.0794073	0	0	0	8.82068e-08	0	0	0	0.0626758	0.0720737	0	0.0597874
BCR	3.57807	3.12388	3.96949	2.22946	4.39529	4.06344	3.21977	4.99314	2.55699	2.72699	3.11855	3.85047	3.13163	2.47955	3.1366	2.64049	3.04253	3.41084	3.5129	3.68354	3.08348	3.29997	3.54544	1.49475	2.61774	2.28653	2.91656	3.54425	2.7533	4.30567	4.28531	5.06016	5.48826	5.48993	4.91592	6.20073	4.38505	4.14766	3.03037	3.87053	2.17274	2.00912	4.23066	3.3596	4.2747	4.31442	3.80058	4.11571	3.71695
RP11-353N4.2	0.0258514	0.0571588	0.184794	0.154547	0.177144	0.236789	0.0473296	3.2125e-12	0.0434433	0.200468	0.107308	0.13063	0.0581487	0.129642	4.71498e-17	0.286639	0.192614	0.0806274	0.155235	0.116139	0.0376827	0.0398186	6.41325e-19	0.531533	0.113029	0.347061	4.55555e-13	0.0381354	0	0.281071	0.0214479	0.241921	0.118049	0	6.29577e-33	0.0373113	0.0560966	2.32004e-16	0	0.244199	0	0.0714191	0.0423125	0	0.129209	0.0212636	0.0275843	0.103977	0.0352536
AP2M1	38.8812	40.2741	36.7755	33.3617	32.4406	25.3435	37.1177	44.0615	30.7584	31.2547	29.7106	31.3685	34.479	35.306	34.1481	28.5361	32.1334	34.2968	34.9086	38.7007	38.9609	35.9283	38.3587	27.1141	42.9328	24.2516	33.0724	39.3428	46.3905	35.749	41.8468	35.814	52.5973	44.2922	55.6523	35.9973	42.9707	42.6452	33.2538	41.0714	38.0366	34.2413	47.346	36.0626	36.2932	48.2661	40.6969	41.0942	28.9579
AC104841.2	0	0.0939464	0.432999	0.184565	0.358172	0	0.146847	0.0539461	0.317152	0	0.183911	0.171217	0.120327	0.175398	0.53305	0.250712	0.269805	0.209461	0.286992	0.0839937	0.0775836	0.0322907	0.0844918	0.107571	0.419255	0.17188	0.202941	0.165675	0	0.147146	0.0694648	0.105121	0.0426289	0	0	0	0.158711	0	0.233415	0	0	0	0	0.0928104	0.278314	0.209138	0.0801655	0.106809	0.265999
RP5-827C21.1	0.152706	0	0.126556	0	0	0.405034	0.212719	0	0.125971	0.146358	0.26186	0.120734	0	0.616217	0.156224	0	0	0.111067	0.128542	0.442925	0.293894	0.342209	0.153684	0.194227	0.305587	0.322042	0	0.582144	0.32953	0	0.122206	0.255471	0.451575	0.432942	0.295158	0.281438	0.419096	0.32439	0.280295	0.143563	0.282183	0.205471	0.261369	0.326736	0.279536	0	0.281208	0.250629	0.123085
CTC-459F4.1	0.0532683	0.117779	0.482527	0.431919	0.58208	0.69484	0.282286	0.0901751	0.589049	0.353391	0.230566	0.300513	0.419033	0.513086	0.556896	0.589338	0.422812	0.612727	0.824534	0.0702009	0.145898	0.242894	0.158889	0.0449534	0.262806	0.754189	0.52581	0.0692345	0.311737	0.0768642	0.0290289	0.0732155	0.0356288	0.0341006	0.052058	0.0333719	0.0331621	0.0738189	0.1138	0.232967	0	0.0735815	0.115737	0.0969623	0.382148	0.0436987	0.234505	0.193418	0.152844
CTD-2574D22.4	0.516163	0.951052	1.41243	1.32034	1.1012	1.0224	0.812665	0.546115	1.97395	1.03273	0.968133	1.06308	1.75949	2.07156	1.73879	1.60743	1.57051	1.07032	1.52529	1.21876	1.59699	1.32935	1.36854	2.50466	1.92406	1.711	1.20527	0.447249	0.125862	1.34065	0.257846	0.638503	0.604167	0.440574	0.224194	0.161684	0.615895	0.44706	1.89035	0.429985	0.842636	1.26755	0.46728	0.563731	0.939157	0.752773	0.622183	0.600702	1.2342
UPK3B	0	0.03559	0.191373	0.279676	0.180916	0.0839856	0.111261	0	0.053399	0.122041	0.429015	0.10378	0.151946	0.564797	0.409091	0.593613	1.04329	0.549262	0.244624	0.000135541	0.0293912	0.195724	0.0938661	0	0.317655	0.130227	0.184514	0.0941445	0.0706497	0.169659	0	0.106195	0.101363	0.123653	0.0314614	0.12101	0	0	0.0348457	0.120681	0	0.0444692	0.209837	0	0.481987	0	0.0303693	0.0539503	0.0755769
RP11-841C19.3	0	0.23289	0	0	0	0	0	0	0.174713	0	0	0	0	0	0	0	0	0	0	0	0	0	0	0	0	0	0	0	0	0	0	0	0	0	0	0	0	0	0	0.865119	0	0	0	0	0	0	0	0	0
VDAC1P2	0.0766222	0.169325	0	0.0665301	0	0.292452	0.1059	0	0	0	0	0.123437	0	0.0790794	0	0	0.0607855	0	0	0.0757287	0.139833	0.116447	0	0	0	0.077447	0.109892	0	0.0840594	0.198906	0.0626803	0	0.30733	0.147074	0.0748411	0	0.0816278	0.159188	0.070116	0	0	0	0.124791	0.0836847	0.14332	0.125685	0.21673	0	0
RP11-187O7.1	0.074808	0	0	0.1276	0	0.129607	0.0510897	0	0	0	0	0	0.207825	0	0	0.108268	0.0582499	0.0644014	0	0	0	0	0	0.0967687	0	0	0	0	0	0.12725	0	0	0	0	0	0	0.0729641	0.0762818	0	0.343915	0	0	0	0	0	0	0	0	0
RNPC3	3.10008	2.74809	5.04178	5.4114	3.74008	5.14066	3.29101	2.24809	9.46025	4.61803	3.59052	4.90171	6.76532	6.97722	6.71707	7.48956	6.53543	5.03578	5.83246	3.51146	5.2979	4.11265	5.99023	9.68561	5.85904	4.18102	6.03656	1.93236	2.39385	4.22666	1.35624	1.69192	2.00451	1.0974	1.53558	1.37648	2.3092	2.28926	2.6228	1.86047	2.3334	3.59089	2.25045	2.37243	2.65674	2.0367	3.27196	3.06674	4.65201
RP4-717I23.3	0.870457	1.75923	3.03772	4.04102	1.42677	1.83326	0.855504	1.48506	8.59539	3.13229	4.1209	4.29684	4.17264	3.62136	2.58788	5.62775	4.48016	3.73555	2.87082	1.26366	2.89322	2.27398	4.48961	4.21811	2.81827	3.14982	3.72879	0.782229	0.552193	3.22645	0.756014	0.942176	0.573113	0.561591	1.26273	1.13752	1.87972	1.04607	4.45807	1.15992	1.98542	1.03331	0.986258	1.0398	2.9781	1.22733	2.48912	2.6212	2.25638
MS4A4E	0.0475485	0	0.403795	0.20654	0	0.0826973	0.164331	0	0.236609	0.270381	0.123485	0.191603	0.134654	0.294423	0	0.0701409	0.113223	0.100457	0.281017	0.0469972	0	0.144542	0.189104	0.0601896	0	0.144258	0.363367	0.0927004	0	0.123499	0	0	0.0477046	0	0.0464682	0	0.0888037	0	0.130603	0.222805	0	0	0	0.0519304	0.133479	0.195032	0.0897104	0.119526	0.148835
RP11-2C24.4	0.614629	0.725029	0.290773	0.259608	1.61812	1.41106	1.45069	2.00527	1.36058	2.15301	2.97562	1.05088	0.654044	0.615988	0.7984	0.280006	1.46937	0.803326	1.0303	1.63506	0.458086	1.26568	1.54738	6.13181e-23	0.626553	0.486899	0.477968	0.617813	0.360886	0.484584	1.1168	0.313114	0.570637	0.908359	1.57342	0.61661	0.953665	0.408102	0.204936	0.566786	1.12721e-29	3.7457e-11	3.1226e-12	0.688044	1.10189	1.07638	4.75275e-20	0.105354	1.09305
RP4-635A23.4	0	0	0.0568135	0.0581198	0.125321	0.0581771	0	0.169878	0.0554844	0	0	0.377417	0.189456	0	0	0.39475	0.212406	0.047114	0	0.0661245	0	0	0.133033	0.42343	0.198036	0.135313	0.19172	0	0	0.173762	0.109373	0.165514	0	0	0	0.377208	0	0.139065	0.490019	0.188091	0.0634149	0	0.218032	0	0.313006	0	0.126222	0	0.104705
TMEM234	2.96129	1.50634	3.1628	2.61998	2.72258	2.82794	2.95104	3.20617	2.13956	2.90983	2.98815	3.60184	3.03548	2.96234	2.75401	2.93455	3.67716	2.81474	3.52792	2.6576	2.45478	2.0572	2.34823	2.55271	3.67488	2.22311	2.25609	2.10744	1.6546	2.54809	3.32656	2.84664	2.57001	2.7738	1.79322	3.05597	2.30726	3.11557	3.57625	4.54594	1.75654	1.35515	2.50157	3.15483	3.332	2.80189	2.26227	2.02465	3.19878
RHOT1P1	0	0	0	0.174539	0	0	0	0	0	0.190407	0.173921	0	0	0	0	0.148183	0.318936	0	0	0	0.183423	0	0	0.25432	0	0	0	0.391688	0	0	0	0	0	0	0	0	0	0	0	0	0	0	0	0	0.187997	0	0	0	0.169759
DHX37	2.31143	2.1204	2.7314	1.91407	4.15486	3.12198	3.24299	3.75888	2.41462	2.46096	2.4352	2.43359	2.68332	1.46171	2.11829	1.94425	2.63881	2.31357	2.58269	3.49014	3.21481	2.72836	2.75782	0.90891	1.88283	0.935028	1.97311	2.55041	2.32046	3.15081	2.69347	2.0522	4.28278	3.71185	3.3355	4.70473	2.8749	2.97486	2.45851	2.65475	1.68755	1.8342	2.69269	2.34183	3.3502	2.72728	2.28258	2.10988	2.5708
PCGF1	2.22839	1.77923	3.09094	3.42014	2.43504	3.35891	4.17592	2.92355	2.03296	3.28523	2.8293	2.03538	2.17367	3.75622	2.74385	2.81238	2.6728	2.92942	3.03121	3.98908	3.39078	3.23649	2.4618	2.53875	3.5181	3.02983	2.69633	3.4273	4.48286	3.06543	2.91451	3.14453	3.47777	3.35238	3.96837	3.11786	4.71676	2.85649	2.38032	4.17677	3.07457	3.6254	3.2076	3.19093	2.78027	4.30611	2.31239	2.67636	2.15071
ACTG1P4	0	0	0.0987458	3.65978e-05	3.88221e-16	0	0.0661555	0.073659	0.133716	1.31465e-18	1.19671e-13	0.146064	0.162771	0.101372	2.52208e-13	7.30193e-05	7.57363e-09	0.00419187	0.00160807	0.0410908	0.0832395	0.115338	3.00444e-13	4.72425e-20	0	0	0.0103967	5.54765e-10	0.0636603	0.0232894	0	0	0.000889334	0.0311796	0.0881906	0	0.0296089	0	0.0175012	0	0	0.240419	0	0	0.0848132	0	0	9.95801e-07	0.234464
DISP1	0.48096	0.635463	0.956358	0.774526	0.593316	0.387644	0.543267	0.372344	1.1383	0.622589	0.751473	0.746875	0.609044	0.702163	0.576406	0.562397	0.689026	0.768301	0.732918	0.718873	0.803239	0.508155	0.583175	1.02461	1.16908	0.960934	0.829233	0.606061	0.296057	0.954684	0.373976	0.37729	0.741462	0.428049	0.447104	0.319688	0.514858	0.694961	0.730349	0.439748	0.533741	0.858818	0.497006	0.269048	0.636663	0.327193	1.58248	1.41544	0.587509
RP11-16N11.2	0.151822	0.587453	0.451261	0.791378	0.177751	0	0.262355	0.337328	0.220352	0.215832	0.525717	0.428252	0.573266	0.705071	0.158723	0.50391	0.602538	0.64152	0.80115	0.300124	0.55444	0.317296	0.339642	1.20116	0.599228	0.383848	0.471345	0.0739981	0.666373	0.5915	0.310263	0.25041	0.342722	0.364469	0.259653	0.35668	0.531657	0.236694	0.208508	0.248996	0.287826	0.734013	0.463874	0.414535	0.31965	0.155685	0.537086	0.318039	0.207914
AC015849.16	0	0.112657	0.19231	0.0393464	0.0212102	0.0393851	0.0626111	0.0431269	0.103296	0.0107309	0.0490088	0.0182504	0.0106883	0.0350553	0.0946984	0.0918639	0.0988596	0.0637912	0.0573584	0.0783395	0.186071	0.0516292	0.0675464	0.0286657	0.0223447	0.217563	0.021632	0.0331119	0.0372727	0.0980289	0.0370221	0.0747004	0.0795187	0.0543628	0.0221308	0.0425609	0.03172	0.0706088	0.0518339	0	0	0	0.0830278	0	0.105951	0.0278656	0.0640878	0.0379501	0.0354419
RPS24P8	0.536416	0.359016	0.138077	0.189179	0.152138	0.141075	0.337088	0.205976	5.60897e-39	8.99634e-42	0	0	0.153098	0.167747	0	0.239587	0.690629	0.228876	0	0	0.296684	0.123267	0	0.822681	0.160068	0.164301	0.154866	0.194931	0.569245	0.516726	0.132812	0	8.27681e-28	0.155852	0	0	0.455116	0.2054	0.149035	0.500035	0.15455	0.450109	0.166276	0	0	0.517432	0	0.272505	0
RP11-152H18.3	0	0	0	0	0	0	0.0604757	0	0	0.248758	0	0	0.16518	0	0	0.0645315	0	0.184847	0	0	0	0	0	0	0	0.265443	0	0	0	0	0	0	0	0	0	0	0	0	0	0	0	0	0	0	0.163739	0	0	0	0
RNF32	0.297844	0.83965	0.290878	0.375193	0.18133	0.32376	0.401455	0.397061	0.185265	0.211709	0.257837	0.360061	0.2671	0.537913	0.467074	0.4833	0.236411	0.251706	0.238897	0.382708	0.367097	0.181082	0.384978	0.188514	0.352669	0.421697	0.184936	0.290338	0.375845	0.42548	0.499111	0.270189	0.433292	0.328906	0.407508	0.279893	0.417201	0.263129	0.19089	0.334957	0.183513	0.329139	0.509614	0.634321	0.362317	0.525324	0.224779	0.361878	0.233076
RP11-146E13.3	0	0	1.93772e-17	0	0	0	2.52863e-32	9.60044e-17	0	0	0	0	0	0	0	0	0.0492542	0	0	0.00885288	2.28252e-17	0	0.0117937	0	0.0222736	0	0	0.0188683	0	0	0.0158224	0	0	0	0	0	0	0	0.0177221	0	0.0183477	0	0	0	0	0	0	0	0
USP43	2.80001	2.31452	3.13047	3.18013	4.43912	3.25029	3.46243	4.19097	1.45938	4.56482	4.18069	3.14683	2.93413	2.94266	3.43754	3.08834	3.30314	3.58196	3.19907	3.07223	2.66187	3.21141	3.38417	2.01609	2.29392	1.8315	3.19004	4.4197	2.2268	3.89204	2.60381	2.98702	3.78856	5.09375	4.24267	4.20035	3.55025	3.32401	2.03444	2.87687	0.937472	3.10486	3.47436	3.52097	3.85803	3.52979	3.01703	2.48611	3.739
RP1-128O3.6	0	0	0	0	0	0	0	0	0.165602	0	0	0	0	0	0	0	0	0	0.337171	0	0	0	0	0.252759	0.98512	0	0	0	0	0	0	0	0	0	0	0	0	0	0	0	0	0	0	0	0	0	0	0	0
RPL23AP79	2.20286	1.9219	3.42874	2.55557	2.44824	2.76838	2.99717	3.68338	2.22371	2.30486	1.83693	2.75498	2.68152	2.37242	2.1762	2.09534	2.41598	2.22613	2.32551	3.07017	2.21197	3.0004	2.69338	1.16344	2.59765	1.8465	3.78185	3.55289	2.57957	2.88939	3.60094	3.80179	3.95118	3.21687	4.25237	3.27284	4.22931	3.02756	2.49372	3.30448	1.60862	3.07881	3.39136	2.48202	2.89275	3.14781	3.16533	4.04472	2.15608
AC092610.12	0	0	0	0.15161	0.163455	0	0.120627	0	0.144736	0	0	0	0.164737	0	0	0	0	0	0	0	0	0.132626	0	0	0	0	0	0	0.191493	0	0	0	0	0	0	0	0	0.181381	0	0	0	0.241063	0.426565	0	0	0	0	0	0
WDR73	1.85558	1.75834	3.71892	3.04907	3.77392	3.03363	3.48869	2.38284	3.0779	3.05495	3.03827	3.4353	3.5533	3.34848	2.92652	3.37073	3.26552	2.95706	3.42878	3.1022	3.27203	3.27163	2.8992	3.14082	2.88767	3.15263	3.42356	2.10857	1.74524	3.65369	1.82018	2.15111	2.43613	2.09746	1.57509	1.84339	2.08924	2.22615	2.94158	3.87548	2.07049	1.86014	1.97839	1.47073	3.00636	2.10503	1.35037	1.67923	3.0867
STEAP2	1.97933	3.48461	3.18421	5.3793	1.72797	1.7797	1.98768	2.54148	2.13096	3.20671	2.58636	2.64261	3.38434	3.69227	3.67789	4.68822	4.1263	3.76099	3.94771	1.57249	2.69357	2.29892	3.22304	7.33701	4.95266	4.03364	4.97307	1.98769	4.90111	3.53725	2.24074	3.11064	4.22645	2.35968	4.1607	1.78283	3.59904	1.65353	4.0553	1.82697	8.60933	4.81825	3.78526	3.20591	2.60698	3.09431	1.13442	1.18913	3.22642
RP11-197P3.5	0	0	0	0	0	0.084487	0.26862	0.123351	0.161153	0	0	0	0	0	0.101571	0	0	0	0	0	0.1774	0	0.676187	0	0	0	0.0928078	0	0.533036	0.0841147	0	0	0	0	0.189895	0	0	0	0.266859	0	0	0	0.0791586	0	0	0	0	0	0
SIMC1	2.63709	2.71344	1.96599	2.27114	1.87455	2.85635	2.18843	2.98579	2.48065	3.39679	3.24148	2.20959	2.29646	2.71893	3.14772	2.22194	2.12035	2.67464	2.41358	1.93727	2.13345	2.9458	2.30999	1.1952	1.70093	2.43601	2.54775	3.66564	3.74546	2.48559	2.04203	2.82575	3.07266	2.68386	3.17202	1.75938	2.8299	3.03231	2.20367	1.45234	1.38512	2.20227	2.19512	2.4562	2.79044	2.8659	2.98901	2.72333	1.91279
RP11-513M16.7	0	0	0.29614	0.706882	0.217746	0.202165	0.241039	0	0	0.110164	0.201251	0	0.109727	0	0.243045	0.0857347	0.553582	0.0818606	0.196282	0.229783	0.106123	0.0883381	0.115573	0	0	0.117553	0	0.339929	0.127548	0.201274	0	0.38344	0.116621	0	0.56799	0.546166	0	0	0.106426	1.08936	0.991651	0.321131	0	0.634757	0.326309	0	0	0.681797	0.181924
HLA-W	0	0	0.143397	0	0	0	0	0	0	0	0	0	0	0	0	0.0622716	0	0	0	0	0	0	0	0.320621	0	0	0	0	0	0	0	0.0696259	0	0	0	0	0	0	0	0	0	0	0	0	0	0	0	0	0
CRAT	8.72937	12.0348	10.7855	11.4648	6.1562	4.65889	6.43613	14.734	10.2919	10.0251	12.6095	4.29013	6.34989	9.22082	11.4704	9.56946	13.26	8.72719	9.4368	7.00405	8.14161	7.58365	13.5807	3.01171	6.84014	2.83884	13.3584	13.1145	14.1239	17.3828	6.79992	10.4173	29.5198	16.3703	20.0564	8.34801	13.5542	12.6308	6.51934	4.05839	5.28926	6.05277	18.2552	12.6184	9.69003	21.2027	26.4646	26.7196	8.26435
RP11-356J5.12	0.0389162	0.372865	0.26439	0.304278	0.0243	0.146648	0.116564	0.164698	0.236688	0.110647	0.145985	0.324091	0.342869	0.187423	0.203426	0.373146	0.411858	0.356285	0.919998	0.23079	0.378981	0.128159	0.219261	0.443361	0.230398	0.157425	0.173483	0.113806	0.284683	0.213388	0.0848307	0.0962802	0.104117	0.161934	0.177483	0.121902	0.242272	0.134825	0.11877	0.0364712	0.0245926	0.0895941	0.0739845	0.141676	0.291324	0.1277	0.122373	0.108696	0.233478
RP5-1180C10.2	0.374564	0.97607	2.19255	1.91756	0.927186	1.11677	1.16507	0.390638	1.69747	1.53406	1.62126	1.21827	1.47745	1.79472	1.51042	0.966938	1.09366	1.62039	1.53605	1.11066	1.08697	0.986133	1.60937	1.16843	1.92716	1.02817	1.36732	0.612887	0.366969	1.06552	0.623299	0.529535	0.550269	0.282602	0.797474	0.61598	1.08681	0.570049	0.796118	0.852503	0.481854	0.757621	0.359679	0.233762	0.838685	0.384092	0.630978	0.650131	1.16198
UBE2O	4.13374	2.59076	3.36528	2.44657	3.52322	3.49853	3.16321	4.87802	4.55448	3.83192	4.52753	3.76111	3.4749	2.92708	2.72337	3.1157	3.35297	3.24408	3.09951	3.06187	3.75563	2.91221	3.52004	1.66785	2.82841	2.07499	3.42996	3.70603	2.90254	4.55419	3.6915	3.99791	4.76286	5.16702	3.75479	4.75412	5.23145	4.495	3.68347	3.18593	2.66946	2.75085	3.5811	3.55904	6.31508	3.72116	3.5011	4.25595	4.25801
CTCF	11.7748	12.0803	12.827	12.8459	14.2748	14.4115	14.2691	13.374	15.414	13.1962	12.2239	12.8072	12.8724	11.8705	14.0978	12.5135	12.0491	14.3144	13.5959	13.9718	17.8662	14.3887	14.0397	13.0467	13.724	11.3722	13.2141	15.3434	14.3817	14.8722	14.1531	14.7402	18.8286	15.3322	17.0094	11.5486	19.2353	12.5527	12.1802	10.737	11.9217	18.8153	17.5227	15.6369	14.1195	13.9428	15.9478	15.2054	12.637
RP11-375I20.6	0.16725	0	0.0284067	0.1453	0	0.0290885	0.0231212	0.0849388	0.0277422	0.0951058	0.086871	0.107833	0	0	0	0.0740156	0.0265507	0.0942281	0.028242	0	0	0.127105	0	0	0	0.270627	0.159767	0	0	0	0	0.0275856	0.0671198	0	0	0.062868	0	0	0.0306262	0.156742	0.0634149	0.138618	0.054508	0	0	0	0	0	0.130881
RP11-50D9.3	0	0	0	0.0147152	0	0	0	0	0.0421439	0.0160531	0	0	0.0319786	0.034961	0	0.0499729	0.0672231	0.0477148	0	0	0	0	0.0336824	0	0.0334269	0.0685193	0	0	0	0.0146648	0	0	0	0	0.0165535	0	0	0	0	0	0	0	0	0	0.0158499	0	0	0	0.0795298
AP000351.10	0	0.639103	0.687312	1.1049	0.758049	0.603264	0.719263	0.587179	1.91781	1.4245	2.00179	1.30453	1.3097	2.14777	0.604375	1.96139	1.92721	1.13994	1.36665	0	0	0.439337	1.37948	0.292716	0.912679	0.467708	1.98803	0	0.380605	0.500505	0.378047	0.0953492	0.927993	0	0.225985	0.543256	0.323905	1.80253	0	0.216711	0	0.15971	0.753624	0.5051	0.540951	0	0.981636	0	0.0904775
AC069278.4	0.257288	0.474064	0.072832	0.372533	0.160656	0.0745801	0.652085	0.326662	0.0711283	1.05665	0.296971	0.138237	0.404789	0.531048	0	0.632562	0.272293	0.664376	0.362048	0.423841	0.469794	0.586593	0.0852711	0.217127	0.930867	0.520395	0.327701	0.250804	0.564639	0.222754	0.630949	0.141453	0.344177	0.0823536	0.419071	0.564156	0.400436	0.267411	0.62818	1.60749	0.650358	0.236935	0.20963	0.561998	0.561762	0.281422	0	0.431176	0.671131
PCDHA14	0	0	0	0.0503791	0	0	0.0400837	0	0.0240474	0	0.0502007	0	0	0.0299232	0	0.0427719	0	0.0612587	0.0489612	0	0	0	0	0.146814	0	0	0.083093	0.0282643	0	0.0502065	0	0.119558	0	0.0278425	0	0	0	0	0	0	0.109938	0	0.0236242	0	0.0542637	0	0	0	0.0453798
NUFIP1	2.16196	1.60742	1.45639	1.08502	2.61893	3.9391	3.15679	2.05904	1.73152	1.802	1.38778	1.29199	1.91802	1.44282	1.79291	1.63528	1.59797	1.61471	1.82567	2.81898	2.07627	2.42247	1.24178	1.55738	1.06682	1.88516	0.979372	2.79835	3.53862	1.90438	2.1028	1.70637	1.55227	2.47018	2.73171	1.96194	3.75997	2.05368	1.62138	2.51563	1.76697	3.5783	1.8833	1.34368	1.6222	1.55979	1.61782	1.49948	1.22533
RPS6KL1	0.974229	0.566861	0.580591	0.623638	0.712383	0.936378	0.732473	0.488256	0.460695	0.558848	0.47347	0.571649	0.621165	0.696735	0.652205	0.579894	0.583355	0.535635	0.59887	1.08119	0.998676	0.896254	0.934657	0.411078	0.472216	0.423482	0.571444	0.808058	0.365714	0.591906	0.468042	0.493332	1.12318	0.943709	0.851874	0.570187	0.327193	0.879329	0.391221	1.11324	0.210617	0.507604	0.619697	0.522672	0.687718	0.567859	0.499832	0.494095	0.595189
RP11-321E8.1	0	0	0	0	0	0	0.0589697	0	0.0707554	0	2.53142e-28	0	0	0	0.0891909	0	0	0	0	0	0	0.159432	0	0	0	0	0	1.34911e-18	0.374453	0.0738622	0	0.0703559	0.171186	0.163844	0.166807	0	0.159335	0	0	0	0	0	0.0695294	0	0.079831	0	0.0804807	0.0714859	0
CTC-251D13.1	0.431735	0.0216952	0.683286	1.22751	0.569802	0.273048	0.406939	0.0996629	0.683578	0.334777	0.220848	0.237236	0.518696	1.01263	0.800137	0.578974	0.545182	0.939781	0.87815	0.54311	0.483745	0.328105	0.682914	0.447149	0.367913	0.277847	0.712357	0.0956488	0.0430671	0.526699	0	0.0971027	0.0984437	0	0.326034	0.0368831	0.109954	0.122379	0.323417	0.459784	0.0372039	0.0271078	0.111925	0.278627	0.330539	0.096593	0.499844	0.657748	0.414636
EPB41L1	1.47433	7.84736	4.09373	6.42571	4.6004	5.21477	4.5801	4.87943	1.683	5.43209	5.098	2.97717	5.08214	4.86372	8.09636	4.4902	7.13973	4.50312	4.65043	3.56121	6.74523	3.81453	5.24584	3.92129	5.21422	3.52646	6.74903	5.1835	8.91587	5.72962	3.16187	3.21037	10.4539	5.77422	11.3809	1.71237	7.69594	2.59119	2.95756	5.49573	1.95495	7.41391	9.81232	2.53289	5.19281	7.75959	1.46114	1.93634	3.23432
PAIP1P1	0.486986	1.19639	0.183806	0.282048	0.456125	0.564651	0.299211	0.0686995	1.07703	0.461536	0.889988	0.566909	0.357547	0.558417	0.452553	0.758285	1.28847	0.41917	0.685273	0.213929	0.494007	0.0822433	0.484195	0.958931	0.373739	0.656658	0.620262	0.738443	0.178122	0.515316	0.0884623	0	0	0	0.211521	0.355939	0.0505288	0.337432	0.990833	0.20284	0.974523	0.597949	0	0.295481	0.810122	0.177555	0.204179	0.498738	0.508118
CRYZP1	0	0	0.17512	0.298577	0.064381	0	0.0950241	0	0.285039	0	0.059504	0.166191	0.0648859	0.141875	0.0718613	0.557683	0.545593	0.0968151	0.406243	0.13588	0.25102	0.208952	0.341715	0	0.135649	0	0.459629	0	0.301697	0.0595109	0	0	0	0	0	0	0.128376	0.142883	0	0.128836	0	0	0	0	0	0.0563884	0.129687	0.230385	0
ACOT7	13.9449	14.578	11.6164	11.4789	13.8712	9.38423	15.4886	15.8972	13.1876	13.8592	13.6153	6.46645	6.4813	10.4914	10.8088	8.48934	9.13578	10.9263	11.4254	12.9546	10.496	11.2247	11.8804	4.83415	10.2541	5.74598	8.21117	15.993	13.3013	11.117	8.82117	6.89124	17.1146	12.2151	17.048	10.8411	8.51157	16.2085	6.90768	17.3708	3.39289	7.683	17.4655	13.5588	8.23021	18.9825	22.8829	17.5828	7.51797
RP11-774O3.3	0.641121	0.199343	0.459386	1.20098	0.469135	0.435567	0.249274	0.686804	0.76435	0.588627	0.659068	0.581284	0.964542	0.434204	0.502697	0.842306	1.25631	0.592601	0.5413	0.198027	0.237789	0.350198	0.478085	0.304338	0.355844	0.607848	0.861236	0.644494	0.527622	1.17952	0.31117	0.214792	0.281411	0.250102	0.548236	0.244758	0.430311	0.270703	0.715403	0.337973	0.189913	0.415128	0.114267	0.547036	1.08736	0.295844	0.396904	0.47006	0.407636
EXTL3-AS1	0	0	0.0389475	0.0796861	0.0859118	0.0664705	0.0105669	0	0.0887516	0.0144885	0.0926379	0.0616027	0.0288619	0.0315536	0.0639292	0.112756	0.133477	0.172257	0.0645361	0.0302204	0.027914	0.104562	0.212797	0.0580551	0.060338	0.123682	0.0292068	0.0298043	0	0.198533	0	0.0126072	0.0613504	0	0	0.0718302	0	0.0317779	0.097978	0.157596	0.086946	0	0.0124557	0	0.0286102	0.0125411	0	0.0256194	0.0598155
AC004490.1	0	0	0	0	0	0	0.0657325	0.0301846	0.0197174	0	0	0	0.0897691	0.0736058	0.0248549	0.0175352	0	0.0334857	0	0.0469972	0.0217053	0.0180677	0	0	0	0.0240431	0	0	0	0	0.0388678	0.0196061	0.0477046	0.0456584	0.0929363	0	0	0	0	0	0	0.197042	0.0774818	0	0	0.0195032	0.0448552	0	0.0186044
RP11-323I15.5	0	0	0	0.042139	0	0.0843611	0	0	0.0402283	0	0	0	0	0	0.0507099	0	0.0385005	0	0.040953	0	0	0	0	0.245602	0.0478612	0	0.0926695	0	0	0	0	0	0	0.046577	0	0	0	0	0	0	0	0	0	0	0	0	0.0457577	0	0
TRIM16	6.28627	3.8323	3.20907	3.6476	7.86504	11.0822	6.19746	5.28303	5.428	3.06937	4.05423	2.9964	2.56052	2.54819	2.30529	2.46225	2.74071	2.90871	2.71469	4.95311	3.44985	7.14811	2.71959	2.56036	2.94032	3.5933	1.88627	3.55615	3.57677	2.55944	3.92919	3.83472	3.7983	5.57746	4.03025	5.5388	3.7053	6.78071	1.94042	5.74093	3.8117	2.52924	3.45453	4.04031	4.3312	4.4685	5.04006	5.89341	4.24975
ADH1A	0	0	0.0734449	0.0501157	0.10922	0.150505	0.119729	0.0734105	0	0.0273311	0.174713	0.139479	0.163376	0.208256	0.0301726	0.106407	0.114525	0.060906	0.146038	0.0569877	0.29031	0.0220079	0.286737	0.0364923	0.0853363	0	0.247925	0.197251	0.0316695	0.0499175	0.0235651	0.0715289	0.348864	0.0276822	0.112731	0	0.269292	0.0301283	0	0	0	0.239047	0.328841	0.284086	0.0540087	0.251425	0.0543904	0.0966231	0
RP11-317N8.5	0	0	0.0578439	0.0197247	0.0212657	0.0197441	0.0156937	0.0576529	0.0564908	0.109036	0.157238	0.0731927	0.0642975	0.117157	0.0474731	0.117224	0.0901075	0.0639581	0.115017	0	0.0414573	0	0.0677231	0.201185	0.0224031	0	0.0867544	0.0221323	0	0.0589712	0	0.0748958	0.0227791	0	0	0.0213361	0	0	0.0207878	0	0	0	0.0554966	0.0247969	0.0637367	0	0	0.0760987	0.0355346
RP1-273G13.2	0	0	0	0	0	0	0.141047	0	0	0.193392	0.176647	0.164454	0	0.0921067	0	0.451518	0.323935	0.143705	0	0	0	0.310153	0	0.258306	0.402994	0.413282	0.389851	0.198913	0.223909	0.176667	0.166803	0.168281	0	0	0.13283	0	0	0.42417	0	0	0	0.282077	0.166258	0	0	0	0.384996	0	0.159683
AC104135.3	0	0	0.0661871	0.0270836	0	0	0.0215488	0	0.0646388	0.14773	0.107951	0.138187	0.338429	0.0160866	0	0.563353	0.160843	0.153685	0.0658033	0.0154069	0	0.0118461	0	0.0394634	0	0	0.0744507	0.106363	0	0.0269908	0	0.0128548	0	0.014968	0	0.0585925	0	0.0162009	0.114174	0.0146083	0.0443267	0.0430635	0	0.0680965	0.029172	0.0639366	0	0	0.18297
MAATS1	0.0549624	0	0.295612	0.0795814	0.0943789	0.15932	0.06965	0.0465215	0.334281	0.0694534	0.0634397	0.0812088	0.181591	0.122897	0.0478839	0.493222	0.247214	0.199986	0.270696	0.10865	0.0501793	0.146194	0.109295	0.0811704	0.0542329	0.157488	0.105006	0.0714364	0	0.0951705	0.112321	0.302176	0.0367619	0.0351851	0.0716183	0.0172166	0.0513252	0.057125	0.0922579	0.0515092	0.0520991	0.202458	0.0149272	0.0600277	0.205723	0.120236	0.22468	0.291678	0.1362
RP6-91H8.5	0	0	0	0.0624006	0	0	0.0124121	0	0	0	0	0	0	0	0	0	0.0570126	0.0379382	0	0	0	0	0	0	0.0177186	0	0.0171534	0	0	0	0	0	0.0180159	0	0	0.0168746	0.0335372	0	0	0	0	0	0	0	0.016803	0	0	0	0.0281042
FGFR4	7.44085	5.57345	5.89541	5.28149	11.5776	10.1514	8.25524	9.92636	6.29413	8.13786	8.91522	4.86695	5.54792	6.31573	5.83429	5.1203	6.52667	6.5597	6.15714	8.68693	7.54398	8.1544	9.75703	2.81547	6.57062	4.0215	7.32681	6.95109	7.45479	7.97094	6.28077	5.04689	10.1565	9.57851	13.9508	11.8313	7.37641	8.57422	3.44336	10.7	1.89107	3.59369	7.73194	5.63854	7.71953	7.44214	8.29097	9.38617	5.73841
TADA2B	4.64313	4.12392	3.73252	3.37776	3.26166	2.89108	3.60667	6.00952	3.96298	3.88779	4.22432	3.81467	4.68086	3.02392	3.71132	3.92337	4.15954	3.45243	3.48252	3.64247	3.77604	3.54576	3.75371	2.58212	3.96989	2.49597	4.26311	6.09707	4.92172	5.93231	5.35235	6.10609	7.75641	6.03854	5.74914	5.6553	6.73531	4.61499	4.73611	4.41477	3.24751	4.82586	5.06856	5.07102	5.55748	5.90761	5.422	5.25984	3.88921
XXyac-YX155B6.7	0	0.669423	0	0	0	0	0	0	0	0.14347	0	0	0	0	0.158262	0	0.240315	0	0.255623	0	0	0.575225	0	1.34139	0	0	0.289215	0	0.332218	0	0	0	0	0	0	0	0	0	0	0	0	0	0	0	0.141654	0	0.142807	0	0.236925
RP11-137J7.3	0	0	0	0	0	0	0	0	0	0	0	0	0	0.19934	0	0	0	0	0	0	0	0	0	0	0	0	0	0	0	0	0	0	0	0	0.188768	0	0.180374	0	0.17685	0	0	0	0	0	0	0	0	0	0
RP11-661A12.12	0	0	0	0	0	0	0	0	0	0	0	0.224512	0	0.0958311	0	0.13698	0	0.26158	0.156801	0	0	0	0	0.117546	0	0	0	0	0	0	0	0	0	0.0891674	0	0	0	0	0	0	0	0	0	0	0	0	0	0	0
PCBP1-AS1	0.736912	0.580389	0.826227	1.05025	0.893216	0.942391	0.97545	0.709351	0.894779	1.41049	1.04237	0.881141	0.691079	0.859913	0.820761	1.08705	0.863995	1.45514	0.98003	0.852142	0.694767	0.797952	0.742265	0.993794	0.731882	1.02776	0.731544	0.906142	0.697621	0.863179	0.429145	0.710988	0.599196	0.485621	0.49894	0.683445	0.890541	0.695823	0.69234	0.749292	0.82179	0.419145	0.749532	0.73118	0.739135	0.707256	0.73152	0.669942	0.893267
TDGF1P3	0	0	0	7.40971e-28	0.0449954	0	0	0	0	0	0	0	0	0	0	0	0	3.68475e-29	0	0.0263877	0	0	2.05871e-29	0	0	1.71772e-25	0.0243219	0	0.106957	0	1.40274e-34	0.0204897	1.88359e-39	9.53593e-31	0.0251787	0	0.0247014	0	0.0219921	0	0	0	0.0195706	0	0.0247995	0	1.21913e-43	0	0
RP11-388P9.2	0	0	0	0	0	0	0.0291034	0	0	0	0	0	0	0	0	0.0931658	0	0.029652	0	0	0	0	0	0	0.124637	0	0	0	0	0	0	0	0	0	0	0	0	0	0	0	0	0	0	0	0	0	0	0	0
SYCP2	0.392617	0.178071	0.453111	0.454784	0.292303	0.253879	0.0835024	0.281194	0.434162	0.267147	0.226586	0.275854	0.24708	0.394796	0.221018	0.564316	0.463459	0.531727	0.407985	0.238809	0.422786	0.214219	0.390366	0.407792	0.25827	0.519228	0.307733	0.480856	0.298256	0.470657	0.123438	0.141136	0.111102	0.145004	0.177091	0.0946035	0.291428	0.272043	0.903288	0.179257	0.935179	0.4589	0.196856	0.395815	0.527532	0.0825855	0.284906	0.244629	0.393898
RAB35	9.59738	9.41139	10.7755	9.44853	12.8547	10.9497	11.9253	14.5482	9.35567	10.9058	10.7881	9.92608	10.2208	8.65191	9.32298	8.35603	9.21078	9.99584	11.082	11.3257	11.2741	11.3403	9.94464	6.63786	8.99089	8.56021	11.5334	13.6152	12.5023	9.93461	11.8671	10.3173	13.7857	13.7694	14.8519	12.3193	13.0429	10.2778	11.0247	14.1665	9.52695	9.32254	12.1844	10.2697	11.3887	13.569	10.0156	12.1374	9.85342
AD000090.2	0.696621	1.11077	1.72926	2.01343	1.34259	1.36302	1.43529	1.27566	2.48877	1.12998	1.66998	1.44675	1.46694	1.56227	0.71428	1.48214	1.83957	2.17936	1.77579	1.31088	1.24753	0.855201	1.86477	1.10228	1.42762	0.528374	1.52286	0.979421	0.338098	1.86735	0.941771	0.817542	0.806432	0.66893	1.21757	0.805705	1.16343	0.932885	1.22656	0.866285	0.482548	0.57366	0.753139	1.03881	1.01539	0.989089	0.998382	1.08885	1.48864
RP11-488L18.10	5.85113	9.99165	6.29991	9.57638	5.18675	10.6307	8.16101	4.31136	8.01563	7.27826	6.06015	4.58928	5.86853	9.5968	8.46562	8.47714	6.42736	11.4053	7.67484	6.04148	7.67903	7.14645	4.98651	24.0056	9.48498	13.1026	5.53942	3.15739	5.04459	8.27713	3.33097	4.22215	3.35448	1.90629	4.44181	2.50377	5.31757	5.15829	7.79661	8.56799	13.3211	10.6803	4.46935	3.30929	5.81735	2.44285	3.44982	3.37068	7.97197
ULK4P3	0	0	0.0371752	0.000160257	0.020477	0	0	0.0251201	0.000357468	7.78853e-15	0.113555	5.59053e-32	2.64231e-08	0.045155	0	1.89052e-11	0.104239	0.107776	0.256174	1.06558e-10	0.119897	0.0902174	0.0393438	0.166049	1.54155e-23	0.100045	0.209083	0	0	0.0947636	0	0	1.074e-09	0	7.55391e-06	0.0629586	7.74579e-06	0	6.70257e-07	0	2.81221e-17	0	0.0483612	0.0956191	1.84281e-23	0.0973854	0	0.0663144	0
DIS3L2	1.22339	1.88458	1.9446	1.53627	1.91435	2.00464	1.89794	1.74175	1.88196	2.02689	1.71829	1.75613	1.78817	1.70141	1.90224	1.54639	1.87993	1.67172	1.73412	1.9733	1.84821	1.91508	1.79145	1.37867	1.28587	1.25935	1.6994	1.42576	1.47716	1.8804	1.33028	1.78449	2.06248	2.03927	2.12928	1.48398	1.80625	1.48916	1.41446	1.54869	1.30576	1.29234	1.92065	1.38376	1.93414	1.63387	1.53947	1.4099	1.85895
NEURL4	3.10382	3.62628	4.46032	3.77563	4.42979	3.55219	3.32444	6.24421	4.40093	3.45944	4.64816	3.07985	3.71466	3.93525	3.70702	3.73386	4.51285	3.13637	3.88572	3.97875	4.61366	3.60477	5.46489	2.3371	4.37681	2.38994	4.19368	4.25653	3.22502	6.44235	3.74001	3.54543	6.33706	5.0514	5.65407	4.36487	5.8005	3.91781	4.13918	4.4857	2.2801	3.30148	4.1751	2.64987	6.26827	4.74632	4.43146	4.7026	4.02522
RP11-732A19.1	0	0	0	0.826418	0.127283	0.354528	0	0	0.225413	0	0	0	0.128282	0.140245	0	0	0	0.382814	0.573684	0.13432	0.124069	0.309829	0	0.516072	0.268183	0	0	0	0	0.117655	0	0	0	0	0	0.510819	0.126902	0.141242	0.373269	0.8915	0	0	0	0	0.127163	0.222964	0.256396	0.34161	0.212688
RBM12B	1.42697	0.991876	3.17105	2.32349	1.7287	2.08056	1.54154	2.0721	4.18113	2.00835	1.84925	2.65128	2.25042	2.7513	2.88541	3.41587	2.81466	2.10616	2.25809	2.01851	3.08145	1.68188	2.90555	5.14862	3.08586	2.18627	2.3018	1.36602	1.24702	2.50047	1.6973	1.65597	1.79171	1.10769	1.24424	0.94751	2.91244	1.22557	1.65856	0.920908	1.51462	1.38097	1.16961	1.42783	2.42269	1.34586	1.85398	2.11931	2.38044
APMAP	19.8942	48.9434	18.2011	26.4549	28.5715	34.1624	25.3023	20.6445	16.0156	18.0751	22.8479	18.4276	26.8922	24.8562	38.7962	16.4537	25.6443	25.7791	27.0539	23.334	24.1688	23.0818	32.7827	22.7992	34.2347	18.1341	34.9169	34.7776	45.3186	22.6439	29.8359	20.8908	52.4274	44.5491	47.1025	26.348	33.1425	21.6419	23.6792	25.008	22.1264	22.8639	34.126	28.5065	33.6573	44.1301	20.7192	17.3811	18.827
MYH4	0	0	0.0275662	0.0282001	0	0	0.0373952	0	0.0269214	0	0.00936674	0	0.0408557	0	0	0.0319225	0.0343535	0	0.0182709	0	0.0296355	0.0246689	0.0107581	0.0136967	0.0106765	0	0.010336	0	0	0	0	0	0.0108556	0.01039	0.0105743	0.010168	0.0303122	0	0	0.0608418	0	0	0.0176317	0	0.0101248	0	0	0	0
SMC1B	0.0153054	0	0.0909844	0.0132966	0.0143355	0	0.031738	0.0388645	0.0634686	0	0	0	0.0144479	0	0	0.0338665	0	0.107787	0.0387672	0	0.0419203	0	0	0.232493	0	0.0773923	0	0.0149197	0	0.0397532	0	0.100976	0.199623	0.044091	0.0149577	0	0.0142925	0.0318152	0.0140133	0	0.0290161	0	0.0498813	0	0.0143219	0	0.0288769	0.115423	0.0479086
CLEC16A	1.40063	1.46408	2.48536	1.79916	2.3583	1.97155	2.38456	3.12065	2.2193	2.25198	2.54293	1.94137	2.10414	1.75481	2.35883	1.68024	1.77791	1.90752	2.06142	2.19778	2.53259	2.04604	2.91525	1.42806	2.19943	1.30073	2.32191	2.33754	2.55351	3.18022	2.10275	2.67418	2.82139	2.72654	2.74294	2.40708	2.37668	2.06749	1.76641	2.1094	1.29667	1.83688	2.76637	1.88684	2.75895	2.52155	2.57575	3.11443	1.9874
PSKH1	3.14257	5.39224	7.85339	6.55515	6.56138	5.05286	5.49837	5.07053	4.35747	5.55336	6.33356	5.6194	5.96393	5.94582	6.12594	3.62168	5.43049	5.86713	7.02015	5.69459	6.81408	4.82628	7.82769	2.25837	5.55571	2.10219	7.81761	5.31305	7.27379	8.7433	5.15109	5.62867	12.6444	7.59128	9.91734	5.59872	9.53748	4.45703	4.69056	5.30737	2.00142	3.25572	7.21464	3.98634	7.0606	8.09658	4.87919	6.56939	4.48293
CFLAR-AS1	0	0	0	0	0	0.0357589	0	0	0	0.0389715	0	0	0	0	0	0.0909882	0	0	0	0	0	0.0312504	0	0	0	0.0831711	0.0196403	0.0601264	0	0	0	0	0	0	0	0	0	0	0	0	0	0	0	0	0	0	0	0	0.0321787
PI4KB	10.0457	9.89225	9.81779	9.50456	9.91191	8.79803	8.75798	12.3453	10.7854	10.0182	9.98732	9.49026	9.08867	8.81583	9.61669	8.75574	10.8146	9.78849	9.31763	9.08013	9.96657	8.67707	10.2253	7.1586	9.51203	7.21523	10.6333	10.3042	7.84178	11.5895	8.63103	9.898	12.4845	10.5399	12.2193	9.11505	13.6924	10.2673	9.14296	10.5549	8.14258	7.89407	10.8872	9.59023	10.751	11.1674	12.7969	12.8462	8.87882
XPO6	12.1251	8.19959	10.9464	8.50058	9.90682	9.26217	12.6289	12.236	11.699	8.53995	9.14047	8.28683	9.19313	8.11074	8.91	7.10148	8.21273	9.40846	8.39363	11.7295	11.3307	10.314	10.8464	6.44966	8.28212	5.70245	8.11477	12.4662	10.4739	12.8749	9.40693	10.2121	12.7656	13.0232	12.8491	12.7709	11.5291	11.6733	16.281	11.4064	12.6026	10.2708	10.9601	10.9784	11.2598	11.0503	10.9081	10.0365	8.63768
RP3-514P16.1	0	0	0	0.0946717	0.0696239	0	0.0252288	0	0.0602526	0	0	0	0.0342896	0	0	0	0	0	0	0.0361208	0.0335607	0	0.0728328	0.0927678	0	0.183677	0.0346993	0	0.040558	0	0.0610547	0	0.0364439	0	0.0354994	0.0344876	0	0	0	0.0340425	0	0	0	0.0402832	0.104455	0	0	0.0305532	0
SLC41A3	3.0809	2.75101	3.24532	3.11405	3.27411	3.01408	2.5118	3.18446	3.26768	3.16321	3.23125	2.79335	2.4795	5.0852	4.62494	2.40349	2.62571	3.32409	2.97639	2.11796	2.68656	3.31697	4.33958	1.92499	2.83539	2.27688	3.1034	3.12839	2.79553	3.12904	3.28527	3.14337	4.29967	3.30928	4.17859	3.1272	3.60548	3.2637	2.55861	2.46164	2.5179	1.63683	2.75962	2.82559	3.20633	3.24838	3.37215	3.70685	1.97048
MAMSTR	0.028739	0	0.0976239	0.0249671	0.107671	0.124959	0.0993243	0.18244	0.119175	0.108948	0.124394	0.115808	0.108516	0.415226	0.120181	0	0.068434	0.141675	0.121322	0	0.104952	0.0436815	0.142871	0.0363795	0.11343	0	0	0.0280147	0.0630701	0.14929	0.140954	0	0.0576667	0	0.0561721	0	0.161023	0.0597396	0.18419	0.134667	0.0272418	0.198491	0.0702467	0.0627751	0.0806769	0.11788	0.135556	0.144487	0.0224896
NAALAD2	0.035894	0	0.160032	0.179303	0.0504291	0.0468207	0.0434184	0.0455723	0.104192	0.0255136	0.0543772	0.267584	0.127062	0.333388	0.0750512	0.0794234	0.0569811	0.284379	0.136374	0.0532168	0.0901184	0.0545567	0.142753	0.170388	0.0708352	0.698774	0.120008	0.104968	0.0886189	0.147612	0.0366764	0.0148005	0.0450148	0.0258504	0.0350785	0	0.108936	0.0559595	0.123239	0	0.0340241	0.0619773	0.0731132	0.107805	0.0923658	0.0147229	0.00846523	0.120306	0.0772439
RP11-216M21.1	0	0	0.156599	0	0	0	0	0	0	0	0	0	0	0	0	0	0	0	0	0	0	0	0.0916724	0.35014	0.181954	0	0	0	0	0.0798255	0	0	0	0	0	0	0	0	0	0	0	0	0	0	0.0862763	0	0	0	0
GEMIN8	3.49101	2.49377	3.69442	3.03283	3.16917	2.98911	3.82373	3.61403	3.05121	3.35946	3.81248	4.3501	3.47287	4.24017	3.22857	2.71352	2.64306	4.70901	3.87706	3.50362	3.45688	3.63265	4.0851	1.93761	2.72924	3.28606	2.38567	2.72242	4.86198	3.48743	4.12685	3.32188	4.01437	4.02269	4.69764	4.59284	3.91198	4.18658	2.58162	3.926	3.64005	3.07883	3.9821	3.63676	2.76412	3.52474	3.16661	2.18265	3.3623
RPL6P27	15.0551	12.7868	10.7802	12.4138	12.1691	15.5742	11.9816	17.8858	13.0936	11.5259	7.88331	9.45533	9.33309	14.2994	12.9702	7.76889	8.60156	10.8884	14.0748	13.3659	16.3207	14.2475	15.1233	12.5582	12.0885	12.5624	11.4613	14.1848	17.1474	10.4272	14.1064	9.4108	17.1147	16.2026	22.1823	14.1292	23.6658	14.6772	5.90969	22.0332	9.93048	18.7631	15.7884	10.4599	12.2893	11.6266	8.72504	11.8659	6.88204
RP11-97O12.7	6.75739e-10	1.79498e-12	3.77281e-16	0.0479649	6.83112e-18	0.0960242	0.114488	0.358669	0.137371	0.0523256	0.106478	0.213744	2.3911e-10	2.21635e-14	0.115441	0.35671	0.159765	4.24621e-10	0.570192	0.109142	1.44905e-11	0.0419587	0.14924	1.76749	2.59716e-13	0.223342	0.435473	0.190722	3.26582e-06	5.95475e-11	0.135395	2.56095e-12	1.24064e-12	0.124559	4.35159e-12	8.99493e-15	7.88278e-12	0.208304	0.000308088	2.78859e-08	1.10312e-12	6.03337e-09	1.40546e-14	4.91824e-11	0.292606	0.248054	0.104168	0.106919	2.74187e-14
MT-ND1	0.544718	2.25825	1.15647	1.30137	1.21172	1.65792	1.17662	1.38319	0.960008	1.67781	1.06099	0.970059	0.964126	1.40539	1.21014	1.43894	0.756639	1.1988	0.804838	1.21141	1.42978	2.0181	3.44551	1.63765	2.01558	1.58377	1.88625	1.97332	1.49429	0.88426	0.890545	0.842284	1.36627	1.37305	2.59517	1.27972	1.78035	1.06153	0.810441	1.21242	0.774511	2.16327	2.66291	1.41293	1.52915	2.2343	0.899263	1.14108	0.852533
RPS9	159.242	133.574	92.5551	102.165	108.385	133.812	119.999	118.936	100.452	106.989	96.7915	101.536	101.856	97.2358	81.4323	92.1943	84.9663	113.843	100.052	101.671	91.4676	113.074	129.281	58.2231	107.48	75.0967	94.1041	148.872	128.041	96.2867	112.513	103.83	135.963	139.584	187.573	134.686	180.496	167.265	82.8862	203.304	79.0088	64.46	139.048	123.009	75.2414	128.153	103.732	118.87	80.2152
CHRM3	0.873276	0.236915	0.318483	0.395621	0.536927	0.344763	0.425868	1.68012	0.479879	1.39632	0.486978	1.03626	0.697916	0.856998	0.459285	1.39095	0.850496	0.875336	0.81873	1.05378	0.782604	0.565945	0.154477	1.63443	1.03613	0.644754	0.281479	0.464803	0.111696	1.31731	1.18683	2.18703	0.268755	1.34273	0.502636	1.48018	0.645384	0.634788	0.387514	0.431798	0.299626	0.325624	0.436513	0.871838	0.912412	0.118666	0.732838	0.332201	0.771419
TUBBP10	0	2.71395e-12	0.364778	0.568168	2.98773e-08	0.108022	0.242098	0.215755	0.128649	0.00719372	0.308443	2.26097e-06	1.21969e-06	0.144783	6.13562e-05	0.289261	0.816016	0.598306	3.59626e-16	0.145699	1.56836e-08	0.000949632	0.190853	5.87819e-07	0.739615	2.71072e-14	2.85861e-14	1.33237e-20	2.28682e-15	0.0391905	1.12214e-28	8.40099e-13	0.265906	0.0727985	1.41593e-21	0	0.359956	0	0	0	0	0.414632	1.59471e-19	0.0542203	0.574654	2.3971e-29	0.271899	0.140241	6.40294e-09
RPL7P14	0	0	0	0.305266	0	0.0763917	0.0607205	0	0	0	0	0	0	0	0	0.194378	0.0697269	0.185595	0.222506	0.0868274	0.401005	0	0	0	0.0866799	0	0	0	0	0	0	0	0	0	0	0	0	0	0	0	0	0	0	0	0.0822011	0	0	0.0736083	0
PRR3	1.01875	0.773253	1.65283	1.66442	1.33872	1.07104	1.25071	1.35136	1.7655	1.45547	1.11884	1.21318	1.55017	1.53782	0.858408	1.27851	1.24311	0.985158	1.01419	1.26244	1.34656	1.39822	1.37575	2.40597	1.41032	0.984143	0.929595	0.978258	0.917654	1.23745	0.633897	0.802528	0.930568	0.861452	0.951029	0.714443	1.09333	1.26428	1.23903	2.052	1.36925	1.49126	0.619438	1.21228	1.46551	0.648631	1.30531	1.24861	1.15419
FBXO9	4.40923	4.01068	4.82781	5.2159	3.85349	4.02845	3.94605	3.32039	5.14471	4.2997	3.65821	4.09971	4.65142	4.65734	3.82609	5.39864	4.39846	4.69987	3.85736	4.28718	5.00095	4.49005	4.53457	6.09619	4.64966	4.87031	4.40235	3.67632	5.73059	5.129	3.79978	3.49811	3.99973	3.51426	3.56879	2.58499	5.2864	4.06892	4.59181	3.90802	5.72133	5.1875	3.61197	3.60515	4.70038	3.29661	4.36256	3.40063	3.45666
UBAC1	9.78922	15.8468	17.7213	15.642	15.452	16.4555	15.436	17.3669	8.04632	14.2063	14.9246	10.7246	10.4371	17.3412	13.8664	10.8465	10.4411	15.3884	14.9435	15.5071	15.5605	13.5339	14.4693	8.6023	16.7097	9.01598	16.0097	14.6333	18.3662	13.9804	12.5211	11.8752	22.7776	18.4435	22.5716	13.6961	18.6705	12.1729	8.06252	18.9217	6.77301	12.6771	19.2811	11.2164	13.3109	18.7141	9.72944	10.5096	9.91759
RP11-394I13.2	0.243797	0	0.10352	0.37065	0.171261	0	0.210646	0	0.252745	0.635404	0.21105	0.392966	0.345208	0.629004	0.191159	0.224773	0.822425	0.558001	0.308758	0.0602426	0.11129	0.277918	0.666599	1.3116	0.240561	0	0	0	0	0.316611	0.398577	0.150791	0.0611494	0	0.357387	0	0.284579	0	0.446432	0.628319	0	0.0841916	0.148978	0.133133	0.285164	0.199999	0.287485	0.306426	0.476955
GTF3C2	5.48914	7.59496	8.14076	7.13825	9.29921	7.80025	9.29225	7.73714	7.47707	7.44109	7.04378	7.45892	7.87477	8.03212	7.45667	7.83641	7.73565	8.74408	7.80451	9.08015	9.7624	8.46459	8.57798	6.08173	6.97025	6.61301	8.2741	7.69805	7.36309	8.78355	7.08034	7.64188	10.5679	9.02965	10.2493	7.33533	9.17545	6.32192	6.77069	6.95172	4.39189	7.28287	8.889	6.76779	9.03419	7.44266	6.96532	8.86426	6.91214
RP11-392P7.1	0.343051	0.0948129	0.218496	0.0745067	0	0.3729	0.118575	0	0.159747	0	0.0742428	0	0.161916	0.0885169	0	0.126512	0.0680733	0.0603978	0.87257	0.0847683	1.15762e-36	0.065177	0.0852711	0.108563	0.59237	0.260884	0.0819252	0.0836013	0.188233	0.0742514	0.140221	0.0707267	0.0860442	0.164721	0.167628	0.0806018	0.160174	0.267411	0.0785225	0.482246	0.0812947	0.118467	0.139761	0	0	0	0.0809049	0.0859673	0.0671131
RP13-516M14.4	0.143854	0.27831	0.0305412	0.0624868	0	0.0312742	0.0745755	0	0	0	0.155664	0.14492	0.0339486	0.0371147	0.0751963	0.0265257	0.171274	0.151962	0.212548	0.106639	0.0328337	0	0	0.0910492	0.0709722	0	0	0.0350571	0	0.155682	0	0	0.072163	0.103602	0.0702927	0.16898	0	0.0373785	0.164637	0.16852	0	0	0.0879054	0	0.067305	0.0590053	0.101779	0.090404	0
RWDD2A	2.042	1.9657	1.26225	1.07405	0.507423	0.543594	1.03699	0.79365	1.55531	1.15853	1.41898	1.26506	1.79647	0.960499	1.07467	1.40366	0.860025	1.17393	1.00864	0.823805	0.938486	0.527842	0.607706	2.07493	1.39809	0.870989	0.928871	1.02912	1.00601	1.46725	1.48752	1.8902	1.07313	1.17383	0.705927	1.99725	1.91984	1.5304	1.32272	1.53617	1.47476	0.709969	0.6904	1.12268	1.80679	1.0484	1.36285	0.931178	0.728319
MAZ	24.374	34.8589	36.6479	27.4911	36.6598	30.0696	33.8289	51.454	18.0757	28.9975	30.7571	22.5537	19.4933	30.6607	28.2963	20.3554	20.7157	34.5688	31.0456	31.1656	28.3015	32.6736	43.5795	18.4062	40.275	17.6394	34.5244	42.412	40.0476	41.7022	28.4497	31.6532	52.4824	47.1512	73.0519	44.1128	47.0573	32.37	18.4051	46.8484	12.3467	27.3669	52.3537	24.8771	36.5947	47.568	25.7154	26.8262	27.16
UBE3AP2	0	0	0	0	0	0	0	0	0	0	0	0	0.0272426	0	0	0	0	0	0	0	0	0	0	0	0	0.0874235	0	0	0	0	0	0	0	0	0	0	0	0	0	0	0	0	0	0	0	0	0	0.0241451	0
MORF4	0	0	0	0	0	0	0	0	0	0	0.0580333	0.0540277	0	0	0.0700851	0	0	0	0.113201	0.132521	0.0612039	0.0509468	0.0666537	0	0	0.067796	0	0	0	0	0	0	0	0	0.13103	0	0.0626016	0	0	0	0	0.185204	0.0546203	0	0	0.0552539	0	0	0
PRPF8	12.0731	12.5991	17.8131	12.6697	19.2117	14.1527	18.9721	18.6761	21.2287	16.1413	15.8457	16.9742	16.2936	12.347	15.2946	14.4433	15.2886	18.5998	15.5903	20.6593	22.7089	16.6986	18.581	11.4293	13.796	11.1718	15.1962	15.9879	15.5563	21.4305	13.5191	16.13	25.7607	22.0404	20.5164	14.6743	24.0571	15.3186	16.0976	11.9861	10.4278	13.6836	19.2297	16.5165	20.5181	14.1038	17.8999	18.6034	17.5321
RP11-1379J22.2	0.132439	0	0.140589	0.0575286	0.0930347	0.0575852	0	0.0840747	0.02746	0	0.143312	0.0533682	0	0	0	0.0244209	0.0262806	0.116587	0	0.0327259	0.0604568	0.0251624	0.13168	0.125737	0.0980109	0.267874	0.0632566	0	0	0.0859972	0	0	0	0	0	0.155571	0.0309187	0	0.212203	0.186177	0	0	0	0	0.247858	0	0.0624688	0	0
LINC00342	2.13169	5.21471	6.35348	7.6826	9.58489	11.9541	5.8028	4.72848	6.27548	5.33769	6.50053	12.7587	10.0718	8.16958	7.66227	12.4263	8.55757	10.4483	8.47742	5.68114	5.90869	7.52209	6.84279	9.10449	6.88681	14.6144	7.41449	2.16543	1.25502	6.3489	4.29771	2.60381	0.947932	0.740144	1.77383	6.25515	2.1269	2.35848	5.38354	3.79769	3.16467	2.3355	2.53229	6.04096	6.43097	1.59098	1.14933	1.76157	7.08149
LHX3	0	0	0	0	0	0	0	0	0	0	0	0	0	0	0	0	0	0	0	0	0	0	0	0	0	0	0.0482212	0	0	0	0	0	0	0	0	0	0	0	0	0	0	0	0	0	0	0	0	0	0
RP11-174O3.3	0	0	0	0	0	0	0	0	0	0	0	0	0	0	0	0	0	0	0	0	0	0	0	0	0	0	0.0764837	0	0	0	0	0	0	0	0	0	0	0	0	0	0	0	0	0	0	0	0	0	0
CTD-2002H8.2	0	0	0.0959714	0.0981781	0	0	0	0	0	0	0	0	0	0	0	0	0	0	0	0	0	0	0	0	0	0	0	0	0	0	0	0	0	0	0	0	0	0	0	0	0	0	0	0	0	0	0	0	0
RN7SKP241	0	0	0.569892	0.582996	0	0	0	0	0	0	0	0	0	0	0	0	0	0	0	0	0	0	0	0	0	0	0	0	0	0	0	0	0	0	0	0	0	0	0	0	0	0	0	0	0	0	0	0	0
CTD-2086L14.1	0	0	0	0	0	0	0	0	0	0	0	0	0	0	0	0	0	0	0	0	0	0	0	0	0.105295	0	0	0	0	0	0	0	0	0	0	0	0	0	0	0	0	0	0	0	0	0	0	0	0
RP11-344A16.2	0	0	0	0	0	0	0	0	0	0	0	0	0	0	0	0	0	0	0	0	0	0	0	0	0.101309	0	0	0	0	0	0	0	0	0	0	0	0	0	0	0	0	0	0	0	0	0	0	0	0
RP11-290F20.2	0	0	0	0.0251336	0	0	0	0	0	0	0	0	0	0	0	0	0	0	0.0244262	0	0	0	0	0	0	0	0	0	0	0	0	0	0	0	0	0	0	0	0	0	0	0	0	0	0	0	0	0	0
YBX1P5	0	0	0	0.0667657	0	0	0	0	0	0	0	0	0	0	0	0	0	0	0.0648866	0	0	0	0	0	0	0	0	0	0	0	0	0	0	0	0	0	0	0	0	0	0	0	0	0	0	0	0	0	0
RP13-895J2.2	0	0	0	7.36515e-14	0	0	0	0	0.0296791	2.67825e-14	0	2.2775e-14	0	3.05193e-29	0.0748243	2.08433e-14	0	0	0.0302138	0.0707412	0.173257	0.0990644	0.142322	0	0	0	4.26275e-20	0	0	0	0.0585047	0	0	0	0	0	8.08616e-23	0	0.0327645	5.29677e-14	0	0	0.0583137	0	0	0	0.135005	0	0
CTD-2130O13.1	0	0	0	0	0	0	0	0	0	0	0	0	0	0	0	0	0	0	0	0	0	0	0	0	0.0462085	0	0.0447347	0	0	0	0	0	0	0	0	0	0	0	0	0	0	0	0	0	0	0	0	0	0
RP11-440L14.3	0	0	0	0	0	0	0	0	0	0	0	0	0	0	0	0	0	0	0	0	0	0	0	0	0.0900839	0	0.0872107	0	0	0	0	0	0	0	0	0	0	0	0	0	0	0	0	0	0	0	0	0	0
RP11-386I14.3	0.117075	0	0.0994236	0	0	0	0	0	0.194196	0	0	0	0	0	0	0.345406	0	0.0824495	0	0	0.106887	0	0.116404	0.444602	0	0	0.223673	0	0	0	0	0	0	0	0	0.110019	0.109328	0.121682	0	0.10972	0	0	0	0	0.109552	0	0	0	0
EFTUD2	5.61533	6.54082	5.82899	5.10726	7.72759	6.29079	7.86689	6.26114	6.02043	5.75593	5.48567	5.53178	5.66793	4.90801	5.03097	4.66926	5.2838	6.73822	6.10243	7.08816	7.36632	6.36546	6.03228	4.47142	4.74836	4.37808	4.7947	7.09456	7.49724	6.17076	5.89286	6.03821	8.45378	8.66355	8.3573	6.69782	7.64585	6.42314	5.42849	7.70269	4.16307	5.00067	6.51771	5.475	6.1645	6.39253	5.26176	4.96281	5.21908
PCDHGB8P	0	0	0.0700627	0.0477825	0.0515156	0	0	0	0.0912317	0.208507	0.0476133	0.0443269	0.155759	0.0567618	0.0575012	0.182553	0.0873133	0.116203	0.0232188	0	0.0251073	0	0.0273429	0	0.0271355	0.111246	0.10508	0.053615	0	0	0.02248	0	0.0275908	0.10563	0	0.0258431	0.0513613	0	0	0	0	0	0.0448131	0.0600699	0.0257334	0	0	0.0460868	0.193684
KIAA1456	0.230766	0.382677	0.825349	1.06408	0.32837	0.64834	0.322086	0.580344	0.607291	1.11877	0.726085	0.96567	1.03892	1.19077	1.58208	2.25524	1.55341	1.14386	1.21773	0.460568	0.879199	0.833033	0.917774	1.20779	0.630562	1.41372	1.5558	0.484509	0.0925218	1.21412	0.282955	0.559946	0.583262	0.409095	0.333948	0.266902	1.00702	0.373606	0.203159	0.282811	0.197711	0.839826	0.53152	0.203565	0.980025	0.280324	0.523306	0.427634	0.732758
RP11-697N18.2	0	0	0.119394	0	0	0	0	0	0	0	0	0	0	0	0	0	0.111593	0	0	0	0	0	0	0	0	0	0	0	0	0	0	0	0	0	0	0	0	0	0	0	0	0	0	0	0	0	0	0	0
RP13-16H11.5	0	0	0.113978	0	0	0	0	0	0	0	0	0	0	0	0	0	0.106531	0	0	0	0	0	0	0	0	0	0	0	0	0	0	0	0	0	0	0	0	0	0	0	0	0	0	0	0	0	0	0	0
SIGLEC20P	0	0	0.0421659	0	0	0	0	0	0	0	0	0	0	0	0	0	0.0394109	0	0	0	0	0	0	0	0	0	0	0	0	0	0	0	0	0	0	0	0	0	0	0	0	0	0	0	0	0	0	0	0
KIAA1107	0.295689	1.02738	1.00443	1.85933	0.606654	0.795892	0.564492	0.947482	1.29623	1.09426	0.926374	1.19152	0.863953	1.43859	1.81062	2.03553	1.73231	0.932111	1.46224	0.473184	1.07983	0.695545	1.02198	2.58445	1.13927	1.96507	1.47954	0.754907	0.757066	1.32877	1.01287	0.882501	0.904106	0.851807	0.825632	0.344027	1.52524	0.26342	0.825072	0.290307	0.747426	0.739094	0.619502	0.722769	0.974999	0.612198	1.52753	0.920272	0.69417
AC137723.5	0	0	0	0	0	0	0	0	0	0	0	0	0	0	0	0.0694811	0.0747723	0	0	0	0	0	0	0	0	0	0	0	0	0	0	0	0	0	0	0	0	0	0	0	0	0	0	0	0	0	0	0	0
CTD-2256P15.1	0	0	0	0	0	0	0	0	0	0	0	0	0	0	0	0	0	0	0	0	0	0	0	0	0	0.095683	0	0	0	0	0	0	0	0	0	0	0	0	0	0.0886687	0	0	0	0	0	0	0	0	0
ACTG1P11	0	0	0	0.0251336	0	0	0	0	0	0	0	0	0	0	0	0	0	0	0	0	0	0	0	0	0	0	0	0	0	0	0	0	0	0	0	0	0	0	0	0	0	0	0	0	0	0	0	0	0
ACTG1P2	0	0	0	0.0251336	0	0	0	0	0	0	0	0	0	0	0	0	0	0	0	0	0	0	0	0	0	0	0	0	0	0	0	0	0	0	0	0	0	0	0	0	0	0	0	0	0	0	0	0	0
RP11-123M21.2	0	0	0	0.0960112	0	0	0	0	0	0	0	0	0	0	0	0	0	0	0	0	0	0	0	0	0	0	0	0	0	0	0	0	0	0	0	0	0	0	0	0	0	0	0	0	0	0	0	0	0
RP11-508N22.13	0	0	0	0.173468	0	0	0	0	0	0	0	0	0	0	0	0	0.15849	0	0	0	0	0	0	0	0	0	0	0	0	0	0	0	0	0	0	0	0	0	0	0	0	0	0	0	0	0	0	0	0
RP3-403L10.2	0	0	0	0.205638	0	0	0	0	0	0	0	0	0	0	0	0	0.187882	0	0	0	0	0	0	0	0	0	0	0	0	0	0	0	0	0	0	0	0	0	0	0	0	0	0	0	0	0	0	0	0
SLC17A2	0	0	0	0.0220901	0	0	0	0	0	0	0	0	0	0	0	0	0.0201827	0	0	0	0	0	0	0	0	0	0	0	0	0	0	0	0	0	0	0	0	0	0	0	0	0	0	0	0	0	0	0	0
ATP6V1G1P2	0	0	0	0.163441	0	0	0	0	0	0	0	0	0	0	0	0	0	0	0	0	0	0	0	0	0	0	0.179715	0	0	0	0	0	0	0	0	0	0	0	0	0	0	0	0	0	0	0	0	0	0
BCRP1	0	0	0	0.0818387	0	0	0	0	0	0	0	0	0	0	0	0	0	0	0	0	0	0	0	0	0	0	0	0	0	0	0	0	0	0	0	0	0	0	0	0	0	0	0	0	0	0	0	0	0
NT5C1A	0	0	0	0	0	0	0	0	0	0	0	0	0	0	0	0	0	0	0.0992934	0	0	0	0	0	0	0	0	0	0	0	0	0	0	0	0	0	0	0	0	0.110215	0	0	0	0	0	0	0	0	0
RPS26P6	9.34684e-14	2.0675e-15	0.24299	1.71493e-14	3.0834e-14	1.42308e-13	0.216009	8.74502e-16	0.235416	3.82336e-13	4.43183e-14	6.35285e-13	0.299442	1.22242e-14	3.03465e-14	8.08024e-14	0.231138	1.18046e-12	1.96287e-16	3.46554e-15	2.89766e-14	2.27187e-14	1.25211e-15	1.12665e-14	6.59067e-05	0.30494	2.7706e-15	1.02511e-12	0.320391	0.267133	0.27611	1.63572e-11	0.302141	1.63532e-13	9.46589e-14	1.17433e-13	4.66675e-12	1.69731e-15	4.08986e-13	0.84456	1.31188e-14	1.88021e-14	1.3625e-12	1.75897e-14	3.82925e-13	1.27206e-14	0.844987	4.25529e-08	0.241859
RP11-21A7A.2	0	0	0	0	0.0001811	0	0	0	0	0	0	0	0	0	0	0.0543731	0.0585138	0	0	0	0	0	0	0	0	0	0	0	0	0	0	0	0	0	0	0	0	0	0	0	0	0	0	0	0	0	0	0	0
RP11-90O23.1	0	0	0	0	0	0	0	0	0	0	0	0	0	0	0	0	0	0	0	0	0	0	0	0	0	0	0	0	0	0	0	0	0	0	0	0	0	0	0	0.0770253	0	0	0	0	0	0	0	0	0
RP11-121G22.3	0	0	0	0	0	0	0	0	0	0	0	0	0	0	0	0	0.0255275	0.0226492	0	0	0	0	0	0	0	0	0	0	0	0	0	0	0	0	0	0	0	0	0	0	0	0	0	0	0	0	0	0	0
SAP130	5.86486	4.34444	7.1675	5.31496	6.17634	6.44636	6.70846	6.50126	5.39492	5.62887	5.83733	5.37445	6.39342	4.839	6.25592	5.33583	5.11596	6.39463	5.86917	5.98813	7.06678	5.67886	6.31963	4.37153	6.0514	4.18494	5.75883	6.89236	6.15775	6.97213	5.30517	6.43248	6.64576	7.50417	8.67014	5.02178	6.69996	5.15186	4.82458	5.14762	4.34585	6.78539	8.25926	5.42992	7.06192	6.43534	6.34709	6.3362	5.71941
RP11-481J2.2	0	0	0	0.159208	0	0.0637458	0	0	0	0	0	0	0	0	0	0	0	0	0	0	0	0	0	0	0	0	0	0	0	0	0	0	0	0	0	0	0.0342264	0	0	0.137397	0	0	0	0	0	0	0	0	0
SCRT1	0	0	0.0146319	0	0	0	0	0	0	0	0	0	0	0	0	0	0	0	0	0	0	0	0	0	0	0	0	0	0	0	0	0	0	0	0	0	0	0	0	0	0	0	0	0	0	0	0	0	0
LINC01022	0	0	0	0.143529	0	0	0	0	0	0	0	0	0	0	0	0	0	0	0	0	0	0	0	0	0.16302	0	0	0	0	0	0	0	0	0	0	0	0	0	0	0	0	0	0	0	0	0	0	0	0
RP11-848D3.4	0	0	0	0.172938	0	0	0	0	0	0	0	0	0	0	0	0	0	0	0	0	0	0	0	0	0.196421	0	0	0	0	0	0	0	0	0	0	0	0	0	0	0	0	0	0	0	0	0	0	0	0
RP11-300A12.2	0	0	0	0	0	0	0	0	0	0	0	0	0	0	0	0	0	0	0	0	0	0	0	0.107221	0	0	0	0	0	0	0	0	0	0	0	0	0	0	0	0	0	0	0	0	0	0	0	0	0
RP13-30A9.1	0	0	0	0	0	0	0	0	0	0	0	0	0	0	0	0.0962153	0	0	0.110138	0	0	0	0	0	0	0	0	0	0	0	0	0	0	0	0	0	0	0	0	0	0	0	0	0	0	0	0	0	0
AC009133.15	0	0.789356	0.707416	0.930448	0.780222	0.103485	0.0822558	0.151089	0.197391	0.563912	0.721119	0.479533	0.337003	0.368433	0.248821	0.0877723	0.377826	0.838061	2.10994	0.235244	0.217291	0.452188	1.06487	0	0.939375	0.84243	0.568384	0.46401	0.391738	1.13332	0.291828	0.294415	0.119392	0	0.116298	0.111829	0.111126	0.371051	0.217911	0.22305	0.112802	0.657526	0.193917	0.389906	0.334064	0.683361	0	0.797715	0.651868
AC002451.1	0	0	0.0461047	0	0	0	0	0	0	0	0	0	0	0	0	0.0400429	0	0	0	0	0	0	0	0	0	0	0	0	0	0	0	0	0	0	0	0	0	0	0	0	0	0	0	0	0	0	0	0	0
INPP5A	4.71364	10.1693	5.79531	6.17305	6.7377	4.98612	6.44332	5.20303	4.93039	5.20072	5.31377	5.25885	5.87739	5.62687	7.26312	4.08636	5.15141	5.98262	5.98446	7.04063	6.9208	6.56294	6.5053	4.60867	7.01131	4.71357	7.20772	8.79535	12.1586	6.62395	6.3116	5.75833	10.9228	9.13697	8.47396	5.12372	7.47304	5.20986	5.16919	6.77457	4.25134	10.4227	9.4723	5.72431	6.84653	11.4274	7.10134	7.02981	5.62929
RP11-75C10.7	0	0	0.0719785	0	0.0793864	0	0	0	0	0.160656	0	0.136617	0.0800091	0	0	0.12503	0.0672756	0	0	0.0837749	0.0773815	0.0644132	0	0.107291	0.0836326	0.171432	0.0809651	0	0	0	0	0	0	0	0	0	0	0	0	0	0	0	0	0	0	0	0	0	0.0663266
KLF13	9.66178	10.9913	17.8194	17.6696	27.6524	23.3344	19.7523	13.9602	15.7685	16.3458	16.2753	13.8756	10.1577	11.7776	21.2714	10.8151	11.7109	17.595	16.1166	14.0587	12.7298	15.6931	20.1621	7.39582	11.515	12.5989	23.8012	13.9538	14.6762	16.0082	11.596	15.2671	20.4286	16.7727	19.4844	11.0378	14.3155	13.7594	12.3013	9.59446	9.89829	8.38455	16.8617	9.12868	13.6288	15.8024	16.1345	25.4241	16.1415
CYP1B1-AS1	0	0.104345	0.053436	0.396319	0.147339	0.383029	0.152227	0.399446	0.026093	0.178904	0.0272355	0.114101	0.25244	0.194812	0.180904	0.150833	0.112375	0.243722	0.0398446	0.233225	0.272874	0.0597744	0.218968	0.13939	0.108654	0.0159086	0.255457	0.0306686	0.086306	0.081716	0.0514355	0.0129728	0.0473472	0.0906327	0.18448	0.0591306	0.249726	0.0980982	0.0864165	0.221136	0.11929	0.304213	0.16662	0.0859023	0.147199	0.129047	0.0148397	0.0263624	0.16003
SART3	4.3784	4.88992	5.95377	4.7994	6.63359	6.10445	7.52581	6.51386	6.70561	5.39698	5.79781	5.44814	4.93604	5.30398	5.37308	5.09172	5.28759	5.69398	6.26698	6.56667	6.96472	5.83834	5.59963	4.32966	5.41579	4.94404	5.09766	5.93512	5.49211	6.13179	5.97972	4.96941	7.05178	6.60315	6.12522	4.93909	6.98163	5.45335	5.86149	5.15219	4.29458	5.07096	5.88726	4.39073	6.65245	4.87722	5.45651	5.64195	5.64041
RP11-650L12.2	0	0	0	0	0	0.0262796	0	0	0	0	0.0261608	0	0.0285269	0.0623747	0.0315936	0	0.0239868	0.0212822	0	0.0298696	0.0827702	0	0	0	0	0	0	0	0	0	0	0.0249218	0	0	0.0295334	0	0	0.0942271	0	0	0	0.125232	0	0	0.0565562	0	0	0.0506442	0
WASF2	16.2903	20.7507	28.4079	23.0542	38.0558	37.5806	29.7985	23.4384	23.1304	24.7244	23.4093	23.3875	20.5942	17.0479	29.6173	15.9114	19.048	28.4208	25.0238	21.302	23.2299	25.2028	25.0233	14.0904	19.4633	20.2584	30.6355	23.7743	22.7795	29.7067	19.8981	26.9797	32.7875	28.4271	30.1108	23.8909	28.9641	24.7639	22.4249	25.3442	15.3419	16.9645	30.8509	16.5875	26.5202	25.2378	26.5163	29.7428	24.704
AP001412.1	0.464293	0	0.0788581	0	0.086974	0	0.0641853	0	0.154027	0	0	0	0.438281	0.191662	0.0970794	0.27396	0.368528	0.196185	0.627206	0	0	0.0705697	0.184653	0.235091	0.274878	0	0.177407	0.271555	0.407571	0.16079	0.303624	0	0.27949	0.0891674	0	0	0	0.289537	0	0.261073	0	0.384807	0.151316	0	0.0868917	0.0761766	0.0875989	0.0778085	0.072666
RP11-194N12.2	0	0.420836	0.080818	0.330705	0.0891356	0.662062	0.131561	0	0	0	0	0	0	0.0982129	0	0.421153	0.30215	0.134041	0.321397	0.0940631	0.0868845	0	0	0.120467	0	0.769941	0.0909082	0	0	0	0	0	0	0	0	0.0894307	0.177737	0.494554	0	0.802685	0	0.525828	0	0	0.178102	0	0	0	0.074472
TRAP1	11.8182	14.332	14.1927	12.9828	21.1353	18.9409	17.6549	14.4831	10.3696	13.9388	13.0769	11.271	11.8145	13.1862	11.6263	10.9397	10.1813	14.5585	14.3312	19.8173	16.1904	18.4078	17.83	10.4517	17.7317	9.88644	9.32661	16.2792	16.9993	12.3129	13.7835	12.0468	16.9923	19.2768	23.9999	19.8831	16.5252	14.5743	8.38051	19.9688	3.87192	10.0118	17.6248	13.805	12.6436	15.9067	8.90496	8.28541	9.75503
HNRNPA1P34	0	0	0.058189	0	0	0	0	0	0	0	0	0	0	0	0	0	0	0	0	0	0	0	0	0	0	0.0692947	0	0	0	0	0	0	0	0	0	0	0	0	0	0	0	0	0	0	0	0	0	0	0
RP11-430C7.2	0	0	0	0	0	0	0	0	0	0	0	0	0	0	0	0	0	0	0	0	0	0	0	0.0971693	0	0	0	0	0	0	0	0	0	0	0	0	0	0	0	0	0	0	0	0	0	0	0	0	0
RP4-601P9.2	0	0	0	0	0	0	0	0	0	0	0	0	0.0462007	0	0	0	0	0.0344676	0	0	0	0.037195	0	0.247818	0	0	0	0	0	0	0	0	0	0	0	0	0	0	0	0	0	0	0	0	0.0457978	0	0	0	0
RP11-158M2.3	0	0.671853	0.114688	0.410637	0.0632456	0.0587202	0.186697	0.171464	0.840037	0.383975	0.759911	0.16326	0.573675	0	0.141188	0.149413	0.107194	0.332877	0.228045	0.266967	0	0.0513167	0.201413	0.76929	0.466399	0.341442	0.709537	0	0	0.0584614	0.551971	0.111373	0.0677464	0.0648406	0	0	0.756674	0.0701816	0.123649	0	0.320035	0	0.0550169	0.294991	0.0631857	0	0.1274	0.169742	0.105682
MT2P1	0	0	0	0.304035	0	0	0	0	0	0	0	0	0	0	0	0	0	0	0	0	0	0	0	0	0	0	0	0	0	0	0	0	0	0	0	0	0	0	0	0	0	0	0	0	0	0	0	0	0
ZNF816-ZNF321P	0.55792	2.96616	3.48774	2.48175	1.62284	1.86467	2.49672	1.32507	0.740295	1.93047	0.947377	1.77572	1.12003	2.74847	2.5663	2.25809	1.51493	2.511	1.75148	2.79442	1.74099	2.1178	2.3878	2.21216	2.61906	3.42739	1.70474	0.878216	2.16187	0.659028	0.705495	0.767716	2.20619	0.849036	1.0626	0.834525	1.34403	0.830288	0.542665	1.7506	0.896308	1.33487	0.72336	0.593271	2.11232	2.28276	0.770116	0.291417	1.49575
ZSCAN10	0	0	0	0	0	0	0	0	0	0	0	0	0	0	0	0	0	1.82318	2.21889	0	0	0	0	0	0	0	0	0	0	0	0	0	0	0	0	0	0	0	0	0	0	0	0	0	0	0	0	0	0
EPS15L1	2.1927	3.08986	2.82593	2.62262	3.40604	2.90048	3.24473	3.66616	2.77904	3.16838	2.65343	2.81874	2.60189	2.48599	2.61524	2.49994	2.73935	3.04489	2.81607	3.77747	3.33411	3.28583	3.39301	2.33584	3.38252	1.53819	2.55923	2.98037	2.73644	2.88769	2.80219	2.82702	3.74138	3.66246	3.5614	3.07631	3.18675	2.80859	2.58018	3.59614	1.71986	2.7729	3.53533	3.19584	2.75259	3.69891	2.33071	2.56836	2.96655
ATXN2L	10.8023	8.20473	15.1025	11.9913	17.6686	14.1864	12.6451	18.6167	17.6693	12.9773	15.6634	11.0516	11.7361	12.3764	10.3627	10.8298	13.8378	12.6791	12.1521	13.9691	14.1268	11.6909	15.116	6.30532	11.2905	7.66734	12.5929	11.0273	9.64721	17.4058	10.3346	11.8945	14.6109	13.5424	14.8871	12.7172	15.6635	14.5124	15.0003	8.69881	8.03991	8.4556	13.8539	11.2516	17.6893	12.2012	14.8516	19.7542	14.9027
RAPGEF4-AS1	0	0	0	0	0	0	0	0	0	0	0	0	0	0	0	0	0	0	0	0	0	0	0	0.0315889	0	0	0	0	0	0	0	0	0	0	0	0	0	0	0	0	0	0	0	0	0	0	0	0	0
RP11-834C11.4	0.903421	0.315396	0.161518	0.537003	0.445353	0	0.328662	0.482954	1.06474	0.135191	0.411617	0.229924	0.314192	0.785129	0.0994195	0.175352	0.113223	0.435314	0.0802906	0.65796	0.347284	0.180677	0.283655	0.240758	0.0469173	0.0961723	0.136263	0.278101	0.0521745	0.699829	0.621885	0.156849	0.429341	0.319609	0.604086	0.223413	0.843635	0.988386	0.914223	0.133683	2.07328	0.525444	0.193704	0.415444	0.57841	0.585097	0.762539	1.19526	0.334879
VANGL1	1.92509	2.12823	2.50106	2.10926	3.31689	3.47308	3.54508	3.06432	1.29872	1.91979	1.90902	1.97409	1.41717	2.16463	2.61336	1.54704	1.8131	2.17018	1.94073	4.14633	2.8462	3.91955	2.42827	1.92769	1.9208	2.72415	1.61937	3.46607	2.68776	2.18288	3.41736	3.63723	2.2485	2.99356	3.47489	3.32785	1.77086	2.34426	2.26898	2.31576	1.96779	1.52805	1.59191	2.63597	3.26668	2.50441	1.36203	1.12554	2.29344
AP4S1	0.355623	0.622489	0.42784	0.605026	0.49963	0.657164	0.614531	0.56439	0.835664	0.603859	0.461783	0.62098	0.321712	0.382299	0.650629	0.568312	0.493977	0.584373	0.487912	0.659062	0.568181	0.382872	0.22099	0.844065	0.716426	0.854156	0.566185	0.433326	0.780444	0.449007	0.484498	0.586551	0.654116	0.483773	0.347543	0.278491	0.733363	0.446619	0.407002	0.6249	0.61801	0.900599	0.253531	0.582595	0.526888	0.303891	0.489241	0.422146	0.371055
RP5-978I12.1	0	0	0	0	0	0	0	0	0	0	0	0	0	0	0	0	0.0309572	0	0	0	0	0	0	0	0	0.0394427	0	0	0	0	0	0	0	0	0	0	0	0	0	0	0	0	0	0	0	0	0	0	0
COQ7	4.06046	6.84696	5.86338	5.70996	6.58521	7.73525	6.24673	5.29572	3.91794	6.1692	4.5135	5.41162	5.1007	5.86989	5.69858	5.43041	5.31725	6.37558	6.66979	7.15226	7.60172	7.31233	7.08473	5.63997	6.50093	6.56701	4.98054	6.22213	6.63992	4.73288	5.38558	5.51148	5.99182	5.90169	5.88283	4.52841	7.17041	4.49939	3.54409	5.33045	2.33631	5.0851	6.50083	5.6253	4.42049	5.94914	4.75456	4.14373	4.40151
RP11-125B21.2	0	0.245384	0.0376991	0.0128553	0.180176	0.154416	0.0715975	0.0939366	0	0	0.0128098	0.0238513	0	0.0458133	0.20111	0.065485	0.0352359	0.010421	0.049974	0.409524	0.229664	0.146193	0.0882756	0.505748	1.22648	0.224471	0.141353	0	0.0324741	0	0.0120959	0.0610157	0.14846	0.312603	0.0289224	0	0.0276363	0	0.0135482	0.110942	0	0.122641	0.0602822	0.0323222	0.0276931	0.13353	0	0	0
RP11-408A13.3	0.116656	0.257932	0	0.810761	0	0	0.161268	0	0.483749	0.110559	0	0.0940159	0.11012	0.12039	0.243916	0.086042	0	0.328616	0.787941	0.345909	0.213007	0	0	0.443008	0.345321	0	0	0	0	0.100998	0	0	0	0.112019	0	0	0	0	0	0	0	0	0	0	0	0	0.110048	0	0.182576
ZNF585A	0.651913	1.01234	0.912773	1.2065	0.674467	0.632795	0.666029	0.544632	1.11045	0.815905	0.827681	0.988831	1.1323	1.30541	1.15171	1.30185	1.15226	0.952945	0.963156	0.683607	1.38147	0.853075	1.03313	1.63361	1.27349	0.667008	1.36671	0.859391	0.678008	1.07675	0.769367	0.848526	0.851312	0.893183	0.891018	0.445982	1.2772	0.518646	0.705413	0.718903	1.18206	0.89583	0.909824	0.776894	1.1237	0.878502	1.043	0.958664	0.741555
ANKRD20A1	0.000142477	0.72776	0.703346	1.12743	0.115762	8.44106e-12	0.341593	0.434569	0.548306	1.67334	0.433772	0.326645	0.501875	0.805496	0.0491789	1.57208	1.01636	1.37611	0.658962	0.0965238	0.364041	0.894621	0.887569	1.64821	0.617368	1.59254	0.55685	0.904449	0.251467	1.16897	0.019528	0.287164	0.503898	0.0653097	0.239359	0.362227	0.370679	0.474769	0.268627	0.642811	0.597341	1.58515	1.17273	0.32355	0.307656	0.0836542	0.204633	0.246629	0.0251053
RPL31P49	0.173584	0.254515	0	0	0	0.150983	0	0.220388	0.144001	0.329024	0.60107	0.419687	0	0	0	0	0.146902	0	0	0	0	0.274444	0.517766	0	1.14831e-21	0	0.165817	0	0.640038	0.601139	0.162131	0	0	0	0.33928	0.163122	0.191939	0.360827	0.15893	0	0.164541	0	0.282922	0.216685	0	1.0527e-26	0	0.14545	0.271674
HNRNPA1P55	0	0	0	0	0	0.000481795	0	0	0	0	0	0	0	0	0	0	0	0	0	0	0	0	0	0.0862822	0	0.0689319	0	0	0	0	0	0	0	0	0	0	0	0	0	0	0	0	0	0	0	0	0	0	0
SHC1	20.1339	16.8224	18.1804	16.1628	19.0674	15.9939	19.8648	20.7089	15.5792	18.1013	18.3768	20.9729	19.3171	14.8527	16.3471	13.0589	18.3727	19.4791	18.3028	19.096	17.7657	17.7278	16.6795	10.7602	19.0826	12.1441	18.2304	21.2001	16.7792	19.8977	24.6685	21.4504	23.7346	24.1978	22.8408	23.8091	20.3413	22.718	26.5049	16.8873	23.6324	14.6824	22.2553	22.8572	20.7899	23.6622	23.1938	23.3022	20.8471
RP11-262H14.1	0.321398	0.0947504	0.327528	0.912106	0.182631	0.335389	0.148104	0.108816	0.811371	0.467055	0.445164	0.44831	0.728141	0.574923	0.179204	0.284465	0.255107	0.36152	0.304756	0	0.371676	0	0.0766956	0.352598	0.232563	0.108344	0.238794	0.0626597	0	0.371013	0.102171	0.14136	0.0429938	0.123449	0.0837589	0.100676	0.14006	0.287792	0.529678	0.0401607	0.243724	0.177584	0.192034	0.187209	0.480358	0.158196	0.14149	0.107723	0.452715
RP11-24H1.1	0	0	0	0	0	0	0	0	0	0	0	0	0	0	0	0	0	0	0	0	0	0	0	0	0.125449	0	0	0	0	0	0	0	0	0	0	0	0	0	0	0.119149	0	0	0	0	0	0	0	0	0
USP39	8.10789	10.5667	8.95668	9.59212	10.604	9.67324	11.7781	9.66637	7.50342	8.83991	7.78918	7.01248	9.28703	11.2756	8.78655	7.57244	7.86132	10.1316	8.58473	10.7503	10.4264	10.2195	8.60212	7.44725	9.17104	7.79959	6.69039	10.8433	13.761	8.57481	9.71252	8.5211	11.2097	12.1531	11.805	9.72533	10.2644	9.98557	7.39324	13.2664	7.70114	9.83393	10.8892	8.56713	7.60231	9.43622	9.10999	6.6143	6.8993
RP11-353N4.3	0	0	0	1.08404	0	0	0	0	0.0209952	0	0.0328718	0.167607	0	0.0261253	0	0.153391	0.495217	0	0	0	0.0346678	0	0	0	0	0	0	0	0	0	0	0	0	0	0	0	0	0	0.0231778	0	0	0	0	0	0	0	0	0.021212	0.00990502
RP11-152F13.10	0	0	4.93382e-17	0	1.28445e-05	0	0	0	2.56517e-07	0	9.6366e-12	0	9.23755e-19	0	0	0	0	0	0	0	0	6.59362e-14	0	0.0418792	0	0.174138	0	0	0	0.0623366	0.0604657	0	0	0	0	0	1.96633e-07	0	0.000887205	0	0	2.75252e-11	0	0	1.16388e-16	0	0	0	0.163278
MT-ND5	0.610704	1.78716	0.945731	1.0611	0.841181	0.687273	1.01807	0.820981	0.834226	1.36185	1.18174	0.347423	0.678223	0.370737	0.751133	0.635913	0.541769	0.455384	0.697602	0.816667	1.2791	0.709825	1.21441	0.682115	0.531704	1.0899	0.926542	1.05055	0.906632	0.839754	0.646038	0.622138	0.901042	1.00038	1.43941	0.573896	1.27476	0.896093	0.328911	0.202	0.442679	2.43152	1.49274	0.941626	0.369769	0.736752	0.813335	0.812738	0.618463
RP3-365O12.2	0	0	0	0	0	0	0	0	0	0	0	0	0	0	0	0	0	0.0586965	0	0	0	0	0	0	0	0	0.0796175	0	0	0	0	0	0	0	0	0	0	0	0	0	0	0	0	0	0	0	0	0	0
FAM174A	6.84956	6.86088	7.14417	7.46819	7.66415	7.67543	8.42047	9.74704	3.39321	6.09949	7.20297	7.85432	6.6394	6.40464	6.10359	5.66237	6.56792	6.57197	6.0548	8.67851	6.58923	9.29297	6.94742	8.32142	7.21224	6.88053	7.07004	8.60385	10.0381	6.4078	7.44039	8.34036	8.53241	9.44659	7.90694	11.0159	8.80025	7.88353	5.5558	6.2038	9.84804	8.25506	6.32989	7.02895	6.49546	7.73091	6.11466	6.20166	5.79177
AC005562.1	0.162816	0.556385	0.217367	0.26044	0.222249	0.182721	0.263584	0.285004	0.455839	0.356411	0.0878234	0.378495	0.304726	0.747781	0.693238	0.407714	0.371107	0.371964	0.340604	0.184596	0.38482	0.499882	0.404612	0.201986	0.177895	0.135941	0.400477	0.268771	0.438604	0.30643	0.48367	0.269518	0.519801	0.207381	0.273186	0.276317	0.413283	0.133486	0.427879	0.320294	0.323654	0.289906	0.424691	0.30828	0.389534	0.181868	0.199314	0.299073	0.324239
RP3-323P24.3	0	0	0.166254	0	0	0	0.06766	0	0	0.18554	0	0.0788886	0	0	0	0.360988	0.0776957	0.275741	0.16529	0.0967506	0.0893669	0.14878	0	0.743454	0	0	0.561034	0	0.107409	0.0847471	0.16003	0	0.0982068	0.281984	0	0.183972	0.274223	0	0.44811	0	0	0.135213	0	0.106906	0.0915956	0	0	0	0
AC007014.1	0	0	0.149404	0	0	0	1.861e-38	0	0	0	0	0	0	0.0907805	0.0919631	0.0648803	0	0.185846	0.0742688	0	0	0	0.0874604	0.668104	0	0.266878	0.0840287	0	0	0	0	0.145085	0	0	0	0.165326	0	0	0.0805387	0	0	0	0.343799	0	0	0	0	0.368539	0.344181
AC072062.1	0.277915	0	0.0262237	0.0804799	0.0578451	0.0537061	0.0213444	0.0392056	0	0	0.16039	0	0.0291494	0.127472	0	0.0683275	0.0735308	0	0	0	0.0281921	0.0234674	0.0307024	0.0781779	0	0.312286	0.0884932	0	0	0.0534695	0	0.0763969	0	0.0889559	0.181067	0	0.14418	0.128378	0.0848178	0.115757	0	0	0.0251595	0.0337252	0.0577904	0	0.0873911	0.0258746	0
KB-1608C10.2	0	0	0.101337	0	0	0	0	0	0	0	0	0	0	0	0	0	0	0	0	0	0	0.0453431	0	0.302106	0	0	0	0	0	0	0	0	0	0	0.0583088	0	0.055716	0	0	0	0	0	0	0	0.0558305	0	0	0	0
KCTD2	2.45381	3.59883	2.73308	3.04232	2.72564	2.5735	2.6848	3.66339	2.83277	3.13192	3.29839	2.96142	2.97981	3.06683	2.69426	2.72844	2.80898	2.92645	2.67559	3.12006	3.12962	3.00808	3.2244	2.18525	2.01973	2.49404	3.71037	4.80797	3.46378	4.34498	3.57825	4.20993	5.71549	3.6469	4.67562	3.40673	5.95311	3.01173	3.33047	3.88282	2.38442	2.84449	4.72193	2.51835	4.77689	4.28898	4.25743	3.5956	2.57637
TMEM189	3.5007	4.09912	4.06932	3.95789	4.91904	4.24469	5.15567	7.7189	1.87953	4.21592	4.16105	3.669	3.07617	2.93413	3.81708	2.42031	4.09558	3.74896	3.61205	5.59279	2.91581	4.21648	3.75345	2.48728	4.12014	3.08663	3.79602	6.05628	4.98345	4.11547	4.56564	4.16215	5.57595	6.23516	6.45299	5.4618	3.5796	5.10138	3.34871	5.26352	3.11405	4.02906	6.63627	4.66609	4.56365	7.77984	3.70734	3.89264	4.58875
CLHC1	0.444024	0.458154	0.477631	0.630054	0.304982	0.733642	0.347838	0.263082	0.58921	0.392764	0.461258	0.453277	0.251488	0.397139	0.495154	0.927916	0.798863	0.531591	0.562335	0.424246	0.540509	0.461174	0.559206	1.3677	0.481943	0.928025	0.353463	0.201989	0.276093	0.756037	0.169382	0.292942	0.296987	0.255824	0.376077	0.361627	0.663423	0.399962	0.352334	0.388384	0.855813	0.224894	0.277361	0.40412	0.304694	0.291404	0.488685	0.260441	0.718101
TUSC2	7.57534	7.9261	8.34018	7.02769	9.35057	8.44624	9.94877	9.82403	5.99101	8.10252	6.3236	6.95554	7.73834	7.14774	5.3175	7.06403	7.4087	7.29736	7.21821	11.258	7.5089	9.72527	7.31673	5.37686	7.18114	5.17118	8.47691	9.94261	8.49048	8.17479	7.76257	9.03617	10.5046	9.8202	11.7923	10.907	10.3837	8.32331	4.55783	12.1704	4.71874	8.03495	7.97969	7.9189	8.5316	11.3857	7.50357	7.70776	7.0078
RP3-395C13.1	0	0	0.0897395	0.275409	0	0	0.146084	0	0.0876402	0.500746	0.548867	0	0.0997516	0	0.22095	0.0779406	0.335504	0.372094	0.356876	0.104447	0	0.401537	0.210132	0.267531	0.312807	0	0	0.103009	0	0.0914883	0	0	0	0	0.309813	0	0	0.219659	0.096751	0	0	0	0	0.346231	0.0988816	0	0	0.17709	0
DDX11L2	0	0	0.377549	0.772461	0.3817	0.483264	0.0509623	0.0468993	0.553076	0.702242	0.898013	0.0597164	0.104918	1.37643	1.00704	0.163955	0.0882202	0.182637	0.0938399	0.476044	0.236723	0.225245	0.0368359	0.0937957	0.146226	0.0374672	0.184085	0.0358289	0	0.0962268	0.151423	0.274977	1.15227	0.177878	1.14856	0.487415	2.17958	0	1.39075	0.520809	0.807719	0.511762	0.0905571	0.121388	1.00536	0.151963	0.698996	0.0931311	0.376895
RP11-65J3.3	0	0	0.0269131	0	0	0	0	0	0	0	0	0	0	0	0	0	0.0503093	0	0	0	0	0	0	0.160466	0	0	0	0	0	0	0	0	0	0	0	0	0	0	0	0	0	0	0	0	0	0	0	0	0
NFYC	5.44441	5.35818	7.31831	8.77054	7.28775	6.70014	6.75284	7.00899	5.91236	6.25159	6.39703	4.9308	6.48321	8.41122	6.15769	6.62863	6.80564	7.15563	6.66113	6.85282	7.51047	6.38394	7.56335	5.19983	6.17636	4.65974	6.73717	6.63135	6.03372	7.27276	5.82735	4.67809	7.65374	7.22111	9.02715	5.46349	8.88959	6.61867	6.29815	6.38557	5.20198	5.76427	7.08331	6.67014	6.58937	7.00707	6.95055	6.40138	5.25546
PRODH2	0	0	0	0	0	0	0	0	0	0	0	0	0	0	0	0	0	0.0167858	0	0	0	0	0	0	0.0235188	0	0	0	0	0	0	0	0	0	0	0	0	0	0	0	0	0	0	0	0	0	0	0	0
RP1-30E17.2	0	0	0	0	0	0	0	0	0	0	0	0	0	0	0	0	0	0.0953055	0	0	0	0	0	0	0.133534	0	0	0	0	0	0	0	0	0	0	0	0	0	0	0	0	0	0	0	0	0	0	0	0
MAFA	0.0519919	0.402349	0.264918	0.0677523	0.34088	0.474733	0.377345	0.462075	0.0646801	0.147824	0.292554	0.209508	0	0.107312	0	0.172565	0.185706	0.109845	0.0438969	0.205556	0	0.533415	0.258469	0.0329072	0.0769526	0.0525798	0.099331	0.278749	0.142626	0.0900269	0.0425	0.12863	0	0.0748878	0.508106	0.244292	0	0.243169	0.0238014	0.316714	0	0	0.190626	0.17035	0.048651	0.0639774	0	0.501001	0.244116
BRD4	4.68583	4.09746	5.24761	4.843	6.25769	5.44717	4.6975	7.8531	6.21798	4.63004	5.21316	4.55123	4.95412	3.669	3.69782	3.66128	4.64557	4.87543	4.79857	4.71518	5.70223	4.45252	6.27611	2.95432	4.45063	3.11845	5.0884	5.21018	4.7702	6.53291	4.59645	4.66212	6.75156	5.91621	7.00791	6.48296	6.65112	5.49862	6.09493	6.82229	4.90022	5.47051	6.84751	5.14409	6.01416	5.18324	5.95474	7.05228	5.47904
RP11-78A19.3	0	0	0.0999629	0.102261	0	0.102362	0	0	0	0.111559	0.101899	0.094866	0	0	0.246122	0	0.0934315	0.165794	0	0	0.214933	0.178913	0	2.23507	0.116148	0.357124	0.562217	0	1.0333	0.203822	0	0.0970734	0	0	0.115036	0.110616	0	0	0	0	0	0	0	0	0.110147	0.289692	0.222086	0.0986325	0.368455
FOXK2	3.7316	3.69989	4.1211	3.39449	4.20826	4.30732	4.08879	6.2887	2.9977	4.54364	4.50512	3.32432	3.57783	3.28117	3.00901	3.64714	3.88504	3.32326	3.77931	4.03566	3.94921	4.02495	4.5504	2.31947	3.44266	2.57228	4.65961	5.64391	4.14054	4.27384	4.73966	5.05765	5.57382	5.67217	6.35332	5.36227	4.95353	4.8002	3.64639	3.77943	3.04548	3.22452	4.83325	4.02067	5.59004	5.01737	4.00959	4.14338	3.71893
PLCD1	2.58021	16.5645	12.0195	10.9195	8.66338	3.39848	7.93703	17.4716	2.5529	5.87747	7.34094	4.91289	5.34136	8.25315	7.66657	7.23399	9.11428	10.7857	11.0835	11.4689	9.82219	10.5612	12.4821	5.48184	9.73717	3.84542	12.5256	5.7658	13.3118	8.80494	4.68702	4.86544	26.0685	8.47618	19.1405	3.1904	11.0751	5.67713	3.16367	5.78366	2.20265	13.6522	21.158	6.03151	3.69928	18.2704	4.74002	4.70335	4.45154
AP000295.9	9.54148e-18	0.359001	0.0758539	3.62237e-19	3.11891e-19	4.22366e-17	2.72762e-15	0.12075	0.195326	9.07302e-17	1.15373e-21	0.0997939	9.78706e-17	9.23546e-21	3.43208e-17	1.32281e-18	2.02292e-17	2.58993e-19	3.93104e-21	1.6294e-15	5.09975e-16	0.0891287	1.4628e-17	5.68785e-15	4.57711e-13	5.28055e-20	0.106242	9.96078e-14	0.000102478	8.31085e-17	1.71851e-16	4.24045e-15	4.54668e-22	2.33099e-21	0.142992	7.42061e-22	0.560628	0.113873	0.109816	1.45529e-24	0.114851	0.987035	0.371321	0.12768	0.102536	0.452576	0.225436	0.0934249	9.20155e-17
AP000721.4	0	0	0	0	0	0	0	0	0	0	0	0	0	0	0	0	0	0.0837184	0	0	0	0	0	0	0.120124	0	0	0	0	0	0	0	0	0	0	0	0	0	0	0	0	0	0	0	0	0	0	0	0
AKAP4	0	0	0	0	0	0	0	0	0	0	0	0	0	0	0	0	0	0.0150449	0	0	0	0	0	0	0	0.0216048	0	0	0	0	0	0	0	0	0	0	0	0	0	0	0	0	0	0	0	0	0	0	0
RN7SL64P	0	0	0	0	0	0	0	0	0	0	0	0	0	0	0	0	0	0.169158	0	0	0	0	0	0	0	0.242915	0	0	0	0	0	0	0	0	0	0	0	0	0	0	0	0	0	0	0	0	0	0	0
TRAPPC9	0.539534	0.598526	0.647783	0.423466	0.636034	0.535517	0.567119	0.911772	0.692804	0.624184	0.726362	0.710715	0.576044	0.449284	0.739109	0.622991	0.719167	0.573877	0.545065	0.671197	0.611479	0.596664	0.615983	0.341486	0.605802	0.348078	0.648684	0.672837	0.632855	0.826314	0.54445	0.642866	1.14234	0.89147	1.03273	0.757028	0.727946	0.595569	0.58597	0.741017	0.34918	0.542255	0.909506	0.674597	0.741629	0.755484	0.847704	0.707753	0.65224
RP1-300G12.2	0	0	0	0.215842	0	0	0	0	0	0	0	0	0	0	0	0.122167	0	0	0	0.0818564	0	0	0	0.104834	0	0	0	0	0	0	0	0	0	0	0	0	0.154672	0	0	0.388067	0	0	0	0	0	0	0	0	0
CHCHD6	1.53134	1.51062	1.1404	1.16662	1.83149	1.96678	1.51445	1.43575	0.918335	1.362	1.18289	1.42402	1.42331	1.38586	1.37928	1.42488	1.06589	0.912525	1.3327	1.23416	1.03243	1.98737	1.45229	0.95432	1.83647	0.667115	0.945209	1.49275	1.18916	1.38699	1.791	1.67087	1.82001	2.1944	2.21029	2.63456	2.13401	2.03235	0.86281	2.03126	0.513631	1.46444	1.86193	1.46663	1.6093	1.29489	0.955661	0.967298	1.51176
AC009133.14	3.74486	7.8433	11.5786	10.3782	5.67828	2.09807	5.13075	7.76474	3.4414	15.05	13.1859	9.539	13.4601	9.50646	7.49817	7.76343	8.51226	21.7455	19.1664	6.74225	6.27473	6.32562	10.0652	6.13839	10.7465	3.42895	11.2226	5.08641	2.20813	13.739	3.77998	3.63339	4.07604	2.2805	3.1592	3.98384	2.1616	5.16773	8.54837	7.70087	0.407578	3.32891	3.54023	5.89411	8.66619	8.89574	1.82288	1.67809	16.8389
PGM5P2	0	0	3.24427e-06	0	0.0265659	0.0518835	0.0196052	0	0.0235233	0.026881	0.0249512	0.0685763	0.0535486	0.0292713	0.0306383	0	0	0.0199747	0	0	4.8236e-37	0	0	0	0	0.315525	0.0270942	0	0	0	0.0231852	0	0.0284069	0	0	6.75301e-40	0	0	0	0	0	0	0	0	0	0	0	0	0
SGCA	0.47785	0	0.225447	0.29982	0.298379	0.0461715	0.0366998	0.337053	0.24219	0.176119	0.183851	0.0855806	0.350839	0.739721	0.111016	0.0195805	0.168573	0.112174	0.0896557	0.419831	0.0727109	0.524553	0.818247	0.033605	0.0785846	0	0.304313	0.155269	0.0582601	0.252824	0.130204	0.0656789	0.346247	0.331396	0.259441	0.0498945	0	0.551836	0.0972245	0.0497586	0.0503285	0	0.173038	0.115975	0.322938	0.479117	0.125218	0.511626	0.103872
AC006014.8	0	0	0	0	0	0	0	0	0	0	0	0	0	0	0	0.0855819	0	0	0	0	0	0	0	0	0	0.0586719	0	0	0	0	0	0	0	0	0	0	0	0	0	0	0	0	0	0	0	0	0	0	0
C6orf201	0	0	0	0	0	0	0	0	0	0	0	0	0	0	0	0.0289051	0	0	0	0	0	0	0	0	0	0.0198164	0	0	0	0	0	0	0	0	0	0	0	0	0	0	0	0	0	0	0	0	0	0	0
FAM156A	1.5846	1.43935	2.65096	2.78861	1.90493	2.32426	2.33948	1.14887	2.65362	2.25484	2.46249	2.05915	2.07973	3.3634	2.64737	2.03317	2.64105	2.68604	2.2608	1.85025	2.33204	2.03281	2.43061	2.525	2.31017	1.80859	2.64089	1.12059	0.924571	2.79776	1.17622	0.566033	1.13312	1.1671	1.61582	0.819866	1.1734	2.63174	2.28009	2.19246	0.937978	1.05281	1.4128	0.762585	2.13604	1.19982	1.51809	2.26944	2.14321
RP11-175I17.2	2.07813e-17	6.86375e-39	0.5034	0.50387	0.070925	3.90112e-09	0.0853044	0.000102351	0.483138	1.66256e-31	0.600909	0.815206	0.116498	0.406367	0.309372	1.1556	0.622407	0.827187	0.185907	0.31201	0.174942	0.606074	0.136948	0.612709	0.740866	5.43189e-05	0.360919	0.508375	0.00409711	0.600784	0.168094	0.991226	0.454218	0.486046	0.155009	0.231948	0.625328	5.43969e-05	0.282793	0	0.646658	0.337393	2.4884e-15	0.305488	0.456356	0.000275455	5.34874e-05	0.2117	0.588909
LINC00668	0.133773	5.64937	0.31809	2.01053	0.100236	0.476954	0.443836	1.05302	0.133135	0.48177	1.5981	0.280309	3.24535	3.52041	5.80391	1.07547	2.28289	0.659461	3.55776	2.32711	2.11287	1.47412	7.38182	1.06682	1.53117	0.784656	1.95514	3.66428	10.2457	0.428525	0.973221	0.11032	3.87873	1.07903	0.3922	0.263992	0.836965	0.820314	0.551159	0.162978	0.139484	13.0459	8.6541	4.6314	9.01273	5.87111	0.353348	1.06487	0.649036
DEPDC5	1.18256	1.46658	3.43767	2.48277	2.70515	2.79505	2.2007	2.56974	2.37648	2.41394	2.05399	1.9611	2.09665	2.73029	2.39337	1.90659	1.84119	2.44505	2.82891	2.55498	3.0936	2.45417	3.4369	1.56412	2.83488	1.8399	2.64308	1.64785	2.52036	3.019	1.43761	1.80668	2.92047	2.17648	3.20038	1.13978	2.30771	1.81212	1.90866	1.14378	0.819158	2.28273	2.91524	1.49024	2.42594	2.86681	1.77348	2.43913	2.62791
RP11-64K12.10	0.0408368	2.39275	1.35251	1.45456	0.267742	0.426145	0.620995	0.362935	0.203211	1.27719	1.73222	1.41519	0.462587	1.68576	3.0739	1.65661	1.84759	4.88904	3.72369	0.84763	3.57916	1.55174	1.94893	1.24065	1.41032	2.767	3.39383	0.995191	1.07544	2.43954	0.534103	0.538836	0.9833	1.13719	0.159636	0.230253	0.648284	0.721541	1.60774	1.49257	0	0.451276	0.465814	0.178401	1.91064	2.17753	0.154095	0.581709	0.830872
CTBP2P4	0.0707542	0.0848029	0	0.194558	0.209879	0.451109	0.41376	0.185046	0.0610664	0.212553	0	0.120878	0.20874	0.154324	0.155092	0	0	0.103554	0.122967	0	0.131964	0.0564566	0	0	0.145161	0.0751034	0.0710777	0.0700358	0.326512	0	0	0.12012	0.110721	0	0.142676	0.0686405	0.278279	0.226157	0.0678589	0	0.072813	0.0990134	0.158925	0	0.410892	0.124867	0.204771	0.24159	0
TEX29	0	0	0	0.0608071	0.131116	0.060867	0.0483805	0.0888661	0	0	0	0.0564096	0	0.072234	0.14635	0.464627	0.16667	0	0	0	0.255609	0	0	0.265805	0	0	0	0	0	0	0	0	0	0	0	0	0	0	0.128169	0.524766	0.132694	0	0	0	0	0.0574191	0	0.0586492	0
KIAA1586	1.45922	1.47293	1.16737	1.35957	0.871549	1.51277	0.511626	0.966613	1.92934	0.942015	1.08014	1.68734	1.61703	1.2222	1.30445	1.71581	1.00717	1.04254	1.1606	0.731601	1.21638	0.996459	0.883129	3.21246	1.04337	1.79653	1.31312	0.948296	1.39234	1.20843	0.968084	1.58708	0.848701	0.974759	0.785369	0.675699	1.24416	0.703366	1.10368	1.05043	1.98459	2.01567	0.878769	0.762203	0.831145	0.954188	0.91771	0.903747	0.910213
CSMD3	0	0	0.0430044	0.0109983	0.0029644	0.0220183	0.00218767	0.00401835	0	0	0.00273984	0.028058	0.0358518	0.00653256	0.019853	0.0140064	0	0.0423492	0.0480994	0.00312827	0.00288953	0.0481055	0.0409087	0.0480767	0.0281066	0.0896211	0.00302335	0	0	0.0301417	0.0103486	0.0234908	0.00635071	0.0273524	0.00927917	0	0.0147776	0	0	0	0	0.0174876	0.0128935	0	0.0266543	0.0129819	0	0.002652	0.0321974
AC012442.6	0	0.408108	0	0	0	0	0	0	0	0	0	0	0	0	0.128644	0	0	0.0866577	0	0	0	0	0	0	0.364252	0.497769	0	0	0	0	0	0	0	0	0	0	0	0	0.225326	0	0	0	0	0.403173	0	0	0	0	0
RP11-440D17.4	0	0	0.110338	0	0	0	0.359233	0	0	0	0	0.418849	0.613243	0	0.407501	0	0.515645	0.549005	0.109698	0.256843	0.118621	0.394965	0	1.6447	0.512813	0.131397	0.372343	0	0	0.449955	0	0	0.391063	0.124763	0.126976	0.122097	0.242659	0.13504	0.356878	0.121765	0	0	0.211722	0	0.729474	0	0.367705	0.10887	0.305023
RP11-510M2.2	0	0	0.0395843	0	0	0	0	0	0.0193292	0.0441761	0.0201756	0	0	0	0	0	0	0	0.0590321	0	0	0	0	0	0.0229967	0	0.0667897	0	0	0	0	0.0384401	0	0	0	0	0	0	0	0	0	0	0.037978	0	0.0654254	0.0191192	0	0.0195287	0
MTG1	7.07359	8.6282	7.29399	6.15911	7.00848	5.84424	6.62546	8.85177	7.60685	8.46663	9.49063	6.04733	6.28719	10.9255	8.73869	5.44461	6.61143	7.00783	7.47916	7.10165	8.03551	5.90732	8.80328	3.32	6.8971	3.23118	6.51422	6.92642	7.16841	9.88138	6.198	8.32425	8.58695	6.19183	8.99458	8.32038	8.38684	7.54783	5.28703	9.89608	3.28477	4.72077	7.05854	6.6893	8.34814	5.80289	8.3075	6.57988	5.6723
EIF3J-AS1	1.54427	1.21019	1.61024	2.64922	1.17177	1.42791	1.54033	1.71247	2.14	1.87114	1.08301	2.06378	1.36549	2.40064	1.57359	1.83107	1.50503	2.18885	2.03001	1.15926	1.23141	1.27759	1.55485	1.41044	1.52377	1.81873	1.97934	1.60063	1.50147	1.87856	1.03863	1.43473	1.314	1.68936	1.35635	0.80826	2.35478	1.60503	1.28862	0.897658	1.00058	1.67412	1.27414	1.19555	1.39016	1.45927	1.7334	1.45778	1.0249
RP3-368A4.6	0.830234	0.800673	1.98016	1.97965	1.67106	1.73582	1.66056	0.493406	4.55624	2.44424	1.81973	2.93269	3.1849	2.35167	2.86246	3.46568	2.60792	1.60478	2.23713	2.32215	2.27395	1.75861	2.14272	4.29327	1.88245	2.7511	3.10484	0.55102	0.0775325	1.54465	0.303232	0.524433	0.372173	0.0678495	0.448843	0.116199	0.214442	0.312113	1.31004	0.52975	0.786982	0.902827	0.546914	0.38585	0.859532	0.289823	0.633232	0.592062	1.97673
RABGAP1L	4.46598	3.35104	3.63929	4.51546	2.97257	3.43743	3.06724	4.56024	6.33996	4.59728	4.58583	4.4646	4.80773	4.86389	4.89746	6.37416	5.21167	4.86493	5.32699	3.10872	4.54579	3.52038	3.93492	5.0158	4.13946	4.93928	4.69275	4.58962	3.95688	5.57771	4.89339	5.10135	4.03255	4.44812	3.37551	2.96455	5.18194	4.15779	4.18029	2.95648	4.67015	4.64644	4.2503	5.4016	4.60136	3.2973	4.36089	4.70155	4.17892
CTB-46B19.1	0	0	0	0	0	0	0	0	0	0	0	0	0	0	0	0.185372	0	0	0	0	0	0	0	0	0	0	0.120041	0	0	0	0	0	0	0	0	0	0	0	0	0	0	0	0	0	0	0	0	0	0
TTC39B	3.81776	4.17936	3.07008	4.12271	4.50974	4.9243	3.74089	3.41197	5.01479	4.04778	3.27726	3.70853	4.83704	3.65383	4.77728	7.18517	6.51771	4.23572	4.02468	3.75768	4.77067	3.46058	2.97944	5.19722	3.84074	5.07421	4.83371	3.6124	3.48709	4.27938	4.70731	4.53356	4.14592	3.71209	2.66278	2.98637	3.52528	3.71859	4.84776	4.12757	3.69974	5.77447	3.9447	4.2686	4.45058	4.20358	3.4154	2.76561	4.55645
RP11-690I21.2	0.0259648	0	0.15435	0.0902283	0.0243194	0	0	0.0329659	0.172274	0.0984315	0.0224772	0.0837031	0.147061	0.241164	0.0814352	0.153208	0.123656	0.0365712	0.0657666	0.0513276	0	0.0197325	0.12908	0.0986034	0.128101	0	0.024803	0.0253105	0	0.0224798	0	0	0.0260501	0	0.0507498	0	0	0	0.0237729	0.146001	0	0	0	0	0.0485928	0	0	0	0.101593
CATSPERB	1.0281	0.791784	0.510121	0.441566	0.530163	1.22555	0.5749	0.469326	0.450285	1.53272	0.900005	2.28091	1.28673	0.333802	0.398534	1.03095	1.13696	0.740305	0.555929	0.627977	0.189835	0.570631	0.264166	1.46228	1.16263	0.315423	0.463463	0.38286	0.11408	0.370045	0.991492	1.65761	0.139076	1.0427	0.361256	1.49806	0.0755107	0.744386	1.22687	0.368081	0.218998	0.414877	0.150591	1.14808	1.16742	0.341152	0.403203	0.17423	1.98874
Y_RNA	0.00149796	0.0149043	0.00636055	0.0139896	0.00841819	0.0123751	0.00828331	0.00950931	0.00683293	0.0202304	0.0110224	0.014487	0.0148474	0.0146862	0.0140944	0.0176777	0.0118899	0.0232084	0.0132797	0.00703281	0.0047866	0.00398441	0.0111703	0.0317614	0.0133027	0.0143915	0.0150248	0.0164274	0.00493109	0.0155628	0.0104081	0.0135887	0.00638723	0.0115073	0.0102475	0.0119653	0.016786	0.00544915	0.00960051	0.00982691	0.00780957	0.0341416	0.0158663	0.0130881	0.0119145	0.0141318	0.012718	0.00658968	0.0117222
FAM71E1	0.332536	1.24074	0.917795	0.577784	0.428261	0.650647	0.919416	0.527749	0.17237	0.433341	0.683688	0.502499	0.196191	0.428976	0.738758	0.275928	0.428914	0.526919	0.315856	0.369765	0.607193	0.379075	0.826574	0.157854	0.0410152	0.210185	0.317656	0.486233	0.547332	0.611792	0.305805	0.61703	0.750661	0.758379	0.934319	0.70311	0.426978	0.34562	0.190289	0.623286	0.0394015	0.172254	0.575745	0.0907954	0.466751	0.784288	0.235275	0.17415	0.390336
TIGD3	0.647056	0.178834	0.357174	0.140533	0.484841	0.281343	0.178902	0.369686	0.509812	0.490592	0.420107	0.234666	0.122161	0.333885	0.236764	0.167038	0.102719	0.250627	0.191209	0.41571	0.0295373	0.319633	0.61118	0	0.28731	0.163593	0.278147	0.5046	0.248503	0.476176	0.238017	0.186765	0.32459	0.310668	0.56912	0.334432	0.211483	0.538012	0.38508	0.212241	0.368008	0.134071	0.42176	0.106003	0.151369	0.212325	0.427284	0.948823	0.253175
LY6G6F	0	0	0	0	0	0	0	0	0	0	0	0	0	0	0	0	0	0.033727	0	0	0	0	0	0	0	0	0	0	0	0	0	0	0	0	0	0	0	0	0	6.72682e-25	0	0	0	0	0	0	0	0	0
TTC38	17.9199	30.712	21.0581	22.4432	22.2882	17.4027	20.0826	27.3945	13.0062	19.7593	19.6706	15.9084	20.7285	23.9571	25.4294	17.2293	24.6208	19.4745	23.7161	27.4224	25.3295	57.0457	70.9799	16.1206	30.5353	14.0933	30.0131	70.6717	32.6791	23.6421	22.0097	19.2792	48.0956	29.6112	35.5769	33.6625	25.0416	16.6963	12.8592	26.5805	6.79454	25.5074	36.8348	20.9225	23.0502	43.3857	30.1884	30.9915	16.2155
HEXIM1	9.8355	8.79798	13.4126	7.54008	12.6525	12.6935	16.0887	9.22313	7.44639	9.50198	8.97365	7.63068	6.96014	7.79176	9.54302	10.716	10.3119	8.26784	9.24596	14.2797	16.1458	15.3009	16.0415	10.47	11.6647	12.4781	13.047	11.1922	12.0015	16.748	9.50775	8.9862	11.915	7.21077	14.5444	7.59359	15.1298	10.279	10.5745	18.2184	7.76281	14.4318	14.7083	7.36928	13.4806	14.9653	12.1017	11.0683	8.6761
C12orf49	6.50725	10.2032	9.13801	7.50067	11.9707	9.07994	12.9499	9.9358	4.85013	8.04152	6.95865	9.49471	8.21033	6.7814	11.1828	7.24642	8.47342	8.13204	9.4082	10.6776	12.8721	9.59973	9.49349	9.52938	10.8274	8.25831	9.9742	9.84659	13.5107	10.5865	13.0722	12.2235	17.1749	13.2936	9.64304	10.0919	10.6242	6.43176	5.91897	9.22735	6.26905	11.4562	13.1161	6.82825	9.79034	14.6366	5.73745	5.34568	9.38566
FAM168B	8.32387	14.3529	19.3046	16.5438	18.1953	19.6534	22.4597	12.6059	12.3468	14.1886	11.9129	14.691	12.4364	14.7951	16.7659	11.157	12.4535	18.1344	14.6422	16.9401	21.5082	15.5644	17.9694	15.1306	13.7796	12.2091	18.1682	13.4612	21.0141	18.3328	14.3917	17.9268	23.6237	18.0676	21.443	11.8852	25.0862	11.8007	12.3364	13.0539	11.3528	16.1966	18.5407	8.89477	16.0263	15.5532	14.0778	17.3918	13.9273
LRRC8A	5.83728	5.11859	8.77288	5.83888	15.8425	16.2135	12.5606	17.0506	4.26318	10.1915	10.0202	12.2878	7.04934	4.04606	6.02458	6.07714	8.60474	7.20493	7.01961	10.5428	4.35206	12.164	8.39021	2.96197	6.04228	8.81084	8.94076	9.99722	6.28229	6.99339	9.41096	17.2333	7.03022	13.7561	11.9688	15.053	5.64857	11.6165	7.25891	5.34221	8.74223	4.31531	8.35601	10.4939	7.46536	10.343	6.92735	8.98975	12.759
AC005082.12	0.384223	0.353974	0.0271911	0.139082	0.0599791	0.0278437	0.132791	0.0813039	0.21244	0.151726	0.0277178	0.0258047	0	0.132174	0	0.0708482	0.279559	0.135293	0.0270334	0	0.0292322	0.0486663	0.12734	0	0.0315936	0.161903	0.0305859	0.218482	0	0.027721	0.0785195	0.211241	0.0321237	0.0922376	0.0312912	0.0300888	0	0.0665569	0.175894	0.0900208	0.242805	0	0	0.0349694	0.0299612	0.0262665	0.090615	0.0536584	0
FAM90A13P	0	0	0	0	0	0	0	0	0	0	0	0	0	0	0	0	0	0.0245801	0.0294686	0	0	0	0	0	0	0	0	0	0	0	0	0	0	0	0	0.00860796	0	0	0	0	0	0	0	0	0	0	0	0	0
RP11-77H9.5	0	1.58354	0.810946	0.276531	0.298136	0.692008	0.550048	0	0.131996	0.905016	0.275552	0	0.150237	0.492745	0	0.704324	0.252654	0.224166	0.671869	0	0.43591	0.120952	0	0	0	1.12667	1.06423	0.155143	0	0	0.130098	0	0	0	0.155538	0	0	0	0	0.298308	0	0	0.518692	0	0.148927	0.130562	0	0	0.747269
RP11-533F5.2	0	0	0	0	0	0	0.0798524	0.294315	0	0	0	0	0	0	0.120022	0	0	0	0	0	0.107223	0.0872475	0	0	0	0	0.22347	0	0.37792	0	0	0.0955715	0	0	0.113727	0	0	0	0	0	0	0.158583	0	0	0	0	0	0	0
RN7SL130P	0	0	0	0	0	0	0.148495	0	0	0	0	0	0	0	0	0.316907	0	0	0.544148	0	0	0	0	1.35973	0	0.21726	0	0	0	0	0	0	0	0.825167	0	0	0	0	0	0	0	0	0	0	0	0	0	0	0
CHKA	5.69172	14.7007	10.3943	12.5733	14.1374	10.892	16.4911	13.6854	7.74217	13.9074	10.6829	6.91449	7.70267	13.6538	11.5147	10.8729	9.5819	11.6586	10.3057	13.8901	14.8535	14.2653	12.8874	14.8349	14.2807	8.65959	11.8204	13.4043	12.8226	11.1202	5.91527	6.95077	15.969	9.89913	17.3272	5.00157	15.8041	6.40428	6.93293	17.387	5.66576	13.1732	14.6921	5.92287	11.846	12.6028	7.85603	8.0472	6.93726
PON3	0.096674	0.160314	0.328393	0.503916	0.256552	0.364298	0.267291	0.102284	0.173718	0.320676	0.139481	0.636283	0.456289	0.631868	0.488497	0.594201	0.792919	0.385799	0.435318	0.350362	0.500145	0.57551	0.30438	0.55069	0.508751	0.554014	0.461742	0.141357	0.212159	0.181346	0.368782	0.225888	0.290974	0.402269	0.173209	0.196836	0.812488	0.31818	0.236034	0.634201	0.229094	0.600928	0.301939	0.404736	0.392002	0.0396533	0.51679	0.76862	0.302607
CTD-2530H12.8	0	0	0	0.103572	0	0	0	0	0	0	0	0	0	0	0	0	0	0.167919	0	0	0	0	0	0	0	0	0	0	0	0	0	0	0	0	0	0	0	0	0	0	0	0	0	0	0	0	0	0	0
USP32P1	0.968887	0.478128	0.160294	0.134529	0.949006	1.13666	0.966509	1.62865	1.52454	1.03593	1.14182	1.05189	1.68955	3.90848	3.1033	4.04642	4.23105	2.20894	2.27523	1.13878	2.04066	0.155414	0.196033	1.01738	2.62229	5.2513	1.30565	0.115289	0.0744417	0.268004	1.71883	0.833883	0.578766	0.650786	0.118279	0.331026	2.90326	0.509166	5.22101	1.81966	0.0100375	0.174849	0.146282	1.31944	1.00169	0.419613	0.121474	0.45725	4.58887
SLC19A1	1.00265	1.35317	0.851475	1.9627	1.70747	1.40978	1.40859	1.09114	0.534572	0.728111	0.70452	0.456501	0.762095	0.678629	0.803182	0.576252	0.666646	1.10501	0.956477	1.21625	1.51574	0.964846	1.57303	0.387355	0.995761	0.38189	1.21278	0.875832	1.95034	0.980805	0.628004	0.590616	2.39074	1.41293	2.79962	1.60911	1.10653	0.90676	0.822626	2.09896	0.320918	0.845385	1.56488	0.703959	0.810279	1.65572	0.743171	2.28038	0.534965
MEIS3P1	0.572916	0.901415	1.5989	2.06604	2.24419	2.85349	1.37958	3.36086	1.82352	1.35131	2.34954	2.10691	2.09778	0.573582	2.25155	2.19628	2.30121	1.08681	1.76558	2.45939	1.90353	1.37915	2.00907	1.19869	2.17719	0.854082	2.38626	1.89893	3.11285	3.31081	3.13165	2.6679	3.18002	3.29345	2.50139	1.44251	2.47291	1.88577	1.60775	0.127357	0.445846	0.920179	2.24766	1.58017	2.31707	4.46679	1.53837	1.50403	1.49311
PIWIL2	0.316924	0.337854	0.422935	0.422826	0.212028	0.147643	0.312947	0.201189	0.319168	0.49345	0.323346	0.483469	0.267114	0.327069	0.354996	0.50925	0.467174	0.518123	0.554272	0.268499	0.258342	0.154834	0.326361	0.372524	0.536086	1.21335	0.454114	0.198602	0.496796	0.391979	0.24056	0.336035	0.261185	0.206507	0.254415	0.563735	1.22608	0.188225	0.259079	0.265189	0.10729	0.390874	0.267441	0.40794	0.360107	0.334271	1.0464	0.85358	0.177148
SYCP2L	0	0	0.079197	0.067515	0	0.0270326	0.0429741	0	0	0	0.0538207	0.087567	0.190738	0.064162	0.0162494	0.0458562	0.122377	0.0651701	0.0331704	0.0460882	0.0283806	0.0236243	0	0.118051	0.0541976	0.0471561	0.0395804	0	0	0.0807404	0	0	0	0	0.0303796	0.0438185	0.0290287	0.0161545	0.128077	0	0.0292168	0	0.0506555	0.0848768	0.232707	0	0.0293251	0.12943	0.0486522
AP000221.1	0	0	0	0.0540636	0	0	0	0	0	0	0	0	0	0	0	0	0	0	0.26271	0	0	0	0	0	0.0614052	0	0	0	0	0	0	0	0	0	0	0	0	0	0	0	0	0	0	0	0	0	0	0	0
RNU2-33P	0	0	0	0	0	0	0	0	0	0	0	0	0	0	0	0	0	0	0	0	0	0	0	0.858328	0	0.685728	0	0	0	0	0	0	0	0	0	0	0	0	0	0	0	0	0	0	0	0	0	0	0
AC079210.1	0.126501	0	0.0920814	0.518092	0.101558	0.141437	0.124914	0.0917773	0.269782	0.0685085	0.156442	0.131079	0.170591	0.1119	0.264502	0.253253	0.17213	0.127268	0.106805	0.196483	0.14849	0.17854	0.107808	0.0228761	0.160485	0.456898	0.345259	0.105697	0.138808	0.422441	0	0.119226	0	0.069413	0.017661	0.118877	0.050627	0.0563479	0.231644	0.169362	0.0342603	0	0	0.0394741	0.338207	0.0296501	0.0340959	0.0454279	0.113135
RP11-735A19.2	0	0	0	0.0742134	0	0	0	0	0	0	0	0	0	0	0	0	0	0	0	0	0	0	0	0	0	0	0.122404	0	0	0	0	0	0	0	0	0	0	0	0	0	0	0	0	0	0	0	0	0	0
BAP1	9.47755	11.8159	13.1665	11.422	12.64	11.0861	12.3633	14.5018	9.15256	10.8251	10.7015	10.8243	10.0892	10.8973	9.14101	8.76647	11.3863	12.6416	12.6987	11.6078	11.2039	10.4517	12.5473	5.67261	10.508	7.39692	13.5557	12.9041	10.5974	13.5903	10.642	11.0974	16.4722	14.319	17.9959	12.7061	14.9951	10.8409	10.4106	13.0818	7.23832	8.14675	12.1496	9.50718	12.5076	14.3139	10.9694	12.7539	10.0668
CRHR1-IT1	0.354181	0.81634	1.14948	1.08676	0.854043	1.03422	0.712471	0.77498	1.29184	0.947261	0.945913	0.771305	0.653733	0.855468	0.795707	0.855211	0.669921	0.804087	0.742924	0.490436	0.549525	0.684285	0.680932	0.677283	0.572551	0.86128	1.24284	0.556541	0.59764	0.636842	0.485854	0.546248	0.475027	0.455687	0.581065	0.304508	0.640373	0.593306	0.416698	0.663855	0.400018	0.559037	0.58076	0.419742	0.676946	0.508764	0.475535	0.666487	0.619192
ABCA5	2.35428	4.84456	5.65344	6.02694	2.57106	3.09676	2.85464	2.3046	4.55322	4.31248	3.36962	5.15799	5.8781	7.00818	5.80163	7.71552	6.77599	4.30869	4.33458	3.23627	4.54714	4.28501	5.1389	7.78856	5.33359	8.07804	5.63652	2.49745	2.11659	6.05917	2.60774	3.47925	3.31475	2.86862	2.08811	2.04506	5.57472	2.06137	2.99329	1.53426	2.75673	4.52282	2.70833	3.02499	4.39211	2.12203	6.50882	4.89033	5.407
RP11-63B13.1	0	0	0.0243952	0	0	0	0	0	0	0	0	0	0	0	0	0	0	0.0404607	0	0	0	0	0	0	0	0	0	0	0	0	0	0	0	0	0	0	0	0	0	0	0	0	0	0	0	0	0	0	0
RP13-614K11.1	0	0	0	0	0	0	0	0	0	0	0	0	0	0	0	0.0403344	0.043406	0	0	0	0	0	0	0	0	0	0	0	0	0	0	0	0	0	0	0	0	0	0	0	0	0	0	0	0	0	0	0.0152741	0
FAM9C	0	0	0	0.0386143	0.0104078	0	0	0	0.0276475	0.0210625	0	0.00895543	0.0629365	0.034403	0.011617	0.00819588	0.00882001	0.0547787	0.0469093	0	0.0304348	0.0253342	0.0441931	0.0703308	0.0328934	0.146089	0	0.0108319	0	0.019241	0	0	0.0222969	0	0.043438	0	0	0	0.0101739	0	0	0	0.027161	0	0.0103979	0	0.0209651	0	0
RP11-61N20.3	1.9247	1.96668	0.141114	1.02445	1.07561	1.12904	1.33354	1.36659	0.238163	1.44621	0.312766	1.03186	0.677153	0.408389	1.83263	0.726699	0.605359	0.807967	1.35527	0.822042	2.03482	1.18878	1.5965	0.562359	0.637142	0.955298	0.473685	1.27087	3.00156	1.22678	0.911061	1.79316	1.9016	1.63255	0.942472	0.769389	0.789212	0.775499	0.0518367	1.07953	1.89781	1.5579	2.6243	0.482243	0.672065	1.719	0.636959	0.321593	0.836219
NPM1P26	0	0	0	0	0	0.0767023	0	0	0	0	0	0	0	0.0910265	0	0	0	0	0	0	0.0805427	0	0	0	0	0	0	0	0.0967844	1.13505e-43	0	0	0	0	0	0	0	0	0	0	0	0	0	0	0	0	0	0	0
DOK6	0.131755	0	0.0530005	0.0240974	0.0519602	0.0301514	0.0335525	0.0528255	0.161033	0	0.0420211	0.106185	0.0654596	0.114503	0.0797464	0.0767201	0.0385292	0.043952	0.0351287	0.102811	0.139282	0.12648	0.11721	0.0526683	0.0205273	0.0490902	0.0529935	0.00675971	0.0913095	0.0780482	0.0396794	0.0571872	0.090444	0.126518	0.0609922	0.0195496	0.0712312	0.0216219	0.0507925	0	0.0854517	0.134104	0.0338998	0.0302941	0.0259555	0.0398209	0.0523335	0.0232423	0.0379857
RP11-385J23.1	0	0	0	0	0	0	0	0	0.0485717	0	0	0	0	0	0	0	0	0.13603	0	0	0	0	0	0	0	0	0	0	0	0	0	0	0	0	0	0	0	0	0	0	0	0	8.11398e-17	0	0	0	0	0	0
CNOT1	13.9282	19.443	26.1317	22.2042	26.9845	24.8448	25.7305	19.6105	23.9436	20.5846	17.5719	21.1495	19.4559	23.1147	31.3737	21.7887	20.9011	22.0213	24.532	28.3037	32.2386	23.6907	23.2056	22.9616	23.3079	21.1404	22.2665	23.8446	28.434	22.0144	20.113	22.913	26.2085	20.9431	25.6761	13.9455	24.674	15.8227	15.284	12.2266	13.157	22.8436	28.3169	16.6465	20.1616	22.1333	23.913	20.7126	16.4476
C9orf84	0	0	0.0269044	0	0	0	0.00729946	0	0.0613083	0	0	0.0170217	0.00996868	0	0	0.038945	0.0335286	0	0	0.0208758	0	0.016051	0	0	0	0.117477	0.0100878	0.0308826	0	0	0.0172648	0.00870889	0	0	0.0103204	0	0	0	0	0.108865	0.0200203	0	0.0086042	0	0	0	0	0	0
GRB2	30.3272	26.4651	21.1811	19.498	21.6155	20.5909	22.3254	29.3358	25.4825	22.0923	25.2565	21.2913	25.3683	18.7463	19.2354	19.5669	20.6625	24.3573	24.8337	23.8473	26.4253	20.9166	23.095	15.7774	21.3282	15.1731	22.7162	31.0113	27.7622	28.8956	29.9673	27.8534	33.8584	30.7759	32.2382	33.3176	30.4488	30.3103	29.686	24.1362	29.229	23.2798	31.5564	29.5008	23.0508	33.0084	37.7325	39.8676	23.9779
ABL1	7.05288	11.1338	11.4946	10.2992	10.5987	8.71285	8.86833	17.6853	7.82786	9.48574	11.6992	8.97754	9.62437	8.73434	11.4938	9.04995	10.9411	11.2706	11.7431	9.80054	11.3062	9.0647	12.3543	5.26484	11.4316	5.38092	16.0604	16.4902	11.8134	15.436	9.64835	11.8295	19.6256	16.2241	20.2723	10.5459	14.9738	10.2841	10.4744	6.99856	7.5801	9.26961	17.8307	8.58639	14.529	15.2048	9.69632	11.6458	10.6325
RP11-468N14.6	0	0	0	0	0	0	0	0	0	0	0	0	0	0	0	0.0863515	0.278782	0	0.197694	0	0	0	0	0	0	0	0	0	0	0	0	0	0	0	0	0	0	0	0	0	0	0	0	0	0	0	0	0	0
RP11-419C5.2	2.20201	3.61714	5.67807	5.96366	1.55029	1.77685	4.64698	2.45288	2.81422	6.60654	3.93032	6.58925	6.69151	6.72848	4.54161	7.79059	5.16938	6.01658	2.84183	5.40005	4.83552	4.74413	5.19017	5.50683	6.65608	9.61707	6.70234	2.00542	1.71033	6.10165	2.9368	2.63628	2.81583	0.334876	3.25878	1.50964	4.50483	2.02583	3.93911	2.76422	2.42199	3.47075	1.94953	2.47914	5.31438	2.72206	2.92241	2.15945	6.54967
RP11-542M13.3	0.433959	0	0	0	0.569042	0.679275	0	0.110194	0.143964	0	0.0751337	0.0699479	0.327717	0.0895701	0	0.128031	0	0	0.146557	0	0.554671	0.131918	0.258883	0	0	0.0877732	0	0.0846045	0.380943	0.0751424	0	0	0	0.166684	0	0.244682	0.729434	0.180413	0	0.569371	0	0	0.353575	0	0	0.0711997	0.163751	0.5818	0.0679185
RP11-219G17.4	0	0	0.018841	0.0192742	0	0.0192932	0	0	0.0920013	0.0210266	0.019206	0.0357607	0.0837723	0	0	0.114547	0.10566	0.0312488	0.0374635	0	0	0.0168607	0	0	0	0.0224369	0	0.0216269	0	0.0384164	0	0	0.0222589	0.0213041	0	0.0416978	0	0.0922359	0.0406262	0	0	0	0	0.0242307	0.0622812	0	0.0209294	0.0185902	0
RP11-1020A11.2	0.0681076	0	0.0722986	0.221883	0.0637915	0.118454	0.0941541	0	0.211822	0.129096	0.265317	0.150947	0.241095	0.210863	0.142407	0.238613	0.189209	0.155884	0.100631	0.0504885	0.0310902	0	0.118505	0.150875	0.151208	0.0172194	0.146385	0.0165978	0	0.0589661	0	0	0.0170828	0	0.0166401	0	0.0318002	0.0176968	0.0467685	0	0.0484196	0.0235199	0.0554918	0	0.0318656	0	0	0.128405	0.0799459
MROH7	0.071911	1.58131	0.813809	0.664094	0.459708	0.826558	0.407098	0.64244	0.432089	1.14584	1.17268	0.922753	0.681288	0.767655	0.888797	1.23662	1.02815	0.895461	0.915039	0.533248	1.00701	0.888862	1.5334	1.04615	1.78916	0.878898	2.15135	0.67514	0.0930698	0.725142	0.115369	0.219397	0.374572	0.389773	0.66088	0.0010319	0.695463	0.241771	0.552194	0.579554	0.0136329	0.142341	0.438226	0.0606506	0.950354	0.319199	0.244376	0.791781	0.360866
KLHDC1	0.563021	0.694253	0.698809	1.14757	0.365082	0.790906	0.404137	0.274935	1.47268	1.02615	0.618616	0.698082	1.28781	0.82687	0.63389	1.11803	0.893785	0.747257	0.530209	0.29965	0.731495	0.773473	0.688977	1.78176	0.619649	1.31397	0.8688	0.358852	0.451467	0.937406	0.584142	0.410737	0.412789	0.436671	0.338602	0.040699	1.15263	0.562667	1.18959	0.0811764	1.29317	0.358949	0.4058	0.236503	0.628158	0.124351	0.796695	0.943538	0.643937
AC087269.1	1.50576	11.5795	0.000112348	0.030216	7.20252e-07	0.270505	1.01278	2.55591e-07	0.0186044	0.303518	0.000153497	0.0294544	0.597142	0.00311147	1.22603	0.20218	0.00348423	5.07823	0.00208861	0.290308	0.935812	0.391547	2.68446e-05	17.4784	0.00924507	38.8848	1.17388e-05	2.86486	12.1483	0.00113212	1.12362	1.35453	0.0011866	0.00236753	0.00549881	0.00023441	2.0912	0.00603047	1.92911	14.5613	8.50631	17.1435	1.45345	1.54344	0.000185105	0.224334	0.0553645	1.89611e-05	0.0305781
RP11-203J24.8	0	0	0	0	0	0.0224628	0	0	0	0	0	0	0	0	0	0	0	0	0	0	0	0	0	0	0	0	0	0	0	0	0	0	0	0	0	0	0	0	0	0	0	0	0.0420923	0	0	0.0211904	0	0	0
RP11-715J22.1	0.154985	0	0.131618	0.269288	0	0	0	0	0	0	0	0	0	0	0.16207	0	0.369055	0	0	0	0	0	0.204381	0	0.152928	0.156738	0	0	0	0	0	0.255627	0	0.148825	0	0.145644	0.144729	0	0	0	0	0	0	0.169269	0	0.127142	0	0	0.242566
AC104651.1	0	0	0	0	0	0	0.209274	0	0	0	0	0	0	0	0	0	0	0	0	0	0	0	0.150513	0	0	0	0	0	0.166109	0	0	0	0	0	0	0	0	0	0	0	0	0	0	0	0	0	0	0	0
PQLC1	4.52231	8.74572	9.87096	9.01562	8.49478	7.78945	5.92457	14.2039	3.55431	8.64277	7.68954	5.11055	4.48063	5.54135	4.40225	5.14571	6.27922	5.20274	5.19612	7.38822	6.66515	5.69016	8.2372	2.60209	4.9294	2.88518	10.425	8.80454	9.36409	8.30521	4.50121	5.57878	10.4992	7.74003	14.0866	6.36877	7.29432	5.89148	4.34586	8.70985	3.20028	4.33665	7.67376	4.78941	5.00112	7.6037	5.58244	5.43871	4.57231
CHERP	4.49365	3.67289	5.32632	4.54218	6.90173	6.2412	5.6601	7.6521	4.48635	5.88358	5.37415	4.77151	4.37255	3.96713	3.89636	3.4479	4.73316	5.33937	4.738	4.91516	5.3567	4.66938	5.38898	2.30498	4.5916	2.7999	5.85903	5.87511	5.47997	6.25979	4.47409	5.16356	8.1621	6.37026	8.50211	6.21413	7.09979	5.15741	5.01124	6.84587	2.3922	4.38332	6.1339	4.87286	6.71587	6.19339	4.8619	5.82645	5.30804
SH3BP4	4.23673	5.29954	5.66055	3.26024	5.45633	6.93184	4.1655	6.82819	4.24075	5.65086	5.25641	7.29262	4.18897	4.11792	5.36481	4.30344	4.68914	4.20547	3.79294	6.01061	4.64326	6.502	4.53926	3.45595	4.35167	4.0353	5.92244	6.62218	6.66276	5.40725	6.73244	9.86422	5.3774	7.71573	7.95075	7.36211	6.32673	5.39989	3.93756	3.50845	4.41413	4.55322	5.36387	5.63435	7.20271	5.52796	4.19485	4.29983	5.14462
RP3-368A4.5	1.18595	1.03411	5.53221	5.47076	3.56707	4.11075	3.38291	1.73901	8.38125	4.62254	4.4392	5.38475	5.50295	6.11959	7.15976	6.70214	5.79388	3.94074	4.54113	4.17701	5.88648	3.69401	5.44737	7.4851	6.59274	5.69276	6.60586	1.30261	1.22802	5.03263	1.78869	1.41884	1.42447	0.737822	0.8815	1.16157	2.24614	1.49303	4.41981	1.50279	3.13501	2.49192	1.34734	1.44119	4.59529	0.739951	2.23756	1.69356	6.26115
AP000439.3	3.94508	8.72278	5.40612	5.9199	5.62659	2.18316	5.39183	4.89498	2.82573	5.35343	4.34658	3.39623	4.06261	7.68008	7.68639	4.56307	7.8996	3.28345	5.14767	4.34245	6.87608	2.04419	7.31005	3.85893	8.40473	1.36012	7.53712	7.86612	6.88689	6.28774	5.13045	4.95409	10.4348	5.76849	7.79852	2.44345	10.7171	4.65944	3.52995	2.4368	0.50994	7.67883	11.3232	4.21073	5.28567	10.2975	6.93575	7.7383	2.45573
CHMP7	8.30189	8.89217	6.6721	6.96276	8.85201	8.10623	8.19063	8.66211	16.6772	7.74552	8.06957	8.73963	9.68073	8.6714	7.1026	6.45169	7.18242	8.85077	6.92446	7.652	8.45802	8.52504	11.4533	6.69086	7.08624	6.53653	7.72465	9.95481	8.7786	11.4653	9.35758	9.34571	11.3697	9.627	9.03968	9.01634	12.6482	8.8525	9.17911	11.3205	8.35954	7.69809	9.86533	8.51796	8.22542	10.3806	12.1811	11.9149	8.18262
RP11-432J24.2	0	0	0.186126	0	0	0	0	0	0	0	0	0	0	0	0	0	0.173965	0	0	0	0	0	0	0	0.865048	0	0	0	0	0	0	0	0.219891	0	0	0	0	0	0	0	0	0	0	0	0	0	0	0	0
RP11-179A18.1	0	0	0	0	0	0	0	0	0	0	0	0	0	0	0	0	0.118913	0.0527525	0	0	0	0	0	0.0948211	0	0	0	0	0	0	0	0	0	0	0	0	0	0	0	0	0	0	0	0	0	0	0	0	0.117236
ARF6	41.4495	63.1892	77.2097	61.8377	95.632	73.6633	83.82	114.231	44.5737	71.9804	77.0679	62.403	47.3953	56.0167	55.8436	49.7099	57.1836	60.3793	66.4854	84.9049	59.6918	67.7508	65.6202	43.8805	68.4496	53.1463	69.566	68.4639	69.622	59.3117	62.0168	64.6688	95.3003	75.8132	87.7267	74.1157	62.0149	54.3634	38.1762	66.0524	30.7539	63.9584	82.0169	60.2245	49.7524	94.6219	54.1528	72.4264	66.5455
TRAV9-2	0	2.37441	0	0	0.309486	0	0	0.41952	2.05532	1.40921	1.43021	0	1.55957	0.170502	0.518167	0.121856	0.262272	0	0	0	0	0	0.492797	0	0	0	0	1.44944	1.08772	0	0.135051	0.408743	0.497266	0	0	0	2.15991	0.343427	0.756328	0	0	1.82572	0	0.360877	0	0.135533	2.02611	0.553744	0
LINC00412	0	0	0	0	0	0	0	0	0	0	0	0	0	0	0	0	0	0	0.523418	0	0	0	0	0	0	0	0	0	0	0	0	0	0	0	0	0	0	0	0	0	0	0	0	0	0	0	0	0	0
RP11-856M7.6	0	0	0	0.0657565	0	0.0658213	0	0.0960994	0	0	0	0.244004	0	0	0.079131	0	0	0	0.0639057	0	0	0	0.0752567	0	0.298743	0	0.144608	0	0	0	0	0	0	0	0	0	0.0353114	0	0	0.14187	0	0	0	0	0	0	0	0	0
CAPN3	0.813595	0.868529	1.18267	2.27365	0.772849	1.01152	0.541187	1.05562	1.32383	2.00751	2.0506	1.46013	1.18112	2.15289	1.4786	2.1712	1.99433	2.35097	1.84958	0.430455	1.07039	0.836302	1.36539	1.19923	0.970373	1.94242	2.16153	0.793214	0.531894	1.73953	0.545193	0.576365	0.957681	0.46785	1.06841	0.281071	1.07056	1.02013	2.08304	1.25698	0.639883	1.20981	0.981516	0.789271	2.58737	0.802373	1.04592	1.06243	1.2683
RP11-204C16.4	1.25607	1.06715	1.58028	0.94289	2.0291	0.711269	1.17287	1.70171	2.44382	1.29632	1.09475	0.75514	1.09097	1.05912	1.25278	1.74046	1.34607	1.36874	2.36166	2.22118	2.39485	0.478984	1.08852	1.67273	1.62981	2.03487	1.54761	1.11728	0.509408	0.368955	0.840665	1.87234	2.27668	2.20157	0.371865	0.325197	0.59279	2.20332	0.743364	0.503826	0.190922	0.735742	1.12581	1.07568	1.01047	0.988698	0.52255	0.881587	0.887703
KEAP1	16.4595	10.8872	11.4645	11.0214	12.4985	10.5205	12.9802	17.4476	8.22499	14.3035	13.2898	9.91749	11.8613	9.10943	8.59478	9.07632	9.28674	12.3716	10.9304	12.3854	11.8352	10.1017	12.3384	7.16423	11.0835	5.51354	12.5156	17.4113	13.7879	13.2015	13.3979	14.5445	19.3787	17.8494	20.8045	17.5168	15.1279	15.83	10.2051	17.4367	6.93972	10.3998	16.4144	12.9483	16.8271	15.8736	13.5353	12.7476	11.1332
SMG5	10.6446	12.5542	16.2464	13.6582	19.7103	16.3271	17.2753	17.3761	12.0625	13.4356	13.3338	11.8304	10.6849	11.7447	13.5003	11.4873	13.8319	13.9823	13.3774	15.7818	16.5478	13.1782	16.485	8.02572	13.952	7.73886	15.7327	16.6643	10.9132	16.0853	16.0592	15.5442	22.3926	15.6854	17.7853	18.0354	17.9106	12.5929	12.8561	18.3886	7.42804	11.0278	15.4672	10.9693	21.1146	15.9657	14.5188	16.4309	14.0303
RP11-513G11.3	0	0	0	0	0	0	0	0	0	0	0	0	0	0	0	0	0.0432365	0.0767229	0	0	0	0	0	0	0	0	0	0	0	0	0	0	0	0	0	0	0	0	0	0	0	0	0	0	0	0	0	0	0
RP11-114O18.1	0	0	0	0	0	0	0	0	0.34025	0	0.118383	0.110147	0	0	0	0	0	0	0	0	0	0	0.135888	0	0	0	0	0.266454	0.600226	0	0.111786	0	0	0	0	0	0.127627	0	0	0	0	0.377801	0	0	0	0	0	0	0
TTLL1	1.76867	1.18852	0.88353	0.964102	0.682123	0.784104	0.838991	1.80526	1.4381	1.7091	1.05075	0.782581	0.523789	1.00212	0.616353	0.43484	1.10107	1.75846	1.11265	0.71983	1.13982	1.15964	1.03443	0.614594	1.19768	0.806653	1.35825	1.28462	1.10356	1.41117	0.878802	1.28699	1.14819	0.999036	1.11843	1.17322	2.16978	1.2255	1.11132	0.617516	0.525969	1.82037	1.32803	0.984769	0.973538	1.45093	1.11232	0.813652	0.298523
CHP2	35.225	192.566	58.9927	127.108	33.8886	43.8687	61.8808	44.9311	45.3286	57.8848	42.4875	18.2798	58.5062	112.752	130.62	98.7439	92.0994	65.2795	68.8717	54.5883	131.383	81.099	145.635	84.4751	105.162	68.3172	126.764	150.003	201.956	109.259	34.8256	31.303	255.006	95.334	201.607	9.57877	168.017	38.2015	36.805	50.8367	13.4699	178.701	219.649	43.9928	60.4508	125.138	159.06	119.094	31.2861
KLRC4	0	2.89386e-15	0.20051	0.43379	7.03128e-12	0.423903	0.398743	0.265561	0.8318	0.0168478	0.101964	0.672984	0.933305	0.708223	0.713584	0.182113	0.87966	1.07097	0.748408	1.25155e-12	0	0.948966	0.355356	0.704215	0.781133	1.83264	0.645065	0.282057	0.14793	0.397859	1.90269e-13	0.270001	0	0.230706	0.00033319	0.263666	0.458516	3.52277e-12	0.712216	3.42708e-10	0.203859	3.83717e-17	0.427782	0.612869	0.469577	0.861937	1.45529	1.69809	0.384232
RP11-504P24.4	0.459262	0.594006	1.02268	1.96766	0.77172	0.920835	0.692619	0.49819	0.842296	1.04691	1.00906	1.05448	1.48942	1.59867	1.11348	1.55773	1.14343	0.88311	1.28578	0.399621	0.661492	0.442881	0.740788	1.17668	1.22666	0.569601	0.89068	0.163074	0.404787	0.726667	0.210747	0.240839	0.333233	0.081114	0.580545	0.119941	0.430115	0.158271	0.543094	0.307565	0.555682	0.251579	0.471997	0.34742	0.840565	0.029902	0.188952	0.458867	0.664258
PPP1R2P10	0	0	0	0	0.204937	0	0	0	1.77624e-07	0	0	0	0	0	0	0	0	0	0	0	0	0	0.108774	0	0	0	0	0	0	0	0	0.0902212	0.219521	0	0.106916	0	0	0	0	0	0	0	0	0	0	0.0897476	0	0.0916702	0
AC090952.5	0	0	0.24789	0	0	0	0	0	0.242091	0	0	0	0	0	0	0	0	0	0	0	0	0	0	0	0.144013	0.147601	0	0	0	0	0	0	0	0	0	0	0	0	0	0	0	0	0	0	0	0	0	0	0
RP11-759L5.2	0	0	0	0	0	0	0	0	0.108081	0	0	0	0	0	0	0.240297	0	0	0.0550139	0	0	0	0	0	0	0.263583	0	0	0	0	0	0	0.0653729	0	0.0636786	0	0	0	0	0	0	0	0	0	0	0	0	0	0.10198
RP11-37N22.1	0	0	0	0.0946453	0	0	0	0	0	0	0.0471551	0	0	0	0	0	0.086473	0	0.137972	0	0	0	0.0541596	0	0	0	0.0520345	0	0.0597714	0	0	0	0	0	0	0	0	0	0.0498733	0	0	0	0	0	0	0	0	0	0
AC084018.1	1.24047	3.05019	4.02431	4.55356	1.50856	1.39847	1.97832	2.30485	6.12048	2.57098	3.32253	2.52844	3.8713	5.25096	2.09279	3.81763	4.16487	3.92495	3.42231	1.81677	1.27447	0.99582	4.42568	1.71416	4.76541	0.934323	3.3067	0.862172	0.457115	2.72267	1.27195	0.820662	1.20509	0.432525	1.52688	1.13868	1.14715	1.92935	1.67963	1.49664	0.663372	1.20668	1.76332	1.92948	1.50646	1.85783	2.43377	1.91407	3.34587
TEN1	6.7837	4.69948	5.57788	6.76551	4.18321	4.49348	6.31761	8.75134	5.21636	5.45597	6.416	6.47118	5.24284	7.41184	6.6942	5.84061	7.05626	9.18703	7.58231	5.91569	6.32542	6.63405	7.87369	2.96473	7.1308	2.99619	5.00352	9.74806	8.2398	7.30154	7.46386	6.89791	10.542	9.49997	8.75452	8.39987	11.3746	6.76403	6.58192	9.3238	4.97793	7.33446	8.19618	6.41335	7.53389	9.42098	11.5036	10.6135	6.02429
RP11-137L10.6	0.67033	0.939568	0.73191	1.09191	0.437253	0.416376	0.479891	0.577515	1.27073	0.828156	0.75645	0.781415	0.779669	0.765909	0.926057	0.997663	0.836107	0.935722	0.778197	0.414099	0.732207	0.473043	0.845011	0.757627	0.744111	1.21055	0.926201	0.408398	0.722412	0.652902	0.391394	0.542936	0.396313	0.540235	0.467929	0.427452	1.00602	0.870881	0.701418	0.605778	0.351744	0.64486	0.507151	0.379127	0.604854	0.559726	0.779159	0.792379	0.224813
TAS2R46	0	0	0.178321	0.0608071	0	0.182601	0	0	0	0.0663354	0	0.225638	0.066072	0.072234	0	0	0.111113	0	0	0	0.0639022	0	0	0	0	0.14157	0.0668615	0	0	0	0	0.0577221	0	0	0.205209	0	0	0	0	0	0	0	0	0	0	0	0.132058	0	0
ZBED3-AS1	0	0	0.0625839	0.0457307	0.0394428	0.00915515	0.0363852	0.0133666	0.12224	0.0199553	0.036455	0.0509082	0.0596283	0.0434595	0.0220128	0.0543555	0.0334256	0.0222426	0.0266661	0.0312174	0.0192234	0.00800086	0.0104675	0.0133268	0.0311644	0.0745285	0.0201136	0	0.0462085	0.0546888	0.00860586	0.0260464	0.0105624	0	0	0	0.00983117	6.12059e-28	0.10603	0.0493321	0.00997941	0	0	0	0.0295541	0.00863655	0.0297947	0.0352863	0.0411927
MAMDC2	0.624928	0.746891	3.11252	2.9053	1.26557	0.587507	1.00402	1.02932	1.14865	0.656297	0.321668	1.27953	0.829072	1.60362	0.865226	1.29559	1.17975	1.49872	1.66845	1.51916	1.12567	2.02806	0.940415	1.68904	0.533304	2.52798	1.12939	0.773822	1.00079	1.15521	0.428	0.181074	0.813379	0.729836	1.56809	0.126976	1.32487	0.596853	0.402066	0.269089	0.0640402	1.37651	0.81192	0.295144	0.44253	1.06689	1.0516	1.35864	0.806245
THRSP	0	0	0.0941729	0	0	0	0	0	0.045985	0	0.191994	0	0.0523398	0	0	0	0	0	0	0	0	0	0	0	0	0.0560732	0.158896	0	0	0	0.0453237	0	0	0	0	0	0	0	0.0507654	0	0	0	0	0.060556	0	0	0	0.0464598	0
SLC2A3P2	0	0	0.112053	0	0.0411951	0	0	0	0.0729545	0.0416837	0	0	0.0830364	0	0	0.0973205	0.0698211	0	0.0371344	0	0	0	0	0	0	0	0	0	0	0	0	0.0362713	0	0	0	0	0	0	0	0	0	0	0	0	0.0411561	0	0	0	0
CCNJL	1.01817	7.22521	1.89289	3.62183	1.88151	1.6033	2.3681	3.1444	0.433625	1.40831	1.7509	1.27521	2.03914	3.30847	3.85502	1.87743	1.9658	2.78095	2.60216	2.06712	3.7936	1.2966	2.17514	2.14228	4.00503	1.41929	5.07333	2.72269	6.61276	3.07336	2.37314	1.38431	7.63372	3.15769	6.57528	0.853363	4.5869	1.50154	0.705458	1.86971	1.01729	6.11987	8.92347	1.38249	2.94835	7.20123	1.19413	1.66018	1.79809
ATP5EP2	0.867854	1.00762	0.143583	0.745961	0.159927	0.148214	0.472915	0.218736	0.440785	0.320478	0.150412	0	0.483813	0.354512	0.17676	0.500796	0.809053	0.11994	0.297656	0.342602	0.465573	0.13059	0.504317	0.466928	0.507762	0.179481	0.337443	0.674816	0.372256	0.444675	0	0	0	0.324708	0.4977	0.809938	0.481238	0.175727	0.156992	3.2887	0	0	0.575161	0.566774	0	0	0.641421	0.70836	0.937726
RP11-230L22.4	0	0	0	0	0	0	0	0	0	0	0	0	0	0	0.0942558	0	0.0715618	0	0.228361	0	0	0	0	0	0	0	0.0861236	0	0	0	0.147396	0	0	0	0	0	0	0	0	0	0	0	0	0	0	0	0	0	0
HIRIP3	5.53497	5.6244	4.68637	4.44861	4.29948	4.56827	4.49023	4.81818	4.96158	4.44471	4.24636	3.48582	3.91083	5.74635	4.2273	4.13133	3.63041	4.36479	4.79911	4.07852	4.64478	3.5767	5.22313	2.64316	3.90808	3.23452	3.15022	3.90929	5.47339	4.70597	4.95796	3.67626	6.05192	5.17174	6.33234	5.34153	6.11266	4.89155	3.99043	6.97323	2.4191	4.00596	5.18481	3.5112	3.5976	4.13277	4.95569	5.54046	2.9308
AC004878.5	0	0	0	0	0	0	0	0	0	0	0	0	0	0.0312142	0	0	0	0	0	0.01993	0	0.0306477	0	0	0	0	0	0	0	0	0	0	0	0	0	0	0	0	3.52606e-17	0	0	0	0	0	0	0	0	0	1.7314e-10
LDHBP2	0	0	0	0	0	0	0	0	0	0	0	0	0	0	0	0	0	0.0456139	0	0	0	0	0	0.0819896	0	0	0	0	0	0	0.0529453	0.0534145	0	0	0	0	0	0	0	0	0	0	0	0	0	0	0	0	0.0506854
AP003068.18	0.663659	0.0917115	1.10371	0.83627	0.388501	0.240086	0.611642	0.70217	0.573347	1.15312	0.38301	0.690861	0.73089	0.884667	0.613402	0.628023	0.417029	0.850727	0.583676	0.327982	0.353444	0.16812	0.659851	1.05012	1.80084	0.447442	0.633963	0.454258	0.667541	0.526591	0.678216	0.319322	0.388405	0.212469	0.864774	0.583813	0.594409	0.747411	0.151908	1.14026	0.0524237	0.305579	1.12651	0.392611	0.595122	0.424366	0.991123	0.579267	0.908849
XRCC1	4.32831	2.60057	5.4816	4.7248	4.37128	4.8113	4.03241	5.94933	5.30656	4.79767	5.0339	3.85229	3.80158	4.71933	3.89547	3.96972	3.88366	5.83129	4.4965	4.31532	4.02035	4.33338	4.50931	2.23925	3.6395	2.74053	3.27175	4.7879	4.5429	4.39906	3.96884	4.57822	5.09773	4.57188	8.29439	5.02239	5.28957	5.86775	3.85952	5.29091	3.26441	3.92524	5.9338	5.26157	5.2124	4.50787	4.34943	4.87252	3.90251
CTD-2201E9.2	0	0	0	0	0	0	0	0	0	0	0	0	0	0	0	0.176838	0.0951522	0	0	0	0	0	0	0	0	0	0	0	0	0	0	0	0	0	0	0	0	0	0	0	0	0	0	0	0	0	0	0	0
RP4-733B9.1	0	0	0	0	0	0	0	0	0	0	0	0	0	0	0	0.257434	0.138519	0	0	0	0	0	0	0	0	0	0	0	0	0	0	0	0	0	0	0	0	0	0	0	0	0	0	0	0	0	0	0	0
RP11-247A12.7	0	0	0.109033	0	0	0	0.0887454	0.163009	0.319446	0.365041	0.111145	0.103473	0	0	0	0.0946971	0.101909	0.271254	0	0.126902	0	0	0	0	0.253372	0.129842	0.245291	0	0	0.222315	0	0.105881	0	0	0.125473	0	0	0	0.117552	0	0	0.17735	0	0	0	0	0	0	0.200942
FUCA1	97.5931	103.357	65.8115	69.0376	35.0861	32.2714	41.2572	105.537	54.8039	66.8455	106.81	53.8704	91.375	63.4364	73.2056	50.6853	66.7616	70.185	66.3964	91.1183	92.2645	72.5002	69.906	67.6264	66.1438	60.9739	64.9455	164.105	154.578	58.3941	113.854	83.9184	118.683	82.5377	180.403	61.4993	94.9357	84.3457	59.0745	44.0767	70.0523	161.736	107.005	81.8244	89.0009	128.608	110.394	131.816	57.8568
TRIM52-AS1	1.68176	0.71088	2.2263	2.23452	0.509617	1.20439	1.98301	2.07242	1.5999	1.82826	0.899207	1.91347	1.96107	1.32722	1.65478	1.02152	1.21709	2.19456	0.79348	1.36892	1.44508	0.977358	1.86884	0.876591	1.36659	1.05048	0.897753	1.10899	2.87661	2.31251	1.65776	1.59087	3.0768	1.18743	3.96385	2.04522	2.7714	1.28524	0.996329	1.90058	1.4066	1.57149	2.78078	2.16087	1.48112	1.90714	2.70638	2.20254	1.12251
RP11-706J10.2	0	0	0.0505297	0	0	0	0	0	0	0	0	0	0	0	0	0	0.0944564	0	0	0	0	0	0	0	0	0	0	0	0	0	0	0	0	0	0	0	0	0	0	0	0	0	0	0	0	0	0	0	0
REXO4	5.98593	8.25124	7.59322	7.61551	10.7206	9.62677	12.5858	10.0803	7.76873	7.26346	6.2226	6.23717	7.37647	7.46992	5.96999	5.24634	5.84467	7.461	7.50689	11.4122	8.84918	10.621	8.98967	5.29462	8.92149	3.85	8.03882	10.0832	8.602	7.61109	8.55783	8.09663	10.604	8.48971	11.553	11.5563	11.3667	8.48617	5.59525	13.4965	4.39208	7.74963	9.93793	5.55284	8.99955	9.61566	7.91507	8.28965	6.5462
CFL1P1	0	0.0534048	0.0205119	0.041967	0	0.0630126	0.0667813	0	0.0600961	0.0228913	0.0627276	0	0.0228004	0	0	0.07126	0.0191717	0.15309	0.0407858	0	0	0.0550679	0.0480302	0.030575	0.0476659	0.122133	0.0692184	0	0	0.0209116	0.118464	0.019919	0	0	0.0236048	0.0226978	0.0451103	0.0502078	0.0663435	0.0679081	0	0.0333642	0.0196795	0	0	0	0.159498	0	0
CTB-89H12.4	4.99787	6.13067	7.68581	7.31134	7.79689	10.2634	7.82148	3.38192	8.53385	7.9784	5.57306	8.4488	7.13677	7.91557	9.50396	7.7558	6.44948	7.11887	6.04448	8.87018	7.2385	11.4198	6.61366	16.3272	7.51025	22.3524	6.8346	4.13369	6.93097	5.20919	2.89523	3.19053	1.96818	1.96701	2.4017	2.508	4.11867	3.25059	4.88462	6.36794	7.97729	6.67362	3.13085	4.60466	3.89554	3.59085	3.06629	2.7537	8.13474
RP5-894D12.5	0	0	0.198134	0.0579115	0.093654	0.0579685	0.13823	0.126952	0.0276428	0.0315883	0.0577064	0.0537234	0	0.206383	0.139381	0.393335	0	0.140835	0.0844223	0	0	0	0	0	0.131551	0.134828	0.222872	0	0.109719	0.0288565	0.0544906	0.0274867	0	0	0.0651458	0	0.0311245	0.0692832	0.0305164	0	0	0.0460403	0	0	0	0.0273425	0	0.0279282	0.0260824
RNF148	0.449267	0	0	0.043367	0.0935104	0.0434097	0.069009	0	0.207003	0.283859	0.12964	0.201154	0.0942438	0.0515166	0.104375	0.0368186	0.198112	0.0351549	0.337171	0.0493398	0.0911488	0.151746	0.148897	0.12638	0	0.201932	0	0	0	0.129655	0.163221	0.288168	0	0.191737	0	0.37528	0	0.155648	0.182818	0.514605	0.189272	0.206863	0	0.109038	0.280266	0.163803	0.141273	0.0836561	0.468762
LGALS8	6.91162	8.67116	6.70639	8.99218	5.62595	5.99291	7.66892	4.91959	9.31833	6.56947	5.95421	7.09382	8.72029	7.85236	7.77944	9.23638	7.98691	8.00224	8.69379	7.2953	10.576	6.2206	8.1984	10.0899	9.96189	7.54568	9.13186	5.67225	7.67235	7.55097	6.21423	5.68882	7.76832	5.65841	5.53601	4.33423	8.20707	4.98878	7.27337	4.56118	7.77162	8.50087	6.98047	5.76944	7.21397	7.34727	7.12092	6.45988	5.66047
B3GALT1	0.158083	3.26677	3.25295	2.958	3.41689	3.27815	4.88351	2.28499	0.0504263	3.01948	1.26322	4.01812	4.06356	1.95773	2.04679	3.18402	3.60988	2.26084	2.28953	4.1827	3.27509	3.59491	1.30578	6.97311	4.46357	6.11199	2.43939	2.12183	2.17496	3.20054	2.82303	3.50991	2.54984	3.90008	3.57707	1.80552	2.23704	0.49291	1.23584	2.63253	0.979774	5.32478	2.86335	0.71717	1.46787	1.11728	0.0688288	0.0203788	2.22673
RP11-10L7.1	0.236132	0	0.0668434	0.136761	0	0	0	0	0.0652798	0	0	0	0	0	0	0	0	0.277158	0	0	0	0	0	0	0	0	0	0	0	0	0	0	0	0	0	0	0	0	0	0	0	0	0	0	0	0.0322853	0	0	0
LA16c-380H5.2	0	0	0.18184	0	0	0	0.296012	0	0	0	0	0	0	0	0.111929	0.236899	0	0.37699	0	0	0	0	0	0	0.739488	0	0.102272	0	0	0	0	0	0	0	0	0	0	0	0	0	0	0	0	0	0	0	0	0	0
LINC00664	0.0552673	0.0488796	0.215899	0.240069	0.165648	0.144183	0.160447	0	0.110008	0.167613	0.172237	0.00890829	0	0.148295	0.0924472	0.163055	0.0614151	0.365864	0.270642	0.120178	0.211922	0.0252009	0.0879208	0.251858	0.163601	0.111785	0.0422355	0.0107749	0.133417	0.0956985	0.0271065	0	0.0332692	0.0106141	0.064814	0.0415491	0.0928978	0.0574419	0.030361	0.0414359	0.366717	0.122149	0	0.0120721	0.0206864	0.00906772	0	0.0370479	0.0345993
HNRNPLP2	0.379387	0.604984	0.495547	0.432803	0.558683	0.669894	0.813451	0.638491	0.34903	0.634838	0.650975	0.470224	0.835446	0.52217	0.522353	0.338978	0.561055	0.557133	0.350277	0.418744	0.497859	0.56805	0.414345	0.210357	0.286744	0.337509	0.598037	0.525934	0.556247	0.740146	0.348773	0.422108	0.874012	0.443404	1.12	0.761266	0.465565	0.479075	0.589561	0.702323	0.784828	0.515446	0.578291	0.861902	0.466147	0.477576	0.827556	0.56326	0.519468
ZNF337	3.0989	3.31298	4.28008	5.54707	3.60422	4.94546	2.24793	3.30755	6.99013	4.87339	5.09998	3.609	4.83797	4.67415	3.72038	5.0611	4.44642	4.5806	4.03962	2.72637	4.91225	3.28674	3.60594	5.02201	4.63704	4.99364	5.59518	2.43988	2.98935	5.48384	2.24086	2.26072	3.09198	2.66506	3.62753	1.20005	4.89723	3.62785	5.0354	2.71271	2.69536	2.68127	3.30176	2.69643	6.67585	2.47234	3.18036	3.06746	3.15786
RNF4	5.64519	5.3804	6.1464	6.83174	7.96884	8.23886	7.37119	6.64481	7.10075	7.3257	7.02444	5.68162	5.97918	6.84148	6.68741	5.89254	5.90102	6.59654	6.36003	7.03872	7.35921	7.23414	6.43115	5.09618	6.33822	6.85805	6.76849	7.17729	7.23495	6.87032	6.72801	6.34502	7.33318	6.95856	7.31801	6.15407	8.10369	6.24851	6.63482	6.67388	5.24081	6.05539	6.19584	6.42921	6.3707	7.12632	7.30875	6.94912	5.47472
RP11-55K13.1	0.120858	0.106889	0.102636	0.146994	0.0226397	0.105099	0.116954	0.030689	0.200469	0.0687248	0.104624	0.0584414	0.114086	0.0997811	0.0758106	0.106969	0.0575577	0.153204	0.0204081	0.143348	0	0.0183696	0.0240329	0.275379	0.0954026	0.220003	0.0230899	0	0.0795695	0.0418543	0	0.0598012	0	0	0.0944893	0.0227147	0	0	0.154917	0.0226528	0	0	0.0590824	0	0.0678549	0	0.0912095	0	0.0189153
NPIPA8	0.575787	0.152714	0.219855	0.130404	1.29905	1.43007	0.0792094	0.479889	0.629849	0.874167	0.910404	0.18123	8.04111e-11	0.578739	0.592441	3.10216e-07	0.0671082	0.040001	0.00111976	0.098248	7.85758e-05	0.0368646	0.197589	1.01538e-08	1.07285e-07	0.0773419	0.368123	0.0418436	0.306304	0.972788	0.000121743	0.817711	0.387058	0.356594	0.354904	0.360925	1.53163	1.21646	0.650715	1.34111e-12	1.52558e-07	0.00226011	0.0503253	0.860981	5.39091e-08	0.000182614	4.69768e-14	0.326174	0.0823037
RP11-61L19.3	0.260029	0	0.147216	0.602403	0.324734	0	0.479296	0.110047	0.215658	0.410732	0.60027	0.209564	0.16364	0	0.724928	0.31965	0.481589	0.854577	0.219543	0.257014	0.158266	0.395228	0.258538	1.20692	1.11183	0.262969	0	0.253476	1.0462	0.300169	0	0.357401	0.260882	0.416154	0.762362	0.162904	0.242821	0.450433	0	1.056	0.410804	0.119729	0.211863	0.946642	0.0811066	0.639944	0.408834	0.217884	0.542624
LINC00958	0	0	0	0.0770444	0	0	0	0	0	0.0280163	0	0	0	0	0	0	0	0	0	0	0	0.0224656	0	0	0	0	0	0	0	0	0	0	0	0	0	0	0	0	0	0	0	0	0	0.0322856	0.0553234	0	0	0	0.023133
CTD-2037K23.2	3.26922	4.97958	2.12851	2.46146	1.70114	2.40071	1.55671	2.99774	2.34985	3.54591	2.26408	2.5762	2.05738	3.5988	3.75961	2.30412	2.10476	2.81396	2.48419	1.57976	2.22195	1.57352	2.81709	1.60937	2.04302	1.39595	1.76967	3.50552	3.62714	2.67318	2.43483	1.9172	2.69685	2.92999	2.98195	1.91158	4.78284	3.39785	2.62739	2.58723	2.44469	2.30813	2.63406	2.69772	2.24338	2.44352	3.70086	1.36968	1.8761
STK35	3.63528	3.60069	4.98335	4.22429	5.3839	4.45311	5.70155	4.68578	3.35931	3.9787	3.10705	4.20136	3.38807	3.50408	3.81981	3.69527	3.61053	4.45751	4.42479	5.72714	4.47295	4.52972	4.2933	2.33592	2.94064	2.85528	4.68015	4.85685	3.67511	4.73701	4.05018	4.70996	4.80437	4.74889	6.30288	4.69946	4.91116	4.44959	3.43821	3.26855	2.01157	3.1353	4.22484	3.668	4.8781	4.20087	4.27366	5.21858	4.00005
KRT8P30	0	0	0	0	0	0	0.207664	0	0	0	0.0866928	0	0	0	0	0	0.0801969	0	0	0	0	0	0	0	0.19763	0	0	0	0	0	0.0818616	0.0138886	0	0.0961637	0	0	0	0	0	0.187712	0	0	0	0	0	0	0	0	0
RP11-423P10.2	0.308096	0.435222	0.305251	0.34201	0.128254	0.163731	0.272117	0.0869266	0.49685	0.194663	0.237077	0.234508	0.565512	0.40628	0.250523	0.189369	0.190204	0.0482166	0.216772	0.118426	0.265657	0.0650399	0.40844	0.71501	0.287117	0.31158	0.261609	0.133481	0.244162	0.177829	0.125924	0.155271	0.0858632	0.164361	0.13382	0.112594	0.0959024	0.195689	0.282087	0.112287	0	0.26008	0.0278918	0.486041	0.304315	0.0702075	0.20991	0.172108	0.174127
USP10	11.8837	14.2284	12.0716	12.1044	14.2975	15.3235	16.4198	14.5032	13.3929	11.615	10.9308	10.1557	11.2666	10.7578	11.621	11.2117	11.2321	13.1311	11.3529	14.1132	14.4041	14.3065	12.6054	14.2007	11.5112	11.5523	9.17486	12.1837	18.6753	13.0497	13.7448	11.3531	17.8847	15.8387	16.3195	11.0595	16.2878	12.0322	12.534	13.3098	11.6899	16.2745	15.6928	14.322	13.4332	15.5587	14.4244	11.2243	9.19964
ZDHHC2	4.58122	6.28274	3.34878	4.21505	3.32228	4.0343	4.25555	5.26428	5.97176	4.87307	4.9113	6.15354	6.07627	4.81764	6.33541	6.594	5.93775	6.8814	5.94878	3.84029	3.84722	4.67149	3.37297	8.17266	4.69207	7.97583	6.76746	6.0203	6.92528	6.644	7.08677	7.45245	3.96597	6.2924	5.80893	4.79556	4.89177	5.1231	3.16797	2.00177	4.6174	5.87429	4.51222	5.20397	4.66668	5.70867	5.18789	5.0211	4.03124
RP11-544L8__B.4	0.115466	0	0.122571	0.0501557	0	0	0.0199529	0	0.0478815	0.0820735	0	0	0.0544984	0	0.0301786	0.106456	0.137475	0.040658	0.0974881	0	0	0.0219376	0.143505	0.0365408	0.0284833	0.175157	0.0827245	0	0	0.0749758	0	0.0238056	0	0	0	0	0	0.0600045	0	0	0	0	0	0.0630535	0	0.142084	0.0272314	0	0
ZNF667	0.0499131	0.0630632	0.15744	0.117698	0.220393	0.17362	0.167575	0.0995837	0.224721	0.0743358	0.0740721	0.160905	0.134619	0.0883044	0.111818	0.110444	0.107535	0.281208	0.198668	0.140955	0.143218	0.227595	0.241046	0.234679	0.189967	0.216332	0.136228	0.139015	0.0625934	0.080254	0.0874303	0.0588034	0.0286154	0.143787	0.209053	0.00670069	0.153147	0.081521	0.248083	0.0334122	0.128421	0.0196991	0.139432	0.0856633	0.0667226	0.0467958	0.0874453	0.107546	0.106018
MLEC	47.4721	76.7578	56.8497	45.5231	54.1312	54.1138	65.4735	50.8313	51.521	75.7407	59.4181	47.1236	54.6835	42.7567	68.1636	37.3852	43.5982	53.663	53.3075	52.7979	65.0687	51.1177	57.5969	50.0548	55.9946	40.1264	62.8655	63.9725	103.247	65.9217	76.9302	62.5769	85.9303	78.8975	87.3275	58.1955	71.1837	51.9464	34.5731	68.1275	24.404	50.7961	68.6558	44.3287	78.8772	69.1031	50.3822	39.981	50.6887
TMEM221	0	0	0	0.0244068	0	0.0244308	0.019419	0.0356692	0	0.0266258	0.0243204	0	0.0265201	0	0	0	0	0.019785	0	0.0277683	0	0	0.027933	0	0	0	0	0	0.0308273	0.0972927	0.0459301	0	0	0	0	0	0	0	0.0514446	0	0	0.0776147	0.0228901	0	0.0262888	0	0	0.0470814	0
KRT18P38	0	0.0561379	0.0431197	0	0.107114	0.0631923	0.0858596	0	0.042111	0.0643396	0.043955	0.0409242	0.0479363	0.0524062	0.0797	0.0375094	0.080611	0.128705	0.0428697	0.0501923	0.115867	7.91147e-26	0.0764574	0.0302945	0	0	0.0485033	5.03424e-17	0.111469	0	0.124527	0.0418776	0	0.195028	0.0992432	0	0	1.46857e-05	0.0929917	0	0	0.140313	0	0.0554671	0	0.124961	0	0.170183	0.119248
KLHL28	1.18484	1.7465	2.2862	2.35977	3.10279	3.30133	2.5238	1.70899	2.9881	1.77223	1.61878	2.54639	1.93258	2.64518	2.43527	3.1746	2.14322	2.00942	1.88505	2.49358	2.83311	2.5972	2.48433	4.77501	1.84514	5.3717	3.34929	1.75212	2.08726	2.61687	1.69988	2.14035	1.85183	1.74145	1.58328	1.06799	2.28814	1.34874	1.91873	1.07263	2.34556	2.3715	1.71403	1.86623	2.08166	1.59353	2.17463	2.22876	2.2076
SULT1C2	0.759519	0.188497	5.90377	1.11095	0.522652	0.18197	0.460707	0.196798	1.24698	0.132213	0.369004	0.562148	0.14632	0.119974	0.113435	1.0861	0.559799	0.218321	0.104696	0.865618	0.169817	0.895266	0.292819	0.117728	0.282951	0.352702	0.0444205	0.302195	0.144572	0.261688	0.171053	0.0766971	0.0155513	0.0967476	0.302964	0.0364154	0.253306	0.443032	0.120631	0.537481	0.146929	0.0107056	0.0063146	0.186218	0.377113	0.050863	0.394805	0.402633	0.0727784
AC144831.1	0.269591	0.677362	0.999027	0.851665	0.252506	0.468877	0.220226	0.248932	0.182936	0.464548	0.403108	0.375285	0.462703	0.45527	0.768667	0.325379	0.525236	0.621352	0.475924	0.363361	0.559384	0.447012	0.7554	0.682526	1.25751	1.1897	0.819406	0.143344	0	0.933622	0.140237	0.343594	0.56554	0.188272	0.455077	0.184249	0.366182	0.229253	0.987326	0.803894	0.48786	0.541667	0.579086	0.562104	0.825602	0.341791	0.32368	0.759834	0.517827
SAFB	13.3607	12.135	14.5988	12.6144	16.3116	16.0901	14.2907	18.482	15.7496	14.2663	15.4016	12.0081	12.1946	13.5355	12.8787	11.8558	12.3389	13.2097	13.6509	15.2547	16.6038	15.6461	14.9965	10.8982	13.0982	12.9039	13.6251	13.9773	12.6652	13.8013	12.3423	11.2701	16.0288	15.1657	16.9926	15.8583	18.0318	13.826	11.4648	19.7486	8.89055	13.5961	15.3614	10.8338	15.1694	12.453	13.6508	15.246	13.7564
ZNF577	0.522087	0.761879	1.1971	1.5512	0.733503	0.808142	0.945492	0.676118	2.00912	1.36565	1.20221	1.39694	1.33066	1.93968	1.98678	1.75595	0.969701	1.5516	0.969759	0.763731	1.07723	1.0316	1.72339	1.54648	1.34971	2.59772	2.90259	0.641252	1.21451	1.74477	0.554805	0.688888	0.649514	0.571521	1.01025	0.451371	1.46261	0.759681	1.78777	0.440357	1.06896	0.605791	0.791205	0.65003	1.29951	0.505388	1.08353	1.25991	0.964193
CCNK	5.86793	6.98619	6.86622	6.01968	7.15754	7.17564	8.19413	6.79662	6.63992	7.03978	6.48511	7.22455	6.09236	5.30391	6.9046	6.0686	6.59361	7.19416	6.01741	7.04444	7.04181	6.60797	6.41695	5.18255	5.64159	6.66309	6.03657	6.26813	8.42872	5.99906	6.34375	6.34122	7.73841	6.91982	7.3598	6.02778	7.57237	6.37867	5.07531	5.52897	5.12687	8.11658	7.97481	6.49523	6.28379	6.96408	5.79704	6.46296	6.70509
SLC25A5P2	0	0	0.0616271	0.0630441	0	0	0.0501604	0	0.0601855	0.0687758	0	0	0	0	0	0.0535245	0.115201	0	0	0	0.0662531	0	0.0721524	0	0.14321	0	0	0	0	0.0628281	0	0	0	0	0	0	0	0.0754237	0	0.068009	0	0	0.118253	0	0	0.0595316	0.068458	0	0
SETP12	0	0	0	0.210747	0	0	0	0	0	0.0766359	0	0	0	0	0	0	0	0	0	0	0	0	0	0	0	0	0.154488	0	0	0	0	0	0	0	0	0	0	0	0	0	0	0	0	0	0	0	0	0	0
LINC00910	0.0755259	0.125244	0.320693	0.303462	0.132637	0.246293	0.143563	0.143835	0.37583	0.214736	0.0980716	0.190214	0.213884	0.253317	0.246746	0.23675	0.284753	0.245997	0.342746	0.270607	0.181002	0.165017	0.413011	0.298766	0.1211	0.15276	0.47797	0.156448	0.186466	0.277902	0.138909	0.217996	0.21785	0.145047	0.184525	0.106461	0.185135	0.147183	0.319819	0.389294	0.107387	0.0652042	0.123072	0.237148	0.159014	0.209107	0.249368	0.308514	0.103429
ZNF888	0	0.653021	0.501629	0.20941	0.331953	0.82187	0.163317	0.599967	0	0.335891	0.409077	0.476052	0.111519	0.365758	1.35858	0.878968	0.187541	0.332791	0	0.467072	0.431427	0.835864	0.234921	0.149545	0.349708	0.119474	0.802053	0.575802	1.16668	0.818248	0.28971	0.876832	0.36402	0.907534	0	0	1.32384	0	0.540822	0	0	0.979129	0.288764	0.387075	0.110546	0.290743	0	0.0989905	0.647136
RP11-395B7.7	9.11414	10.6632	6.87998	11.5236	6.29746	6.94405	5.4392	8.17813	14.7461	11.58	10.5774	8.72341	10.7035	9.69715	7.65397	10.8733	10.3441	14.9182	10.9469	5.9236	8.9727	6.13162	10.1018	9.12048	7.91201	6.58131	9.65784	7.50889	5.13705	10.4061	5.9846	5.59953	4.78023	4.87808	8.80972	6.59912	10.8674	7.7818	11.4151	11.1553	6.84537	9.95252	6.43848	7.54262	11.2936	5.12072	10.3989	9.54272	8.15853
CTD-2308G16.1	0	0	0.190291	0.0973332	0	0	0	0	0	0	0	0	0	0	0	0	0	0	0	0	0	0	0	0	0	0	0	0	0	0	0	0	0	0	0	0	0	0	0	0	0	0	0	0	0	0	0	0	0
AC078994.2	0	0	0	0	0	0.0763917	0	0	0	0	0	0	0	0	0	0	0	0	0	0	0	0	0	0	0	0	0	0	0.0963925	0	0	0	0	0	0	0	0	0	0	0	0	0.121345	0.0715739	0	0	0	0	0	0
PSMD2	28.7091	28.0435	30.7168	24.4538	38.4166	26.8238	43.1781	27.963	23.1666	26.9258	24.4186	23.1662	25.2639	23.9118	22.5137	18.3222	21.8781	27.532	28.4521	42.9244	39.7356	33.5296	30.3726	24.3738	32.0735	19.0621	19.5336	32.4304	38.5759	24.4731	28.9619	26.3047	34.7679	32.187	38.1362	31.5217	26.4078	32.7417	22.3401	34.479	23.208	31.2145	38.3982	28.4214	25.9258	33.9809	22.8712	22.7357	23.4565
MBD1	6.0222	4.93717	7.7329	7.22208	7.31553	7.3637	7.28293	7.25325	8.12922	6.85264	6.78647	6.08433	6.83454	7.68142	6.89218	6.21711	7.21996	6.62372	6.21899	6.67851	7.51909	6.47202	7.63117	5.26163	6.91515	6.30537	7.08241	7.25559	6.65053	8.04262	7.30908	7.25427	8.59257	6.41401	8.06759	7.10357	7.96161	6.21896	6.27495	6.06961	5.54354	6.36921	6.87566	6.69332	9.05433	7.32721	7.57783	8.26986	7.15594
AC079922.3	0.708242	1.17447	0.164034	0.587321	0.33168	0.335942	0.778826	0.940082	0.934482	0.183062	0.640978	0.20756	0.75973	1.12959	0.60581	0.593613	0.664371	0.476103	0.135902	0.70003	0.764171	0.685035	0.608157	0.652024	0.285889	0.488353	0.861066	0.251052	0.918446	0.445949	0.447364	0.238939	0.904358	0.463697	1.00676	0.151263	1.32274	0.0334595	0.294751	0.814595	0.21361	0.53363	1.39017	0.738352	0.542235	0.369732	0.971819	0.377652	0.277115
GPKOW	11.443	9.99601	12.2985	10.3323	9.73392	7.60188	10.5548	12.9565	7.00111	9.67159	11.0102	8.88963	8.74778	13.6291	9.60974	8.60608	9.26146	10.146	9.62969	9.45618	10.6184	9.63725	10.8552	6.364	9.9584	7.24698	10.035	9.28943	10.2509	8.21803	8.18852	8.26109	15.5082	10.0515	15.3262	11.1764	10.8609	10.7234	7.86633	12.2711	5.05002	7.98107	11.2186	9.62928	9.86513	12.5882	11.5381	9.36832	9.01339
DDB1	9.5564	10.0232	11.7374	9.0481	13.3607	10.3149	13.9593	11.3512	9.80649	10.2157	9.36345	11.0262	10.0341	9.3807	10.6543	9.53343	10.6447	10.197	10.8617	13.9563	13.002	12.6705	11.3018	8.74202	11.3312	7.86186	10.3948	11.8901	11.5972	11.833	11.2713	11.1596	15.9922	14.5355	13.1333	11.3046	11.9393	11.0769	9.39905	11.9647	6.94435	8.53401	12.0975	10.7073	11.1474	12.6934	12.409	11.6478	9.88836
RP11-570P14.1	0.363959	0.799589	0.153554	0	0.511744	0.790012	1.12485	0.229571	0.302419	0.172703	0.313057	0.145725	0.512058	0.186604	0.189035	0.133365	0.430564	0.127339	0.153819	0.898675	0.330161	0.277392	0	0.228888	0	0.365722	0.172726	0.176259	0.396816	0.313093	0.739029	0.447347	0.36282	0.173629	0.530124	0.342161	0.51379	0.375861	0.331103	0.338912	0.685586	0.249768	0.296335	0.39496	0.171507	0.444998	0	0.15151	0.57251
RP11-660M5.1	0	0	0	0	0.119313	0	0	0	0	0	0	0	0	0	0	0	0	0.0897103	0	0	0	0	0	0	0	0.515303	0	0	0	0	0	0	0	0	0	0	0	0	0	0	0	0	0	0	0	0	0	0	0
RP11-356M20.3	0	0	0	0	0.245347	0.113896	0	0	0	0	0	0	0	0.405499	0	0	0	0	0	0	0	0	0.260446	0	0	0	0	0.255346	0	0	0	0	0	0	0	0	0	0	0	0	0	0.361838	0	0	0	0	0	0	0.102493
WDR47	1.76511	1.1264	2.63236	2.06953	2.90328	3.75628	3.41224	1.85843	2.22563	2.13528	1.91313	2.55597	2.11325	2.56211	3.04557	2.45561	2.10726	2.41539	1.97493	2.95029	3.40642	2.89008	2.45414	1.98006	1.74168	3.59917	2.33042	2.26619	2.06281	2.55941	2.24055	2.81663	2.20283	2.23237	2.35611	1.69918	2.34514	2.10303	2.07597	1.07591	4.18969	3.27078	1.368	2.06884	1.7994	2.28386	2.78876	2.56125	2.44812
FOXN4	0	0	0.0637044	0	0	0	0	0	0	0	0	0	0	0	0	0.0276643	0.0148855	0.0132071	0.0158337	0	0	0	0	0	0	0	0	0	0	0	0	0	0	0	0	0	0	0	0	0	0	0	0	0	0	0	0	0	0
TRAPPC10	4.05031	7.43677	6.74964	6.45019	7.45454	6.44709	6.77118	6.09062	7.41461	6.30297	7.13994	6.43185	6.63302	7.84236	9.15845	6.82317	6.8928	6.45344	6.69212	7.03682	9.44604	6.88118	8.7588	7.71487	7.44444	6.20756	8.87334	6.97185	6.92081	8.48588	5.51218	6.09149	9.15544	7.0144	7.28791	4.55411	8.3333	4.9349	5.93941	4.81248	5.14663	8.13249	8.41226	5.50717	7.63625	7.91542	6.51044	7.87489	6.2111
RABEPK	3.54083	3.30086	2.82818	2.94309	3.60327	3.94463	4.6436	3.25625	2.55566	3.39206	3.13149	3.17758	2.92691	3.93071	3.02145	2.87984	2.46109	3.92238	3.37736	3.38627	3.4249	4.24729	3.46344	2.56817	3.92819	2.82598	2.23055	3.30234	5.58646	2.68445	4.53717	3.72504	3.57166	3.87793	5.01287	4.73033	4.78997	4.078	2.52343	5.30938	3.95507	3.70136	4.14809	3.84624	3.85059	3.29726	2.45555	2.32545	2.77086
ADAMTS9-AS2	0.045004	0	0.0687936	0.109473	0.0168608	0.0156544	0.012443	0.0342832	0.0970441	0.00853041	0.0077918	0.043524	0.161434	0.0371557	0.0846894	0.0730262	0.107165	0	0.00759941	0.0177929	0.03287	0.102605	0.0715937	0.102544	0.053288	0.163847	0.128971	0.00877398	0.0493825	0.0935124	0.0662183	0.0296911	0.0180607	0.0172861	0.00879631	0	0.00840516	0.00935496	0.0824096	0	0.0341276	0	0	0.00983031	0.0168449	0.0147676	0.0509459	0.07542	0.0704353
AC011484.1	0.130776	0.0361441	0.111059	0.0852093	0.0612444	0.0568622	0.0225986	0.124529	0.108461	0	0.11321	0.052698	0.0925871	0.0674813	0	0.0482285	0.103802	0.25327	0.138018	0.032315	0.0298488	0.049693	0.0650133	0	0.12904	0.132255	0.0312312	0.0956103	0	0.0283058	0.0267253	0.0808864	0.0984041	0.0627889	0.0958537	0.0614471	0.122122	0.169902	0.059868	0.18384	0.185945	0.0903231	0.053276	0	0.0917796	0	0	0.328742	0.179092
AGPAT6	6.5512	5.48402	6.55917	6.88094	7.55677	7.74336	6.89729	7.09966	6.33093	6.02233	6.20357	6.65426	6.56342	6.16015	6.35181	6.04149	6.81395	7.13122	6.86034	7.50447	8.01719	6.96023	7.60605	4.76401	5.63902	5.38978	7.37024	7.1454	7.25154	7.91511	7.87528	7.9586	8.16034	7.62925	8.18927	8.05181	7.79446	7.37141	8.21273	8.08366	6.38866	6.03673	7.39531	6.08036	9.85901	6.59176	5.40664	5.61308	6.56384
RP4-760C5.3	0	0	0	0	0	0	0	0	0	0	0	0	0	0	0	0	0	0.422896	0	0	0	0	0	0	0	0.850202	0	0	0	0	0	0	0	0	0	0	0	0	0	0	0	0	0	0	0	0	0	0	0
RP11-185N2.1	0	0	0	0	0	0.0232565	0	0	0	0	0	0	0	0	0	0	0	0	0	0	0	0.0406486	0	0	0	0	0	0	0.0293455	0	0	0	0	0	0	0	0.0249738	0	0	0	0	0	0	0	0	0	0	0	0
CSNK2B-LY6G5B-1181	0.273244	2.27894	0.789106	1.29434	0.677229	0.838886	1.61681	0.335463	0.0136305	0.026255	1.25554	0.101402	1.38763	1.44657	0.267729	1.68318	0.119069	2.59269	1.82037	0.273041	0.889169	1.53246	0.0729071	0.0356434	0.829079	1.30555	1.17804	0.129364	0.00517371	0.0632407	0.317852	0.489389	0.425353	0.362615	1.69205	0.136825	0.0624307	0.858313	0.989253	3.97772	1.18433	1.51384	1.15496	0.671351	0.0478363	0.270846	0.606188	0.507474	1.07368
NFKBIB	11.5959	13.3769	10.6801	11.169	13.5894	11.2287	13.0877	15.825	7.41034	10.804	10.2565	8.21677	6.79513	9.27883	7.20351	6.81746	7.71457	10.415	10.9492	12.4027	9.76845	10.8347	11.613	5.10565	9.06514	6.09012	11.6924	12.5596	12.0479	9.67573	11.1045	8.56965	15.259	11.3232	15.8764	16.5824	9.78228	12.1686	7.51394	18.8472	6.1331	12.8452	13.2363	11.7468	9.72375	15.2111	10.4899	11.3828	9.9949
ZNF780B	1.56078	1.48345	2.18911	2.61984	1.86538	2.39519	1.48401	1.58709	3.67675	1.85404	1.61403	1.74737	2.17334	2.88622	2.75882	2.81287	1.9824	1.61146	2.21219	1.84285	2.38567	1.81411	2.61214	3.99615	2.91288	2.80933	2.31401	1.43386	1.32516	1.84045	1.10842	1.45022	1.41002	1.18001	1.19403	0.822953	2.03126	1.29188	1.55835	1.04575	1.03094	1.68771	1.21413	1.24183	1.78431	1.14134	1.66558	1.26639	1.79274
DUSP18	1.25799	2.16698	2.93168	2.31285	2.47985	2.03528	2.07275	1.96863	2.02601	1.85769	1.58287	2.66431	1.90555	1.85682	2.53859	2.5678	2.1712	2.48268	2.61827	2.6314	3.03154	1.65639	1.818	2.2079	2.94447	4.60076	3.03221	1.34036	1.15567	3.55871	2.00883	2.2679	2.09865	1.69961	1.38666	2.13066	2.07629	1.62676	1.33929	0.822527	1.15086	1.75792	1.66856	1.94906	2.12162	0.815997	2.16649	2.08369	1.20193
ECHDC3	2.29393	3.45818	0.430092	0.336457	4.91099	5.59586	0.247106	0.680832	1.13655	1.55289	1.31527	2.97719	2.36226	0.768622	0.498326	1.99956	1.65526	2.93724	2.06253	0.147229	0.326384	2.08292	2.99167	0.0754229	0.205771	0.0602562	0.170749	1.13258	3.26897	2.96615	2.70312	4.74167	1.34501	3.77613	9.666	3.55545	0.222558	3.22019	1.06377	0.502551	0.790699	0.246911	0.121365	1.72445	3.23373	0.562103	1.79864	2.12184	2.14479
SLC44A2	10.8948	19.9084	20.6344	20.1116	17.3579	12.057	17.8905	27.1261	14.6041	17.54	19.7269	18.476	23.243	17.7603	18.1483	17.3509	22.1887	21.7081	19.145	15.5544	20.03	15.7248	25.6354	13.3962	19.1237	12.015	20.3257	23.3813	23.2384	25.391	17.9849	21.2113	39.1897	20.3121	26.8314	18.3419	30.9406	17.8347	19.7214	20.0812	14.8815	18.0143	34.2962	23.6204	19.7004	28.0714	11.6198	13.8765	18.4086
RAB30-AS1	1.55432	2.10349	1.72962	2.14189	0.953814	1.25844	1.88941	2.04147	1.77806	1.77787	1.55433	1.9438	2.22616	1.29985	1.0086	1.7394	1.93568	1.43433	2.01373	2.72825	2.44665	1.99588	1.78522	3.3584	1.74523	4.25496	2.81595	2.19435	2.47009	1.90254	1.35818	1.67962	1.50565	2.1616	3.16896	1.43546	2.15217	1.86615	1.93837	2.3608	1.11771	2.96144	2.773	2.78049	1.10337	2.44025	1.33988	1.57187	1.32118
CTC-523E23.8	0	0	0	0	0	0	0	0	0	0.0987071	0.0901605	0	0	0	0	0.153637	0	0.0733471	0	0	0	0	0	0	0.102768	0	0	0	0	0	0	0	0	0	0	0.293619	0	0	0	0	0	0	0	0	0	0	0	0	0
HLCS-IT1	0	0	0	0	0	0	0	0	0	0	0	0	0	0	0	0	0	0	0	0	0	0	0	0	0	0	0	0	0	0	0	0	0	0	0	0	0	0	0	0.114885	0	0	0	0	0	0	0	0	0
ARGLU1	19.5729	20.2429	32.1853	31.7733	29.2723	35.6671	26.2961	21.6858	35.2886	34.4803	31.6746	30.9563	27.3298	37.975	32.4061	36.2148	32.4034	29.7735	30.2988	23.5152	30.0063	31.1581	36.7131	43.6068	29.1982	41.4144	33.8379	20.2944	19.9694	30.8206	15.7645	15.9964	17.8578	11.9674	16.7079	13.6035	22.8134	19.1307	22.1629	25.8451	25.3687	25.4919	16.7544	16.1939	22.5463	16.8824	21.313	20.3903	31.2584
RP11-474I16.8	0	0	0	0	0	0	0	0	0	0	0.0980005	0	0.106864	0	0	0	0	0.239175	0	0	0	0	0	0	0	0	0	0.110354	0	0.0980119	0.0925392	0	0	0	0	0	0	0	0	0	0	0	0	0	0	0.278608	0	0.0948587	0
ZNF503-AS2	0.117924	0.130368	0.128757	0.0292705	0.0315573	0.102548	0.0815107	0.235274	0.0978014	0.0957949	0.233335	0.162922	0.0636097	0.139084	0.0880599	0.149104	0.0936008	0.0593193	0.0568933	0.0832546	0.107661	0.0256052	0.117248	0.0213249	0.166226	0	0.193109	0.131373	0.203337	0.102096	0.165249	0.138928	0.270425	0.129413	0.197562	0.142478	0.188777	0.245127	0.154241	0	0.0798431	0	0.123532	0.239184	0.204928	0.221117	0.254272	0.197622	0.0263659
SETD2	6.52954	8.75569	7.90107	6.93689	8.87849	10.5315	7.71088	8.43031	9.9846	6.69321	7.37913	7.15784	7.67245	7.20121	9.30555	8.68319	8.17901	7.24761	7.95395	8.16841	10.3447	8.17175	9.62508	8.95634	7.53268	7.66774	8.42197	10.26	9.2822	10.8901	7.56272	10.3302	9.83617	9.73244	8.97802	5.95283	11.9703	6.84045	7.72119	5.45562	7.70439	11.5055	8.87199	7.86922	8.57219	7.51507	9.85544	8.46547	7.75857
PNPO	6.84839	7.21893	5.10094	6.3449	6.79798	5.57951	9.23153	6.96175	5.43449	5.52015	5.86942	4.21741	5.43379	5.35355	5.75628	6.54472	7.35014	6.02466	6.39683	8.20824	8.26731	5.55039	4.77318	5.12657	5.94928	4.34878	4.43375	6.8754	10.1361	7.22928	8.12749	5.04731	8.21766	7.45008	10.962	5.23831	7.37253	6.12466	4.37459	5.11743	3.51539	5.18569	8.95371	6.36132	6.94058	8.69776	10.4741	11.2862	4.00603
RP11-558F24.4	0.207968	0	0.117741	0.180673	0	0.241134	0.287501	0.440072	0.402454	0	0.060011	0.167607	0.0654387	0.143083	0.0724735	0.0511304	0.220096	0.0976399	0.117058	0.205556	0.189869	0.368781	0.13785	0.35101	0.0684023	0.0701064	0	0.135151	0.380335	0.120036	0.453334	0.114338	0.556401	0.266268	0.474233	0.260578	0.51788	0.2882	0.190411	0.0649671	0.5914	0.287274	0.169445	0.0757112	0.32434	0.284344	0.130792	0.290435	0.162744
AC083873.4	0.896783	0.387029	0.231142	1.15327	0.747263	0.440554	0.420251	0.132175	0.567196	0.77538	0.406829	0.425068	0.406593	0.630292	0.584685	0.456084	0.248046	0.59031	0.308968	0.411839	0.623608	0.476122	0.683591	0.25766	0.260195	0.281619	0.633794	0.53073	1.12114	0.508871	0.268136	0.333004	0.848837	0.785038	0.345933	0.28507	0.614534	0.471391	0.120339	0.0721586	0.78735	0.973702	0.611311	0.408426	0.444862	0.864705	0.0876931	0.263416	0.461909
RP11-58A17.3	0	0	0.261988	0	0	0	0.0710804	0	0	0	0	0.0828766	0	0	0	0.0758475	0	0.21726	0	0.304925	0	0.234452	0	0.260346	0.101469	0	0.0982326	0	0	0.178063	0	0	0.103171	0	0	0	0.0960287	0	0.0941526	0.289119	0	0	0	0	0	0	0	0	0
ISG20L2	3.62458	5.67553	4.63289	5.02959	8.19174	9.21924	8.34551	5.98403	4.75023	5.09996	5.07602	4.91509	4.49584	4.21296	4.59116	4.57121	4.50693	4.78283	4.96113	6.65156	7.3185	6.8817	4.25568	4.24368	4.614	7.23103	4.49046	6.52381	6.93637	4.77673	6.04706	5.34572	5.54779	6.74717	7.77354	5.61487	5.93768	5.56721	4.04346	6.24878	5.0774	5.02385	5.96683	4.52605	5.26692	6.09908	5.81159	5.57669	4.85961
RP11-706O15.5	9.39244e-33	3.07187e-06	0.000807896	4.40991e-07	0.0315361	1.37532e-05	1.11699e-08	0.0887113	0.000157117	3.51051e-05	0.292443	3.25067e-06	2.34813e-05	1.79573	2.70381	2.78778e-07	2.46014e-07	0.676911	0.549841	5.16876e-05	0.0384736	0.0401135	0.017502	3.38847e-07	0.0371682	0.0923285	0.0222337	6.10069e-40	1.34762	1.63517	0.0829836	1.4073	0.00096012	1.96185	1.67928	2.64866e-08	2.19965	1.99187e-05	0.0841737	0.275467	1.53285e-14	1.25983	0.375337	0.0192143	0.117422	0.0208744	9.08648e-12	0.00221584	9.95776e-10
RP4-673D20.6	0	0	0	0	0	0	0	0	0	0	0	0	0.0281222	0	0	0	0	0.0209803	0.0251528	0	0	0	0	0.0754229	0	0.120512	0	0	0	0	0	0	0	0	0	0	0	0	0.163658	0	0	0	0	0	0	0	0	0	0
SNORA20	0	0	0	0	0	0	0	0	0	0	0	0	0	0	0	0.146154	0	0.0697747	0	0	0	0	0	0	0	0	0	0	0	0	0	0	0	0	0	0	0	0	0	0	0	0	0	0	0	0	0	0	0
GABBR2	0	0	0	0.0282423	0.0101496	0.00942339	0.0149805	0.0412746	0	0	0.00938077	0	0	0	0	0	0	0	0	0.0107107	0.0197866	0.0494117	0.0107742	0	0	0	0	0	0	0.0187637	0.00885801	0.017873	0.0326157	0.0208112	0	0.0407329	0.0101192	0.0450508	0	0.0101555	0	0	0.00882908	0.035505	0.04056	0.0266688	0.0102225	0.0272401	0.00847991
RP11-678G14.3	0	2.56574	2.25248	2.25626	0.310537	0.288317	0.496537	0	0.366631	1.25688	0.43052	0	0	0.285134	0.924315	0.611351	0.701768	1.2842	1.5396	0.819259	1.21078	0.377949	0.109882	2.30831	2.72622	0.111766	0.422283	0.592519	0.181902	1.19603	0.587208	0	0.942469	0.636737	0.378017	0	0.206405	1.14864	0	0.310717	0.314275	0.534309	0	0	0.7239	2.26655	0.208512	0.185208	0.129725
ANKRD20A3	4.46988e-11	0.0909271	0.411166	0.284686	0.0174169	1.06834e-11	0.0305907	0.042061	0.085681	0.323709	0.131055	2.41388e-06	0.0809709	0.257869	4.58511e-05	0.206573	0.287668	0.117921	0.119836	0.0936875	0.240266	0.00892948	0.172754	0.112631	0.141406	0.471632	0.236952	0.0825582	0.0818506	0.527917	0.0326834	0.0961253	0.0763408	0.13766	0.0347087	1.12403e-07	0.043932	0.113201	1.96838e-07	0.0403894	0.118432	6.11767e-06	0.0919479	0.0452035	0.0914468	0.0334441	0.433404	0.182106	0.0840827
NMRK2	0	0	0	0	0	0	0	0	0.0473149	0	0	0	0	0	0	0	0.0452828	0	0	0	0	0	0	0	0	0	0	0	0	0	0	0	0	0	0	0	0	0	0	0	0.0540777	0	0	0	0	0	0	0	0
CYP2A7	0	0.0835807	0	0	0.0472077	0.109575	0	0	0	0	0.0436317	0	0	0	0.0263464	0	0	0	0.0425543	0	0.092031	0	0	0	0	0	0.0240733	0	0.221221	0	0	0	0.227552	0	0	0	0.0235332	0	0.0461468	0	0	0.0348109	0.0410656	0	0.094326	0.0620207	0.166414	0.0633493	0
IDH3B	33.3822	46.5145	41.1169	38.7909	43.8899	43.9261	45.5225	37.2066	26.958	38.1584	31.8885	28.6608	30.3894	42.2525	37.4156	32.3279	30.4297	36.1114	35.5716	43.1818	38.4904	45.5097	42.678	30.3219	46.7962	35.3918	33.6737	37.0398	44.9873	32.7746	28.4914	23.8869	45.025	41.3265	50.8863	30.1728	46.5084	37.4912	24.1609	51.9553	17.1769	36.9992	43.4855	28.7587	28.9851	44.8984	33.3876	28.4463	24.3504
AC084125.4	0	0.0804055	0.617648	0.315925	0.0681215	0	0.150818	0.0923413	0	0.344648	0	0	0.137312	0.375294	0.0760365	0.214576	0.0577292	0.30732	0.0614066	0.287549	0.0664011	0	0	0.184133	0.0717651	0.073553	0.0694762	0.0708976	0	0.251874	0.0594526	0	0	0.0698395	0.0710781	0	0	0	0.133181	0.068161	0	0.301397	0	0.158867	0.408342	0.238658	0.0686109	0	0.284575
DIO3OS	0.116177	1.06602	2.65397	2.47276	0.348206	0.191954	0.634395	0.177003	0.327599	0.42941	1.45829	0.683499	1.64502	2.06221	0.352227	0.934008	3.3566	1.04725	1.1084	0.344489	1.2834	0.309018	1.75576	0.941205	1.38708	0.798935	3.24057	0.475646	0.178472	0.563267	0.284901	0.258683	0.512856	0.133871	1.13537	0.185597	1.71412	0.458842	0.893501	0.348408	0.242274	0.690062	0.946569	0.30452	0.576171	1.0293	0.350708	0.55488	0.727308
RP11-1069G10.1	0.0159309	0	0.094703	0.110721	0.0596855	0.221659	0.0880938	0.040453	0.0924876	0.0905902	0.0689553	0.15407	0.330845	0.197291	0.0666203	0.0705014	0.189676	0.100973	0.25556	0	0.130901	0.0363211	0.0791982	0.0806652	0.125756	0.161111	0.441325	0.0621179	0.0524426	0.041378	0.143248	0.0788276	0.0799162	0.0458931	0.140121	0.0149708	0.0297534	0.0165578	0.0583442	0	0	0	0.0649	0.121794	0.149073	0.0522759	0.0751429	0.0800936	0.137133
RP11-775C24.3	0	0	0.0225171	0.0691046	0.0993381	0	0	0	0.109952	0.100516	0	0.128214	0	0.0273636	0	0.0586698	0.0420918	0.0373458	0.111933	0	0	0	0	0	0.0261628	0	0	0	0	0.0229559	0.0216742	0	0	0	0	0.0249167	0	0	0	0.0993956	0	0	0.0432067	0	0	0	0	0	0.0622471
CTD-2292M16.8	0.0510007	0.0187942	0.461986	0.575992	0.175152	0.194099	0.340774	0.0647522	0.493477	0.177229	0.397351	0.493234	0.369099	0.368433	0.213276	0.514095	0.32385	0.335224	0.416247	0.235244	0.698434	0.155036	0.321153	0.365838	0.201295	0.240694	0.324791	0.0331436	0.429046	0.426834	0.069483	0.056079	0.0610731	0.130596	0.138811	0.247886	0.174627	0.300375	0.202346	0.15213	0.128917	0.328763	0.304727	0.0928347	0.206802	0.0557846	0.128298	0.0854694	0.133034
GRIA1	0.0596722	0.0659692	0.0144787	0.0740579	0.0878282	0.00741308	0.0117847	0.0108231	0.00706998	0.00807909	0.00737956	0.034351	0.024141	0.0439874	0	0	0.0270653	0	0.00719734	0.0926834	0.0622619	0.045349	0.00847574	0.0647456	0	0	0	0.0166195	0.149663	0.0442825	0.00696832	0	0.0342103	0.0491145	0.0249928	0	0.0477628	0.02658	0	0	0	0.0471014	0.0347278	0.0558613	0.0239305	0	0.0402087	0.0214289	0.053367
NACA2	0.169075	0.186917	1.53148e-05	0.0753152	0.179248	0.299138	0.000102244	0.135547	0.000642391	0.400724	6.24613e-05	9.66936e-05	5.10702e-05	0.089241	3.7707e-05	5.32048e-05	1.43141e-05	0.357346	0	0.417787	0.171895	0.192859	1.79304e-05	6.84845e-05	0.250311	5.4713e-05	3.44537e-05	2.19083e-05	0.0940506	0.0788423	1.82808e-05	0.209236	0.430533	0.0240427	0.0826339	3.38937e-05	0.160908	0.360588	3.30227e-05	0.317036	0.0801334	2.49107e-05	0.0688928	0.000253197	0.158211	0.138738	0.159569	0.141672	1.41122e-05
RPL7AP60	0	0.0906335	0.139243	0.142445	0.0767869	0.0712925	0	0	0	0	0.14194	0.0714667	0.154778	0.423033	0.171417	0.302339	0	0	0	0	0.0748476	0.0623039	0.0815123	0.103778	0.0808939	0.165818	0.469883	0	0	0.154437	0.3351	0.067609	0	0	0.0801195	0	0	0	0	0	0.0777112	0	0.133593	0.0895375	0.383571	0.0672542	0	0.216841	4.62085e-10
RP11-369K16.1	0.137716	0	0.0779683	0.279164	0	0	0.0634611	0.174849	0.190361	0.174025	0.278175	0.147986	0.130001	0.0473749	0.143976	0.135434	0.145748	0	0	0.0453732	0.419104	0	0.0912845	0.290548	0	0.278547	0.219257	0	0.201486	0.198719	0.112574	0.0757145	0.0921122	0	0.134587	0	0	0.0477116	0.25218	0.34417	0.261083	0.126822	0	0.25068	0.0859112	0.150634	0	0.0384653	0
RP11-631M6.3	0.881135	0	0.654749	0.382745	0.825296	0.191561	0.304527	0.13984	0.274042	0.208771	0.476737	0.97643	0.311914	0	0	0.568663	1.31136	0.387834	0.185986	0.21773	0	0.334818	0.219021	0	0.32604	0.222775	0.946922	0	0	0.286075	0	0	0.110503	0	0	0	0.308559	0	0	0.309665	0	0.304286	0	0.120292	0.206129	0	0	0	0.861909
AC020910.2	0.612854	0.629131	0.594803	0.68454	0.615018	0.266472	0.242065	0.277893	0.181528	0.82975	0.492639	0.317517	0.165291	0.180706	0.411886	0.322874	0.347462	0.894026	0.517434	0.129803	0.599486	0.399215	0.391719	0.443306	0.388748	0.265622	0.209083	0.170688	0.192137	0.303197	0.536752	0.288805	0.219595	0.210176	0.213904	0	0.449662	0.727963	0.921835	0.1641	0.165979	0.181405	0.142667	0.573714	0.450586	0.179556	0.825915	0.183402	0.308305
RP4-694B14.5	0.122633	0.10846	0.354089	0.223731	0.160807	0.223951	0.127149	0.18684	0.53905	0.278939	0.339716	0.316268	0.208373	0.240462	0.307699	0.226128	0.340687	0.233182	0.331327	0.327271	0.268707	0.260954	0.414564	0.34152	0.242011	0.111618	0.292866	0.143452	0.0269129	0.222964	0.11027	0.09102	0.0369108	0.0588794	0.0719083	0.0115242	0.194681	0.089221	0.336842	0.183886	0.0929958	0.186338	0.109909	0.0535741	0.17213	0.0704218	0.0347062	0.154136	0.287899
RP13-228J13.1	0	0.0836288	0.0321206	0.164295	0.106279	0.131566	0	0.0480215	0	0.215078	0.0982278	0.152413	0.0714081	0.195169	0	0.502151	0.150109	0.31964	0.0185711	0	0.0345315	0	0	0	0	0.191254	0.0722614	0.184349	0.0830058	0.130986	0.0618359	0.218343	0.189736	0.0726392	0	0.142174	0	0	0.10389	0	0.0717053	0	0.030817	0.165235	0.0707853	0.0310282	0.107043	0	0.295982
EIF4H	66.9299	94.3138	77.8486	80.002	83.2051	74.8162	92.0769	89.3887	53.7086	76.0371	71.9359	72.1686	72.1119	73.1804	76.8475	63.5517	69.3621	81.0518	81.0066	91.2013	86.1818	84.1912	86.3576	61.0769	90.2729	60.5188	79.7945	87.4985	99.1084	71.7121	87.2184	75.9187	101.909	89.0693	110.762	86.3553	85.7974	81.583	57.3863	90.9548	44.9751	77.7642	112.933	84.1201	66.0226	107.498	67.9012	72.0613	64.6045
C15orf57	1.70111	1.80573	2.18612	2.21023	1.66381	1.81967	2.60661	2.21713	2.2099	2.1615	2.13725	2.21418	2.30923	2.9596	3.02963	1.8987	2.12096	2.18396	2.22429	2.32865	1.9379	2.12796	2.20027	2.19148	1.78251	1.5681	1.81194	2.2599	1.85009	2.23524	2.17812	1.66979	2.44677	2.60925	1.97877	1.7259	2.90997	1.56464	1.6402	1.98926	1.96924	2.17306	2.23846	1.7839	1.94397	2.50698	2.42844	1.97412	1.9909
ZNF729	0	0	0	0	0	0	0	0	0.0139248	0	0	0	0	0.0173272	0	0.0124523	0	0	0	0	0	0	0	0.0212534	2.62393e-41	0.0679184	0.0160385	0	0	0	0	0	0	0	0	0	0	0	0	0.0157349	0.0160557	0.0231923	0	0	0	0	0	0	0
RP11-64C12.3	0	0	0.075074	0.0512002	0.0552003	0.102501	0	0	0	0.0279275	0.0255094	0.0712461	0.111267	0	0.061614	0.0869379	0.0233896	0.0415047	0.124398	0.0291259	0	0.0447889	0.0292987	0.0373017	0.0290764	0	0.112596	0.0287249	0	0.102049	0	0	0	0	0	0	0.0137702	0	0	2.51357e-17	0	0.0814094	0	0	0	0	0	0	0
LSM14B	7.79741	8.04554	8.09326	7.59361	6.1131	5.02273	7.41245	11.5865	7.58457	8.30224	8.86675	7.07549	7.74223	7.60987	7.42724	6.65995	7.41165	7.79621	7.52617	6.86968	6.83759	6.64272	8.51841	5.3617	7.63691	6.01641	8.58875	10.3785	9.23203	8.88441	7.75881	8.97073	11.7828	9.76138	12.3429	9.2995	10.9311	9.26482	6.8571	7.07293	5.4932	7.95182	9.88256	8.22161	9.96269	10.5662	10.3707	10.0183	7.95492
RP11-659G9.1	0.163964	0	0	0	3.64771e-18	0.0712925	4.83586e-15	0	0	0	0.0709702	0	0.0773891	0	0	0	0	0.0549862	0.207653	0	0	0.0232781	0	0	0	0.414546	0	0	0	0	0	0	0	0	0	0	0	0	0	0	0	0	0	0.0895375	0	0	0	0	0
MYCBP2-AS1	0	0	0	0.0626252	0.067518	0	0	0	0	0	0	0	0	0	0	0.0265844	0	0	0.0912939	0	0	0	0	0	0.0711293	0	0	0.105404	0	0	0.176778	0	0.108484	0	0	0	0	0	0	0	0	0	0	0	0	0	0	0	0
SIK3	1.83002	2.18789	2.55136	2.08181	2.92561	3.33314	2.32798	2.62619	3.48043	2.49706	2.76076	2.50294	2.8135	2.30077	2.81683	2.59402	2.91931	2.05701	2.47114	2.56885	2.60138	2.59578	3.17676	2.18072	2.39979	1.70603	2.73894	2.47538	2.40052	3.57133	2.15862	2.43828	2.96635	2.75326	2.48168	1.81495	3.23414	1.67899	3.26373	1.56979	2.54269	2.35496	2.42355	2.35023	3.20732	2.68955	3.10409	2.7172	2.29505
UGT2B29P	0	0.29584	0.113627	0.290599	0	0	0	0	0	0.190212	0.231656	0	0	0	0	0.296062	0.37171	0	0	0	0	0	0	0	0.132024	0.0676567	0.0639067	0.130428	0.513862	0.0579207	0	0.0551712	0	0	0.0653802	0	0	0	0	0	0	0	0	0.0730656	0.187804	0	0.0631108	0.0560573	0.157057
AC000068.5	0.372497	0.274537	0.395418	0.269674	0.0581486	0.161964	0.150194	0.236468	0.386168	0.441287	0.268719	0.17512	0.293023	0.288316	0.454333	0.526592	0.172472	0.415354	0.707626	0.276134	0.2834	0.424629	0.401225	0.58941	0.275664	0.188355	0.35583	0.423628	0	0.564374	0.507487	0.460786	0.37372	0.298075	0.303362	0.0291705	0.405821	0.322628	0.227367	0.232729	0.235394	0.214394	0.354081	0.169511	0.290468	0.203719	0.146416	0.416166	0.315787
RP11-740N7.3	0	0	0.313732	0.282753	0	0	0	0	0	0.557106	0	0	0	0	0	0	0	0	0	0	0	0	0	0	0	0	0	0	0	0	0	0	0	0	0	0	0	0	0	0	0	0	0	0	0	0	0	0	0
RP11-77P6.2	0.0425728	0.0235327	0.216924	0.147941	0.0797499	0.0555326	0.0735675	0.027026	0.494316	0.201739	0.110563	0.188708	0.482252	0.153775	0.178032	0.251204	0.270334	0.089945	0.179722	0.0210396	0.116604	0.210301	0.19048	0.431129	0.462085	0.0645813	0.183006	0.0414999	0.186859	0.165864	0.104402	0.105327	0.0854252	0	0.0832111	0.0200035	0.0397555	0.154868	0.175405	0.019949	0	0	0.0693738	0.0697444	0.119512	0.104774	0.0602421	0.0356728	0.233206
DACT2	0	0	0.392703	0.482079	0.274309	0.455746	0.191781	0.508828	0.0639194	0.146086	0.0133437	0.124227	0.174607	0.572672	0.257836	0.23875	0.232462	0.293093	0.208227	0.19806	0.379963	0.152285	0.628357	0.351218	0.790895	0	0.986537	0.135231	0.186051	0.507118	0.1008	0.088982	1.00521	0.177617	1.59678	0.0434553	2.11593	0.176227	0.0564514	0.476707	0	0.276798	0.766094	0	0.144236	0.366705	0.14541	0.710373	0.229183
AVIL	0.198962	0.940932	1.6521	2.804	1.24236	1.47067	0.679989	1.12271	0.971736	2.26277	1.3779	1.19371	1.41905	4.42603	2.77342	2.63333	1.68453	3.26942	3.08905	1.75897	4.07698	1.81446	1.24188	4.04372	3.85008	2.7499	4.66702	0.991291	1.14011	2.73698	0.80416	0.856864	0.842821	1.45413	2.73299	1.25686	2.60114	0.252744	1.08288	2.28934	0.869643	1.8933	2.54869	0.796761	2.31687	0.952111	0.813335	0.500146	2.05866
C6orf57	3.75194	7.79599	3.45497	3.57368	2.62504	3.89168	3.74949	4.13227	3.07422	4.19848	3.71756	5.20966	4.30982	5.13162	5.10395	4.00095	3.69567	7.0673	4.08375	3.7978	4.49845	3.7102	5.03383	3.94831	3.16689	3.97722	4.05905	3.61332	8.28353	3.05266	4.87759	5.48	5.21553	4.38413	7.55427	2.42134	5.82534	2.81896	2.35911	4.74476	2.65664	3.80897	6.2244	3.40653	2.74946	5.33998	3.92321	2.72719	3.00681
H2AFY	12.189	12.4605	11.8011	10.4393	11.8534	11.1105	12.9983	13.9001	11.0683	11.2458	10.1831	11.4508	11.468	10.9992	10.4708	10.3605	10.2956	11.6351	11.7977	13.6189	12.9248	12.5612	10.7284	10.3081	11.8063	10.4221	9.85502	12.0143	14.0195	10.1557	11.1492	11.6567	13.7798	11.8913	14.7035	12.1444	12.5207	12.5847	8.2591	12.3832	7.88945	12.4656	13.6106	12.6388	9.63651	12.1828	12.0389	11.564	10.0125
ZNF514	2.12107	1.78508	3.76481	4.44071	1.9777	2.25162	1.77651	1.89237	5.22984	3.16021	3.34976	3.06465	2.85002	3.52996	4.14529	3.47007	3.58708	1.98494	2.42003	2.20979	3.34086	1.85156	3.04937	3.68881	3.13936	3.3915	4.48128	1.96516	2.35888	2.12589	1.40581	1.93042	2.05134	2.58723	3.08131	0.987636	2.19483	1.74773	1.35591	0.724769	1.55774	1.95328	1.97728	1.45045	2.96823	1.0738	1.82066	2.04149	2.45984
HMGB1P44	0	0	0	0	0	0	0.157321	0	0	0	0	0	0	0	0	0	0	0	0	0	0.207794	0	0.113148	0	0	0	0	0	0	0	0	0	0	0	0	0	0.106269	0	0	0	0	0	0	0	0	0	0	0	0
ALMS1-IT1	0.0308941	0.136617	0.236125	0.402591	0.289363	0.483585	0.341672	0	0.384336	0.263516	0.294188	0.273882	0.320796	0.191298	0.19379	0.227866	0.220697	0.195813	0.26084	0.183215	0.197439	0.281743	0.092151	0.93858	0.15242	0.312434	0.147559	0.27104	0.169499	0.133737	0.0505079	0.0764332	0	0.0889982	0.0905765	0.116128	0.201947	0	0.198002	0.0289531	0.117139	0	0.1762	0.0674825	0.0867267	0.12672	0.116577	0.0517738	0.36264
SMARCE1P5	0	0	0.0902523	0.0461637	0	0	0.0734594	0	0	0	0.0460003	0.0428252	0	0.0548389	0.0555532	0	0.0843553	0.074844	0.0671726	0.105043	0.0485135	0	0	0	0.104865	0.162768	0.10152	0.0520008	0.0583076	0	0.0434368	0	0	0.204102	0	0.0998704	0	0.0554193	0	0	0	0	0	0.0580349	0	0	0.050128	0.133754	0
C14orf28	1.51616	0.98707	0.658089	1.21473	0.489139	0.498088	0.582219	0.641657	1.04787	0.734428	0.568753	1.00469	1.49483	1.06052	1.25045	1.11828	0.735435	1.04402	0.824953	0.765942	0.953571	0.384079	0.971481	2.55899	1.16358	0.698506	1.20693	1.06741	1.03517	1.34183	0.784931	1.05585	1.0479	0.922066	0.75732	0.759883	1.17986	1.03304	1.12596	0.836754	0.782462	1.74528	1.05688	0.956735	1.30839	0.746271	1.33493	1.00223	0.698695
RP11-733O18.1	0	0	0	0.115882	0	0.0579982	0.0922006	0.0846777	0.0553139	0.063209	0.115472	0	0.125916	0	0	0	0	0.187877	0.281552	0.197764	0.304452	0.152057	0	0	0	0	0	0	0.439099	0	0	0.110003	0.0669135	0.0640434	0.0651792	0	0.124562	0.0693187	0	0	0	0.644894	0.0543405	0	0.0624089	0.0547129	0	0.055885	0
EXTL3	1.27529	0.772976	0.949203	0.740034	1.31899	0.809273	0.976798	0.881468	1.03317	0.984643	1.15514	1.2262	0.85059	0.777472	1.03469	0.722714	0.883275	0.873842	0.781563	0.905225	0.930545	0.797047	1.15538	0.579664	0.69477	0.542773	0.903087	1.16635	1.06438	1.50058	1.46509	1.65268	1.35358	1.75888	1.26556	1.71204	1.51276	1.53017	1.49222	0.88599	1.57291	0.897806	0.866554	1.19922	1.87064	1.0583	1.25879	1.29964	1.23687
RP11-61A14.4	0.0224927	0.19893	0.13371	0.234488	0.23174	0.0977994	0.155473	0.199903	0.130582	0.234489	0.1363	0.14502	0.212325	0.116064	0.0705453	0.19908	0.10712	0.110882	0.170916	0.0889276	0.287493	0.13675	0.156546	0.199308	0.288524	0.136482	0.214863	0.0877034	0.172767	0.136316	0.20225	0.0185493	0.135399	0.0431972	0.153872	0.0634111	0.210042	0.0467554	0.0823754	0.189716	0	0.15535	0.14661	0.343918	0.3999	0.110711	0.212187	0.0565416	0.176015
ACVR2B	0.103363	0.420515	0.516139	0.459761	0.410486	0.312801	0.308647	0.31496	0.360046	0.340904	0.386549	0.366533	0.483957	0.439488	0.700237	0.408634	0.508669	0.515373	0.603906	0.294234	0.377471	0.34249	0.423414	0.957769	0.599707	0.288508	0.695116	0.286153	0.372015	0.655062	0.243339	0.354604	0.45629	0.297763	0.375774	0.194266	0.46717	0.219157	0.314195	0.0968688	0.368398	0.228447	0.276231	0.171591	0.661572	0.352743	0.370531	0.408801	0.355899
SBK3	0	0	0.0727841	0.111686	0.0401374	0	0	0	0	0	0.185485	0.0345365	0.0809045	0	0	0	0.0680285	0.0905371	0	0	0	0	0	0	0	0	0	0	0	0.0371013	0	0.0353401	0	0	0	0	0	0	0	0	0	0	0	0	0	0	0.0404258	0	0.0335345
RP11-546B8.5	0	0	0	0	0	0	0	0	0	0	0	0	0	0	0	0	0	0	0	0	0	0	0	0	0	0.0876799	0	1.11659e-16	0	0	0	0	0	0	0	0	0	0	0	0.194901	0	0	0	0	0	0	0	0	0
LUC7L2	5.63198	6.82228	5.77264	8.97192	7.99964	14.5078	11.8468	7.32516	6.92444	6.76844	8.60013	12.6601	9.53666	10.8226	10.4311	13.8307	12.0914	8.6204	9.80456	13.9188	6.54226	12.8898	8.78711	3.43183	9.17033	8.17793	7.41206	4.96825	8.68535	9.28146	13.1635	10.9512	9.54305	16.1325	10.6548	7.53403	16.3626	7.75069	7.26918	1.83341	2.99074	1.48558	13.928	10.5446	11.0751	10.2254	9.81984	5.87474	4.37497
KB-431C1.4	0.608095	1.28342	0.492938	2.35327	0.362447	0.769172	0.936179	0.982621	0.687724	1.3884	0.861406	0.55691	1.01759	1.79711	1.965	1.32516	0.833703	2.84201	1.4469	0.327843	0.757057	0.609177	2.00621	2.69417	1.30914	1.50948	2.56118	1.21249	1.4255	0.981159	0.542268	0.341921	1.22018	0.610466	1.45869	0.389622	1.54869	0.718206	0.784525	0.984355	0.759821	1.14543	0.968391	1.2679	0.724208	1.2698	0.651877	0.694825	0.605642
C20orf26	0	0	0.0151058	0	0	0	0	0	0	0	0.0153984	0	0.0167911	0	0	0.0262393	0.0211782	0.0125268	0	0.0087907	0	0	0	0	0.0175515	0	0	0	0	0	0.00727013	0	0	0	0	0	0.0166105	0	0.016286	0	0.016861	0	0.00724638	0	0	0	0	0.0149047	0.0487187
WBSCR16	8.63141	9.57669	9.31468	7.2008	10.7987	8.61694	9.75693	11.3346	5.78887	7.39771	7.79572	7.16972	6.95654	7.07472	6.18956	6.05602	6.26987	8.11942	8.2741	9.53229	9.31691	7.85021	9.97611	5.10806	9.71597	4.19118	8.40891	8.9758	8.71894	7.06821	10.3287	7.31087	12.8333	11.475	13.2924	13.6162	10.3299	9.63493	6.17669	12.5863	5.37572	6.90839	11.4121	7.94647	7.90183	12.206	7.70158	6.85387	5.93758
LINC00221	0	0	0.17913	0.458122	0	0	0	0	0	0	0	0	0.0398231	0	0	0	0	0.0148548	0	0	0	0	0	0	0	0	0	0	0	0	0	0	0	0	0	0	0	0	0	0	0	0	0	0	0	0	0	0.0176746	0
TCEAL6	0	0	0.040969	0	0	0	0	0	0	0.0452899	0	0	0	0	0	0	0.0375765	0	0	0	0	0	0	0	0	0	0	0	0	0	0	0	0	0	0	0	0	0	0.0447757	0	0	0	0	0	0	0	0	0	0
RP11-109E24.1	0	0	0	0	0	0.150549	0.199441	0	0	0	0	0	0.163423	0	0.0603304	0	0	0	0	0	0	0	0	0	0	0	0	0	0	0.0999234	0	0.0475901	0	0.0554135	0	0.0542293	0	0	0.158507	0	0	0	0	0	0	0.0473403	0	0.0483544	0
GATAD2A	7.762	9.6464	8.68289	7.39432	9.98598	8.45679	8.80636	12.3017	7.08127	8.41331	8.6194	7.12565	8.10197	6.03088	5.73634	6.67262	8.17929	7.40784	7.59297	9.762	7.58339	8.78051	9.69569	3.78342	7.25401	4.71889	8.45448	11.3669	9.24164	10.2116	9.30593	7.96836	13.373	11.857	12.5904	11.8636	8.17314	10.2465	8.04615	9.71586	5.25184	8.39269	11.0928	8.63324	11.0034	12.3546	8.39965	9.96529	7.9173
AC018720.10	0	0	0	0	0.0425018	0.0394484	0	0.0288064	4.81349e-17	0	0.0267085	0.000137457	0	4.73356e-37	0.02372	0.0139832	0.00745462	0.0159784	0	0.0257703	0	0	0	0	0	0	0.0216735	0	0	1.71228e-24	0	0	0.0455265	0	0	0	0	0	0.0207733	0	0	0	0	0	0	0.0372138	0.0213969	0	0
TUBGCP3	2.86444	2.62665	4.37483	4.19572	5.16652	4.99842	4.66592	3.22801	4.57637	3.47234	3.68108	3.6328	3.45855	4.14776	3.77232	3.44752	3.00506	4.59749	3.68392	4.70775	5.15938	4.34533	4.41554	2.83894	4.05339	3.62665	2.70445	4.0044	5.09235	4.31591	3.6393	3.83635	3.89863	3.68877	4.5788	3.26563	3.53541	3.21947	3.4765	2.65326	3.60935	4.53954	3.80834	4.0136	3.40761	3.01472	3.63435	3.51655	3.66642
SDE2	6.12455	3.92854	4.78394	5.44877	8.14451	10.6377	7.21034	6.6948	6.61418	6.34767	5.59959	5.83339	5.30222	5.08691	6.89943	5.94255	6.00515	5.17812	5.25393	6.81428	7.44545	7.85287	5.48702	5.86643	4.81522	7.83335	5.75665	6.52891	7.85246	5.16073	6.07732	7.75176	6.09537	7.02902	5.58531	4.70898	7.09554	4.27205	4.7529	3.74465	8.19598	6.22065	4.49641	6.43859	4.88821	4.74217	5.49958	8.67211	4.79274
FXR2	6.20729	4.96812	6.71369	5.10535	6.02508	5.35871	5.69306	9.99913	5.34753	5.61224	5.49061	4.56656	4.51169	4.76184	4.24249	5.02175	4.78382	4.99594	5.0251	6.75925	6.0513	5.3113	5.64868	3.729	4.62704	3.87593	6.10183	8.1313	6.6133	6.03777	5.74978	7.26331	8.18794	8.18313	8.73952	6.89246	6.48423	6.99826	4.95394	7.43711	4.82965	4.00691	7.06579	6.36897	7.1445	8.59378	8.26602	9.08013	5.46907
RP11-391M1.4	0.766893	0.474779	0.442861	0.79949	0.890684	1.3338	1.71749	0.467364	0.763238	0.726814	0.238998	0.395558	0.318528	0.696469	0.609331	0.565639	0.292183	0.691302	0.414393	1.09152	1.06423	0.862566	0.548998	0.893115	0.575102	0.713519	0.46885	1.01669	1.51471	0.584284	0.401207	0.303572	0.800187	0.589127	0.95932	0.518884	0.744788	0.382592	0.449377	0.574968	0.174466	1.35595	0.7748	0.167514	0.172227	0.327143	0.405134	0.179928	0.432092
ZNF746	1.64705	1.22842	1.61288	1.46511	1.68292	1.72012	1.23107	2.3613	1.46404	1.44894	1.71916	1.34646	1.52037	1.23284	0.97218	1.51374	1.44109	1.08987	1.09785	1.64778	1.39579	1.66823	1.60915	0.498786	1.1975	0.908549	1.68035	1.98964	1.51328	1.86946	1.80559	1.45577	2.25335	2.00535	2.17955	2.14763	1.88724	1.99034	2.17903	1.31461	1.60606	1.01238	1.50248	1.26123	2.12756	1.52084	1.76191	1.76481	1.70207
RPL3	361.005	336.578	294.663	321.605	306.811	406.664	315.896	324.236	339.045	310.498	282.991	274.447	261.6	339.803	295.649	286.915	264.656	312.658	297.749	295.793	283.819	351.995	394.983	210.405	331.959	311.08	326.773	387.478	328.74	296.553	310.391	287.862	363.987	354.053	472.831	340.706	518.886	383.629	217.615	422.44	158.488	218.56	373.037	295.88	270.998	340.182	299.732	324.255	210.163
SCAF4	5.39416	4.57313	7.55047	5.33785	7.55266	8.27845	8.02128	8.31918	7.37383	6.84769	5.62452	5.80529	5.92498	5.32776	6.76951	5.91499	6.00644	6.20704	6.29592	6.89076	8.39924	7.05028	6.85483	5.58546	5.75793	7.29584	6.43835	7.16149	7.52882	6.34144	5.28405	5.75841	7.54782	7.14993	7.85887	5.34891	8.00387	5.89301	5.44377	6.03735	4.73671	6.94833	7.03734	5.59007	6.96744	5.96349	6.46225	6.50717	6.77631
DNAJB1P1	0.0635682	0	0	0	0.0595398	0	0	0.0807084	0	0	0	0.0512313	0	0	0	0	0	0.0447675	0	0	0	0	0	0.0804683	0	0	0	0	0	0	0	0	0	0	0	0	0	0	0	0.238297	0	0	0	0	0	0	0	0	0.0994899
RN7SL706P	0	0	0	0	0	0	0	0	0	0	0	0	0	0	0	0.16613	0	0	0.380339	0	0	0	0	0	0	0	0	0	0	0	0	0	0	0	0	0	0	0	0	0	0	0	0	0	0	0	0	0	0
RP11-420K14.1	0.285708	0	0.0404386	0.124105	0	0	0	0	0.315941	0.0902589	0.0417555	0	0	0.0982847	0.101507	0.105365	0.0377964	0.134139	0.482448	0	0.173896	0.0361882	0.142035	0.301388	0.281916	0.0481565	0.181949	0	0	0.164907	0.155699	0	0.143323	0.0914504	0	0	0	0	0	0	0.0902746	0	0	0	0.0891164	0.0390635	0.0449208	0	0
IK	21.5462	28.1231	25.2113	27.3474	24.1398	27.0827	26.4926	25.0157	26.159	25.9399	22.3946	25.7748	25.6367	33.3792	29.3041	25.8407	24.0301	25.246	25.7743	27.1879	28.8664	28.2886	26.3824	26.4729	27.8433	26.4187	26.5329	26.4403	29.0084	20.761	21.9908	22.3162	27.8506	28.5185	27.9464	23.418	31.104	23.5478	21.007	26.566	21.566	30.9879	29.1325	25.7382	22.1869	26.7458	26.6065	23.7526	18.1791
FEM1A	4.38588	4.69893	7.0897	5.20783	10.1985	8.57046	7.7838	8.77194	4.19925	5.87389	6.14224	5.09051	5.01934	4.78841	5.06323	4.43394	5.45709	5.95087	5.47588	7.23062	5.92126	7.37407	7.02095	3.85846	5.66439	4.76085	6.29253	7.97294	6.1876	7.71168	6.82429	6.73115	8.90248	8.19543	9.51576	7.17688	7.92244	5.66725	5.0389	7.80801	4.38211	3.97654	6.62264	5.40039	6.95628	7.66823	4.79241	5.78924	5.81742
EEF2	326.278	248.02	290.496	227.679	278.305	227.561	273.323	478.735	297.147	268.965	291.196	267.305	229.434	206.07	211.034	231.498	274.262	283.765	261.941	255.839	242.452	243.429	352.18	114.974	236.917	151.425	372.481	354.883	256.317	374.049	323.243	372.007	470.705	448.506	459.884	419.817	466.463	396.942	261.568	260.269	180.284	151.476	342.243	319.046	364.39	339.959	379.42	530.561	262.258
TRAF2	4.87478	3.41066	4.40035	4.53114	5.63549	4.75796	5.06609	6.31906	4.79218	5.02388	5.63649	3.33805	3.9581	5.41783	3.54609	3.92238	4.20754	4.30931	3.45382	4.73404	4.10821	3.70469	4.42317	2.1792	4.15416	1.7927	3.92397	4.63564	3.1234	4.72223	4.3053	3.51411	5.55772	4.37005	6.66297	6.40695	4.71137	5.17289	3.60494	5.75057	2.71434	2.378	5.22169	4.11404	4.29042	4.39055	4.98458	5.14159	3.85476
KCNQ1OT1	0.0809528	0.0926356	0.268959	0.147442	0.186231	0.138942	0.332299	0.0613077	0.248533	0.166231	0.127249	0.303318	0.176296	0.177348	0.190794	0.241453	0.223767	0.16403	0.187659	0.164942	0.0842808	0.203453	0.16239	0.286749	0.129627	0.317419	0.181795	0.0526084	0.0436352	0.103901	0.0412135	0.103068	0.0106866	0.0272754	0.0416387	0.0580563	0.0371347	0.103327	0.102076	0.105148	0.0949096	0.126537	0.0445503	0.0814333	0.114955	0.0431081	0.109192	0.115434	0.206718
XRN1	5.41636	2.49846	5.42553	4.50725	4.52864	3.33534	2.89145	4.71786	11.4623	7.62011	5.69994	7.66201	6.95395	4.76557	5.78748	11.1874	7.28743	5.01195	6.20135	4.5642	5.91214	4.03782	4.05652	6.80133	4.65293	5.89513	4.85224	4.77146	3.46941	7.30449	4.44085	7.41469	2.8833	3.96468	2.03343	3.38986	3.74903	4.85589	8.21711	1.07936	8.92941	4.03731	2.98335	6.8767	5.52582	3.32022	8.68165	8.37144	6.27067
RNF5P1	3.286	3.09583	3.83195	4.41061	6.32569	4.38936	8.97219	2.06577	4.00575	7.86513	6.46186	4.38621	5.00553	7.33273	6.05187	2.9955	2.54957	9.09963	7.61838	9.93538	5.87779	9.6642	5.08308	4.23572	3.64736	2.48279	4.36403	3.12459	8.75612	7.1988	1.43766	1.2641	3.44758	4.80193	14.773	1.17024	3.04171	3.29866	2.40268	4.23547	0.881916	3.54362	5.8785	2.07929	2.39273	4.93013	3.69206	8.49611	4.94252
TMEM89	0	0	0.167008	0	0	0	0	0	0	0	0	0.0792461	0	0.101477	0	0	0.936574	0.346238	0.166039	0	0.0897719	0	0.195531	0	0.194048	0	0	0	0	0.0851312	0	0	0	0	0.096095	0	0	0	0.270084	0.184302	0	0.271652	0	0	0	0	0.0927595	0	0
TRIM31	21.3972	26.4237	14.5745	19.1328	9.00302	4.01928	8.27327	41.2873	9.16315	21.7798	27.6572	57.7445	53.312	6.49922	9.08653	36.5213	43.8044	27.2071	27.7051	34.1263	14.2898	28.562	14.3905	19.4169	38.4111	57.0216	58.2599	26.1352	16.4676	23.6428	30.993	56.6563	24.7929	23.093	16.952	34.8683	31.1926	22.909	22.3895	20.0529	13.3529	28.7936	24.05	61.7618	27.845	44.9107	32.9012	19.2562	41.8894
RP11-468N14.13	0	0	0	0	0	0	0	0	0	0	0	0	0	0	0	0.503265	0.216636	0	0	0	0	0	0	0	0	0	0	0	0	0	0	0	0	0	0	0	0	0	0	0	0	0	0	0	0	0	0	0	0
DKFZP434H0512	0.0810633	0.268853	0.137682	0.0938988	0.0253087	0	0	0.034307	0.134462	0.102436	0	0.108885	0.0765218	0.223089	0.0282493	0.0996501	0.0428955	0.266412	0.091256	0	0	0.0205352	0.0537324	0.205229	0.0266624	0.0273267	0.12906	0.0263401	0	0.16376	0	0	0	0	0.211258	0	0.0252329	0	0.04948	0	0	0	0.0440318	0	0.126424	0.0665004	0.0764717	0.067925	0
FAM58A	7.95298	5.45868	8.12999	5.10688	8.89642	6.55544	8.46564	7.70465	4.50147	5.50119	6.23214	6.19689	5.44377	6.69053	4.92564	4.39248	4.4278	4.48598	4.00974	8.34509	6.57243	6.96065	5.84566	2.24249	6.582	3.50686	5.25601	8.52414	7.77548	7.86338	9.67389	8.23719	9.49139	10.2062	9.87157	8.78404	6.68577	7.48241	5.45257	12.7872	6.03807	4.73794	8.32243	8.97408	5.74899	8.62683	4.97616	6.82171	6.04659
IFIT1B	0	0	0	0	0	0	0	0	0	0.0312839	0	0	0	0	0	0.0973863	0	0	0	0	0	0	0	0	0	0	0	0	0	0.0285785	0	0	0	0	0	0	0	0	0	0	0	0	0	0.0360511	0	0	0	0	0
RFX1	1.59608	2.14638	2.95364	1.81086	2.80021	2.0198	2.12414	4.17386	2.19304	2.91245	3.35112	2.43826	2.11382	2.33554	1.81806	1.82733	2.4203	2.27322	2.64487	2.28395	1.87041	2.53457	2.64094	0.829273	2.08027	2.19232	3.01519	2.38023	1.6468	3.34119	2.20045	2.04314	3.836	3.25971	3.35244	3.16766	3.25898	2.85971	2.14839	2.10975	1.25325	1.2669	3.32872	2.21149	3.53317	2.69686	3.37091	4.07206	2.51665
ARHGEF28	0.683575	0.612862	1.27429	1.08633	0.542656	0.572696	0.576217	0.825555	0.753603	0.955974	0.948974	1.51837	0.960047	1.15712	1.27242	1.5556	1.44578	0.933453	0.907946	0.716847	0.947546	0.535334	0.584339	1.23465	1.11457	1.10862	1.27412	0.650096	0.599149	1.328	0.780246	1.26839	0.752729	0.744457	0.680265	0.599289	1.27668	0.797114	0.652582	0.292969	0.545237	0.593034	0.686004	0.610004	1.36511	0.51632	1.58068	0.946491	0.815439
RP11-510N19.5	9.78593	24.4017	24.0861	28.8776	12.9386	18.9913	14.503	25.8282	9.6218	21.7307	21.1119	21.8855	24.2135	25.041	14.1558	27.3651	34.6973	25.7579	28.1777	9.07991	5.79451	13.5106	27.1646	21.2818	29.7036	16.6206	24.6732	9.45302	4.93094	12.4188	11.842	11.3581	5.68081	6.23447	13.2056	12.4	7.28912	12.7521	2.35521	13.7085	2.46019	12.9147	13.1713	12.6343	6.45139	18.5227	9.38384	5.96679	24.6055
RP11-244H3.1	0.13618	0.580693	0.644322	1.13236	0.455535	0.304517	0.215153	0.222298	1.3069	0.719063	1.11151	0.470361	0.93658	0.963695	0.40677	0.78919	0.849289	0.657625	0.62416	0.384573	0.515075	0.266123	0.676995	0.320142	0.86382	0.354136	0.947771	0.493063	0.192122	0.691724	0.159026	0.224609	0.195181	0.224171	0.17111	0.0914086	0.490504	0.222416	0.641228	0.346407	0.590104	0.403093	0.221909	0.318706	0.546124	0.255349	0.532217	0.440132	0.426266
RP11-806O11.1	0	0	0.314983	0.268521	0.2316	0	0.0854585	0.156971	0	0.175761	0.428113	0.0996408	0.116708	0.191389	0.387764	0.683924	0.490671	0.348277	0.365349	0	0.0564378	0	0.307316	1.87805	0.365982	0.125033	0.0590515	0.120519	0.339159	0.267601	0.101064	0.203919	0.124041	0.0593603	0	0.116183	0	0.1285	0.452791	0	0.117194	0.597736	0	0.0675145	0.347071	0.354984	0.058316	0	0
MIR143HG	0.168865	0.0730506	0.08729	0.159459	0.0412602	0.0446925	0.0558237	0.0745729	0.164407	0.0556661	0.0889809	0.242601	0.311878	0.106078	0.0614055	0.167872	0.12238	0.134434	0.136374	0.0362842	0.0938423	0.0948543	0.0802987	0.102233	0.0507115	0.0519749	0.0420807	0.0286277	0.0322251	0.177982	0.11403	0.00605477	0.0294643	0.0352506	0.0430509	0.0620951	0.0548488	0.0915701	0.228553	0.0688068	0.180946	0.040567	0.0418739	0.0561301	0.158014	0.0421609	0.0207783	0.0738242	0.224071
CTC-471C19.1	0	0	0	0.0347469	0	0	0	0	0	0	0	0	0	0	0	0.0147501	0	0	0	0	0	0	0	0	0	0	0	0	0	0	0	0	0	0	0	0	0	0	0	0	0	0	0	0	0	0	0	0	0
PIP5K1A	6.792	7.2695	6.60479	6.23526	9.60955	10.2923	9.47898	8.11886	7.63966	7.63558	6.48454	6.71566	6.16143	6.68606	7.94471	7.06934	6.00204	6.88525	5.60116	9.772	8.56468	9.61724	6.58354	7.30239	6.67799	11.5801	7.74137	7.9353	8.60212	8.16251	7.98395	8.6901	8.28595	8.06035	7.75561	6.07463	8.35557	6.63373	7.44153	8.2279	8.68726	7.71853	9.49825	7.14176	7.46008	7.85341	9.31501	9.35396	6.61382
EIF2AK4	3.4618	3.75325	3.82697	3.10242	3.77714	3.6389	2.905	4.2487	2.78546	3.34418	3.31225	4.08702	2.96972	2.85809	3.1112	2.02474	2.46335	3.23776	3.39968	4.00993	3.22152	4.25091	3.27287	2.89067	2.3791	3.39039	2.94721	3.43375	3.27879	3.0287	4.1504	4.09198	3.54018	3.42334	3.24069	3.17324	4.80367	3.51593	3.95915	2.28238	5.10063	3.71646	2.46922	3.05119	3.37006	2.84986	2.83602	2.65135	2.56168
GTF2IRD1	1.26221	2.14848	2.2544	1.77536	2.29876	2.50015	2.09113	2.36566	1.08006	1.79436	2.93979	1.46936	1.23877	1.2716	1.94795	1.20435	1.60617	1.65787	1.52241	2.64367	1.37186	1.75099	1.7231	0.583315	1.75945	0.952295	2.64112	2.59751	1.90164	1.9861	1.3757	1.85052	2.87442	2.07778	2.59433	1.18613	1.35642	2.2281	1.46749	1.63354	1.14897	1.66051	1.4365	1.69581	2.76527	2.32566	1.80497	1.41858	2.21064
DGCR14	1.87593	1.0789	1.54705	1.35654	1.80784	1.38616	1.59648	2.29915	1.29503	1.12018	1.48315	1.03995	1.28974	1.06311	0.66885	1.35964	1.41154	1.24475	1.47399	1.53265	1.72258	1.35149	1.80049	0.658867	1.25186	0.7457	1.04619	1.42699	1.09466	1.80252	1.11685	1.25194	1.98001	1.5827	1.94988	1.8342	1.48852	1.54402	1.38994	2.12391	0.740062	1.00357	1.84651	1.52773	1.70466	1.35212	1.43211	1.69001	1.41709
CD99	17.1258	19.2948	9.59477	11.7699	9.84891	11.7298	13.3035	21.2904	8.92651	8.84804	10.3898	8.61831	8.89706	10.9951	10.5996	9.62713	10.4468	14.2035	12.4761	12.1175	9.97114	13.8738	16.2688	11.7051	16.3311	10.4338	13.4435	22.9641	20.8801	13.6001	16.7538	8.56548	27.0957	20.0709	19.894	17.2018	19.8979	16.9344	13.103	11.2107	15.4351	13.0878	15.4878	16.1821	12.4826	17.976	13.8651	12.6311	10.9431
TMEM238	10.3499	19.8618	17.7447	19.001	33.2889	17.5479	12.3733	22.3143	6.64032	21.8389	21.7512	14.4267	14.44	20.5563	13.7466	14.4514	27.0738	14.3027	15.8282	16.4065	9.6275	16.0775	34.8198	5.27357	23.7008	6.64882	27.0488	25.6352	17.6424	20.1757	15.1117	9.71637	39.1845	22.6898	43.3854	27.0374	21.0928	23.6793	6.91344	16.4711	2.09789	10.6102	25.1392	19.7638	23.938	37.6469	11.2374	15.2177	12.0725
RP11-861E21.3	0	0	0	0.189767	0	0	0	0	0	0.10351	0	0	0	0	0	0.161112	0	0	0	0	0	0	0	0	0	0	0	0	0	0	0	0	0	0	0	0	0	0	0	0	0	0	0	0	0	0	0	0	0
C6orf47	13.1766	15.4103	9.20208	9.8021	8.79428	7.89057	9.43508	18.0651	8.616	8.00126	9.12989	8.30896	9.95565	9.22844	10.0086	8.26379	10.5005	8.79795	8.97107	11.594	11.2375	8.41478	9.70157	6.8916	10.3287	7.02186	12.6121	13.6136	13.333	12.9336	11.3945	11.1918	18.4708	13.1832	15.0363	10.5782	15.2764	11.9456	9.3913	14.7396	7.15502	12.6065	13.9073	10.5993	11.2962	16.5054	13.3482	10.5341	9.61149
PIGV	3.50298	6.04301	3.93919	4.58156	2.59595	2.12566	3.60537	3.61665	1.97939	3.30166	3.39901	3.45913	3.39757	5.64118	4.95001	2.99539	3.65126	3.52422	3.52634	2.87262	3.61986	2.76455	3.84651	3.77644	3.96926	2.06327	2.37179	4.653	4.62521	4.06595	3.96479	3.09518	5.36827	2.9941	5.30438	2.67689	6.23678	3.56079	2.43188	2.9041	2.04338	2.79162	5.06527	4.28827	4.43055	4.59471	4.73896	2.37077	2.48519
MYH9	64.1636	71.5693	107.35	69.8688	94.7836	65.3825	82.0733	139.019	94.1489	79.3887	99.6621	95.804	87.2222	58.0069	86.1462	75.8629	95.7521	87.1392	103.12	89.1153	102.029	71.7059	102.569	41.2688	70.9119	42.8457	111.674	95.997	82.6516	118.418	72.0084	102.427	174.952	142.441	123.01	106.091	105.602	90.5663	104.404	58.6546	67.5564	79.2884	123.951	91.9947	120.538	110.198	100.852	114.725	110.724
NCK2	14.2597	19.0858	12.7938	10.7994	12.5404	10.7912	9.90167	22.1402	14.3722	12.7716	13.5881	11.5625	12.2483	10.9416	13.565	12.316	15.3966	13.8446	12.499	10.9527	11.2498	11.8958	18.8967	5.40144	11.5356	7.22147	20.5883	19.4606	15.1693	15.9834	13.347	13.555	27.3026	18.8355	20.6588	14.0139	17.321	14.9339	10.5444	7.48779	9.67846	9.20219	16.6913	15.0508	14.8102	20.3061	27.0067	30.0446	12.0618
FAM135B	0.0286652	0.184859	0.434122	0.390147	0.317709	0.116328	0.303812	0.2123	0.0475476	0.0498063	0.0454938	0.0462041	0.148826	0.330341	0.144846	0.105713	0.0265448	0.0975719	0.225886	0.316383	0.300962	0.304985	0.118754	0.768054	0.32056	0.550797	0.209933	0.00931426	0.393175	0.132361	0.101538	0.0433393	0.177349	0.0412886	0.22878	0.0583646	0.263221	0.0248275	0.183717	0.165662	0	0.204581	0.167381	0.0782673	0.156469	0.0979813	0.0270415	0.0960771	0.168238
MAML1	3.37207	3.81758	4.16796	3.93885	4.44851	3.57595	3.53326	4.68179	4.57263	3.78805	3.62067	3.83815	3.47222	3.9507	3.88495	3.91192	3.63316	4.27182	3.73308	3.76057	4.06816	3.46824	4.72335	2.59125	3.71319	2.71021	5.05142	4.13302	3.58137	4.74198	3.92053	4.75551	4.84501	4.21708	5.23583	3.68692	5.0096	3.52	3.32663	2.16126	3.46896	4.33181	4.6622	3.4672	4.36243	4.07638	4.76702	5.24288	4.19989
MTERFD3	2.90822	4.12805	3.04906	4.70995	2.26994	2.70074	2.2832	2.7351	4.06461	3.06248	3.18583	3.13956	2.91475	4.57608	5.01105	4.19736	3.41981	4.20997	2.8495	2.55511	3.40905	2.2238	2.62381	3.43142	3.70216	4.92	4.13284	3.76241	3.58513	2.92197	2.55338	1.5841	2.59357	2.2927	2.9825	2.0244	3.93954	2.83606	2.41616	2.97786	1.97394	2.97573	2.77906	2.52922	3.52767	2.78339	3.28542	1.95551	2.51463
LENG8-AS1	1.14749	0.115325	0.930184	2.0844	0.830504	0.408218	1.04553	0.397334	1.51404	0.988653	1.12881	1.17701	0.984727	1.39953	0.817941	1.23106	1.07641	0.991773	1.18902	0.463984	0.714291	0.515306	1.08905	0.462177	1.28665	0.31649	0.747371	0.152532	0.400631	1.12894	0.426363	0.516169	0.680287	0.150256	0.509735	1.17636	0.438362	1.30106	0.620819	0.684341	0.642737	0.216146	0.722449	0.626619	0.390455	0.385095	1.42692	0.480754	0.816328
RP1-170O19.21	0.617003	0.227371	0.261988	0.446687	0	0.0894254	0.142161	0.522246	0	0.487298	0.267063	0.165753	0.291218	0.636754	0.645049	0.455085	0.489741	0.579361	0.0868229	0	0.0938847	0.390753	0.613467	0.130173	0.202938	0	0.294698	0.100242	0.902709	0.178063	0.33624	0.16961	0.412686	0.0987462	0.200995	0.48318	0.192057	0.74816	0	0.192746	0.58486	0.710242	0	0.112311	0.096226	0.843599	0	0.0861671	0.0804721
SNORA80B	0	0	0.812934	0	0	0	0	0	0	0	0	0	0	0	0	0	0	0.337073	0	0	0	0	0	0	0	0	0	0	0	0	0	0	0	0	0	0	0	0	0	0	0	0	0	0	0	0	0	0	0
ST13P15	0.0945097	0.95483	0.119652	0.076774	0.319105	0.108205	0.308056	0.369187	0.246398	0.150615	0.154958	0.139336	0.303598	0.232741	0.165796	0.195063	0.262592	0.0656323	0.266424	0.429394	0.348487	0.636413	0.197913	0.145893	0.310437	0.0597519	2.09266e-31	0.260127	0.221938	0.153061	0.126632	2.31523e-19	0.350305	0.0701675	0.170139	0.0638462	0.173287	0.335422	0.170661	0.110918	4.86569e-25	0.552764	0.735889	0.0816889	0.0552579	0.303301	0.0562866	0.128169	0.138999
RP11-68I3.11	0.990021	0.0684059	0.525471	0.215021	0.23182	0.215233	0	0	0.410543	0.117285	0.267825	0.349074	0.350458	0.383142	0.258755	0.228191	0.245569	0.610064	0.835877	0.0611589	0.112983	0.0940482	0.307608	1.01825	0.48844	0.125152	0.177323	0.0603169	0.135792	0	0	0	0	0	0.120941	0.116294	0	0.192933	0	0	0.997097	0	0.0504147	0.270315	0	0	0.0583715	0.155543	0.290526
TIMM10	36.3588	42.8814	18.7822	18.9957	22.7554	28.4124	37.8135	20.5284	20.3578	28.9007	23.6424	17.2169	15.7374	31.557	22.1587	22.0593	16.8236	24.7204	19.9465	34.0326	27.1522	26.6129	20.8239	18.1343	19.922	13.3863	14.0848	23.601	28.3134	12.3303	24.3109	20.2429	30.6786	25.0186	32.749	23.2243	28.0853	33.5228	12.5027	49.4629	18.0264	29.0465	27.9175	28.0894	20.3037	33.2632	14.7787	11.1615	14.4884
KRT8P15	0	0	0	0	0	0	0	0	0	0	0	0.07231	0	0.0462974	0	0	0	0	0.0757532	0	0.0409573	0	0	0.0567881	0	0	0.0428541	0	0	0	0	0	0	0	0	0	0	0	0.0410742	0.126128	0	0	0	0	0.0419787	0	0	0	0
RP11-564C4.6	0	0	0	0.0381326	0	0	0	0	0	0	0	0.0176874	0.0414342	0	0	0	0.01742	0	0	0	0.0200368	0	0	0	0.0216554	0	0.0838587	0	0	0	0	0	0.0220187	0	0.021448	0	0	0.0456204	0	0.0411356	0	0	0	0	0.0205364	0	0	0	0
TRIT1	4.81703	2.7805	4.79668	6.40684	3.65334	5.22691	4.81762	3.86978	3.39403	3.87847	3.00756	4.70671	5.31172	6.24702	4.70174	4.57477	3.77272	5.86909	5.14678	4.95078	5.52648	4.5355	4.76822	6.12465	4.94237	6.07859	3.40022	4.36321	4.6542	3.30317	4.89588	2.60146	3.76363	4.19575	4.95755	3.22478	5.97113	3.56662	2.49791	4.17481	4.92976	3.47419	3.75109	3.79441	3.66982	3.6544	3.61926	2.26819	3.33588
RNF40	9.48019	8.43962	12.6101	9.28492	13.1789	9.05112	10.9674	18.8781	8.84737	11.0937	11.9387	9.74745	9.8722	8.78468	10.7353	10.3192	11.1288	10.4503	11.6691	13.4636	12.0078	10.1623	11.3407	6.26554	10.9889	6.6708	12.3066	13.9787	10.0959	12.709	11.7466	11.5708	17.6809	15.7727	17.408	14.3291	13.8291	12.2698	10.0777	12.6441	5.24988	9.46997	13.253	11.7162	13.652	15.1039	12.0874	11.9322	10.1519
GSTCD	1.78397	1.40376	2.38834	2.42503	3.78413	3.71414	3.52523	1.55884	2.08878	1.97915	1.70786	1.69147	1.71374	2.14431	2.57817	1.74151	1.36603	2.19492	2.43652	3.20502	3.3724	2.59987	2.46237	2.43094	1.70851	2.65315	1.24302	2.12773	2.87872	1.60812	2.38472	2.37989	1.78983	1.93474	1.64088	1.65672	1.7933	1.54877	0.970411	1.00313	1.29314	3.0006	2.33418	1.98276	1.32565	1.50652	1.25724	1.09035	1.5767
BAZ1B	11.7951	13.9988	11.8036	10.4473	13.4939	14.6472	13.9581	13.0301	14.0228	11.0649	11.4651	11.0828	10.5853	10.6296	12.9197	11.1095	10.2486	11.8878	12.7481	14.4771	17.4336	13.7964	12.4063	11.052	11.3926	10.5469	11.0644	15.0603	14.2793	13.9435	13.3608	15.5344	14.3152	15.0395	14.765	10.7632	16.0562	11.7219	10.4866	13.9168	13.4901	18.1925	14.3927	11.0676	13.2307	11.4931	13.2774	11.9946	11.3534
C1orf172	4.46545	6.42168	6.99858	5.70867	4.82854	4.38833	6.02261	10.6476	2.73997	6.02124	4.74562	5.17879	5.6889	6.06959	5.19978	5.38221	6.97355	6.39179	5.67061	6.17196	4.6403	4.2489	5.81151	2.34377	4.90769	3.70821	7.1094	9.05971	8.8437	5.75198	7.92364	6.1376	11.2549	8.95936	12.1695	8.7679	10.1367	6.52779	3.42368	7.14493	1.34211	4.96472	9.22885	6.66123	6.08091	11.7343	7.77431	5.84071	4.54557
NCBP2-AS2	10.7072	18.0299	17.3426	15.3389	19.7916	12.0242	16.6644	20.1662	9.11534	13.0373	10.4352	11.7723	12.7178	21.2217	10.2301	8.89101	14.2958	14.6814	12.8118	14.648	13.5301	14.6037	21.4326	8.88622	19.3809	6.95589	13.8858	15.967	22.4084	18.0489	11.7085	11.6953	26.5356	14.3669	26.7488	15.4592	19.7323	11.1284	8.31005	24.7871	6.1165	9.69689	21.3763	11.6165	13.2704	19.4287	8.89663	9.03121	7.32454
PEX5	4.04464	3.19952	4.44211	5.20372	3.8772	4.37337	3.81234	4.9244	3.39382	5.23843	4.11743	4.3112	4.83693	4.07619	4.22849	3.3244	3.96358	4.29351	3.33478	4.46669	5.30616	3.75887	4.90593	4.08394	4.70488	2.59097	4.27156	4.77519	5.85679	5.63773	4.87694	5.81027	7.84214	6.24154	7.54614	5.8072	9.47015	4.48733	4.4851	7.10304	2.8895	4.76782	5.81777	3.88627	5.13882	4.51486	4.09528	5.96323	3.57352
CASKIN2	1.30791	1.94027	3.1138	2.03944	2.68041	1.89563	2.36444	4.04498	1.38141	1.59977	2.62252	2.00006	2.14215	1.70742	1.48423	1.47588	2.20051	2.13347	2.38788	2.77333	1.74521	2.41272	2.54526	1.033	1.84207	1.19835	2.94728	2.49542	2.02394	2.59379	2.4581	2.71035	4.84508	3.27398	4.63209	3.28806	2.20262	2.78846	2.55876	1.76004	1.26097	1.6677	3.67967	2.28308	3.58792	3.74155	2.76293	4.29007	2.35317
GEN1	3.46046	4.89553	6.33406	8.76414	5.35617	7.0216	5.50007	2.60633	4.49954	6.89279	6.07594	5.0893	6.1733	6.62797	6.06024	7.18843	5.35374	5.95485	6.01664	4.03872	7.63946	4.96997	5.29701	7.00376	5.99957	7.94823	3.15622	4.56436	4.8805	4.64633	3.93142	3.47452	3.4424	3.40739	2.30233	2.68236	5.02973	2.85494	4.92255	3.23389	3.41919	5.46874	2.9469	3.1388	5.27795	2.5501	1.81666	1.51533	3.99311
RPL7L1P8	0	0	0	0	0	0	0	0	0	0	0	0.141595	0.0829244	0	0	0.129586	0	0	0	0	0	0	0	0	0	0.266518	0	0.0856321	0	0	0	0	0	0	0	0	0	0	0	0	0	0	0.0715739	0	0	0	0	0	0.137487
RP11-147N17.1	0	0	0	0	0	0	0	0	0	0	0.0220895	0.0205648	0	0	0.106707	0.0188206	0.0202539	0	0	0	0	0	0	0	0	0	0	0	0	0.0441841	0	0	0	0	0	0	0	0	0	0	0	0.211486	0	0	0	0	0	0	0.0798727
CCNB1IP1	5.83721	6.68786	4.71678	6.7922	6.19629	10.4444	7.446	4.53652	3.82892	4.62689	3.3994	4.14841	3.79034	6.51697	5.89913	5.00988	3.24327	6.72679	5.39135	5.4898	6.5727	7.85056	6.38415	6.53824	5.62012	7.28065	4.5622	5.51768	9.14188	5.58974	3.87508	4.7409	5.2885	6.02983	7.84812	3.62369	9.31611	4.59612	3.06091	7.39342	5.13071	5.91301	5.98098	5.02287	4.25384	5.06427	3.85461	4.25383	3.94499
TDRD5	0.0968659	0.624678	0.479857	0.743349	0.378031	0.435217	0.613756	0.512434	0.160674	0.183607	0.531079	0.754646	0.579113	0.816395	0.624491	0.89307	0.794492	1.25065	0.627012	0.143614	0.250569	0.269922	0.288932	1.04226	0.54162	0.865324	0.755675	0.692448	0.88575	0.559095	0.567468	0.865402	0.5993	1.11618	0.978205	0.364111	0.648265	0.268472	0.0886884	0.39338	0.0153033	0.57982	0.776077	0.299746	1.14812	0.569492	0.335057	0.432887	0.41691
UQCRFS1P1	1.92956	2.73676	7.48793	4.996	7.40166	3.07721	4.60238	4.09102	1.61792	4.75399	4.92797	3.50907	2.65557	4.71437	3.50774	0.655456	0.540683	2.24844	4.88685	5.77439	2.86257	4.06441	5.7151	1.54883	5.71145	1.0177	2.64802	3.87537	1.87237	5.15094	2.59981	1.94664	5.5417	3.82529	8.42714	5.88033	1.28064	2.98906	1.70138	2.66915	0.698563	0.706008	3.60615	2.9612	3.26909	6.53858	2.17255	3.05631	2.1536
ZNF815P	0.391542	0.121942	0.319142	0.493223	0.0733459	0.340489	0.162384	0.273414	1.22899	0.259756	0.466294	0.236666	0.287909	0.505094	0.245604	0.473554	0.450635	0.399825	0.425616	0.120649	0.142987	0.103799	0.369833	0.198255	0.424979	0.178186	0.411425	0.171559	0.279263	0.511059	0.176033	0.226028	0.392827	0.33838	0.209826	0.256854	0.432249	0.305211	0.340564	0.495371	0.0185572	0.10817	0.119055	0.235194	0.160422	0.369376	0.368195	0.453759	0.332978
SERBP1P5	1.43347	0.732199	0.87566	0.798055	1.5388	1.52213	2.51712	1.76773	1.29807	1.20134	1.10297	1.02486	1.21117	0.774109	0.975048	1.17099	0.723125	0.826243	1.33195	1.42459	1.88524	1.86832	1.76725	1.82469	1.29296	1.54799	1.0342	1.09898	1.50158	1.16623	1.75985	1.44063	1.14445	1.79006	1.39616	1.05368	1.70239	0.753315	0.620774	1.31971	0.727491	0.674949	1.81276	0.595643	1.01192	1.16413	1.10458	0.989661	0.699943
CTAGE12P	0	0	0.0233839	0.0478811	0	0	0	0	0	0	0.0238368	0	0	0	0.0287871	0.0609282	0.021856	3.03033e-05	0.0232674	0	0	0	0.0273776	0.034856	0	0	0.0526068	0	0.0302144	0	0	0.0227079	0	0	0	0	0	0	0	0	0	0	0	0	0.0257661	0	0	0.0393622	0
NT5E	4.66691	14.6541	9.01373	9.10836	5.53985	5.55214	9.30789	9.50512	3.49427	2.64153	3.29657	10.4609	8.73441	8.94698	20.0754	2.74898	3.53712	7.55471	7.15543	5.62186	5.44434	8.62051	7.76582	11.6717	8.4584	10.0949	13.4518	17.913	28.7699	7.91269	8.87498	10.7176	25.0531	7.87361	13.5401	9.33474	22.9556	5.9958	6.72096	4.48001	11.6278	12.8036	5.49241	7.09691	4.94323	8.97308	7.8115	5.77076	7.20269
HR	1.8378	3.6047	5.18561	5.48508	11.4455	7.86194	6.89969	10.6976	1.55493	4.58616	5.28605	3.33256	3.70053	6.11816	5.12875	5.68988	6.45846	5.64675	6.25669	4.27022	5.50719	5.13052	8.36269	2.38268	4.81138	2.87031	7.29835	7.07926	5.0415	7.07026	2.85313	3.08009	13.011	6.93093	7.05383	2.86912	6.2004	3.36582	1.71658	5.47258	1.02557	3.60322	6.90125	4.071	7.08686	5.89682	3.027	3.93679	4.21013
CASP8	8.74866	5.56	4.04365	5.29954	4.08369	4.8724	4.99638	5.97262	11.1811	8.45455	8.85647	6.91978	8.68272	4.46995	4.50819	9.34418	7.24015	6.39687	6.11103	3.86526	5.44707	3.38612	3.56496	6.17271	5.14178	4.39962	3.99136	7.85711	5.19335	6.16713	7.04205	5.77188	3.46299	6.7299	3.62553	5.6696	5.41968	7.30413	7.40606	4.61473	7.17811	7.84525	3.63807	8.15562	7.52441	5.54548	6.48523	4.8551	5.40963
SCARNA15	0.196897	0.267287	0.432138	0.319838	0.255952	0.408129	0.503276	0.180567	0.724021	0.485233	0.521747	0.673845	1.26149	1.17356	0.365112	0.808563	0.761394	0.22465	0.311268	0.954232	0.27267	0.585418	0.59763	2.0631	1.52077	1.16795	0.370906	0.0713583	0.227029	0.355499	0.304719	0.142681	0.156955	0.0152315	0.224617	0.120283	0.246811	0.374304	0.523229	0.239135	0.0137645	0.235744	0.199748	0.0982073	0.22038	0.140574	0.198885	0.222056	0.565605
SLC35E1	6.26989	6.13822	5.34742	4.66774	5.59528	5.30416	6.96888	6.37751	4.52303	5.16861	4.94628	5.39283	5.23277	4.30447	4.55747	4.254	5.00513	5.35044	4.21071	6.38337	5.65872	5.88971	4.9943	4.51909	5.12458	4.45398	5.46665	6.64525	7.46059	6.11173	7.63286	7.01996	7.22639	7.23512	6.48683	6.66749	6.86849	6.31148	4.07344	6.01887	4.61686	6.59165	5.63468	5.88765	6.93294	7.1376	5.20396	5.33636	5.21532
ZBTB26	1.75172	1.05349	1.63042	2.10619	1.47008	0.889614	1.45298	1.65469	2.85913	2.11174	1.4315	2.31528	2.05044	2.14043	2.15366	2.35665	2.42488	1.96395	2.50835	1.96688	1.86795	1.6401	2.28508	4.45259	2.46134	1.48808	1.75366	1.89882	1.04565	1.81992	1.37464	1.27125	1.47627	1.03617	1.08193	0.671626	2.64344	1.39825	1.50119	0.893063	2.84271	1.93577	1.23314	1.05606	1.52114	1.24159	2.52502	1.4091	1.57916
RP13-93L13.2	0	0.0319009	0.0461817	0.0472436	0.0509346	0.0945802	0.158756	0.0690438	0	0.154616	0.0470763	0.087654	0	0.168365	0	0	0.0431643	0.0433319	0.0459139	0	0.149055	0.0826555	0	0.137677	0	0	0	0.106181	0.119343	0	0.0444528	0	0	0.156767	0.0531453	0.0511524	0.101564	0.0565205	0.0498387	0.0509901	0.0515478	0.150237	0.0886153	0	0.0509379	0.0892227	0	0.045567	0
PARN	8.21471	8.19481	4.55405	4.90398	7.47153	8.29328	7.58797	7.88357	7.73698	8.96799	6.69981	8.16486	7.60022	7.63454	7.98244	7.88871	7.78198	7.99254	8.79196	8.3397	8.54414	7.55245	6.63158	6.26175	6.63993	8.33768	6.37139	8.93447	9.30733	5.9032	7.75926	8.36703	8.22679	8.64419	9.0733	6.39345	8.62823	7.47263	5.44031	8.8123	7.56146	9.21326	9.45264	9.15026	6.78335	7.23855	8.0577	6.46011	6.93989
TPM1	28.5416	37.5028	34.9708	28.6164	29.1958	28.1491	30.9397	43.1766	17.3792	38.1827	31.8887	43.372	41.2889	29.6222	27.4447	34.1096	32.2768	44.7046	41.3492	37.2367	30.9073	36.6586	22.0195	42.2117	36.2103	41.0931	29.7029	27.5974	26.2574	25.1504	39.0469	36.2295	30.965	50.4235	38.3435	34.4279	33.5304	27.4118	23.8309	39.0826	25.0293	36.8349	26.9755	32.423	27.9238	31.4111	27.9478	23.0208	31.5269
RP11-459O16.1	0	0	0	0	0	0	0	0	0	0	0	0	0	0	0	0.159772	0.343878	0	0	0	0	0	0	0	0	0	0	0	0	0	0	0	0	0	0	0	0	0	0.396663	0	0	0	0	0	0	0	0	0	0
AC007464.1	0	0	0.0635397	0.0433338	0	0	0	0	0	0	0	0	0	0	0	0	0	0	0	0	0	0	0	0	0.0246091	0	0	0	0	0	0	0	0	0	0	0	0	0.0259215	0	0	0	0	0.0203204	0.0272386	0	0	0	0	0.0195168
SFXN5	1.00985	2.47298	2.25366	2.71352	2.01817	1.90951	1.87491	1.55049	1.32933	1.20746	1.56034	0.97474	1.35785	2.47818	2.49819	1.36841	1.78485	1.7614	2.09187	2.26901	2.6962	2.28897	3.80023	1.2263	2.98933	1.01533	2.54065	1.64256	2.13244	1.50969	1.55978	0.832797	4.03498	1.88303	3.00085	1.5945	2.06696	1.40961	1.26325	2.388	0.589924	2.23839	2.72667	1.00672	1.63169	3.58343	1.42896	1.70219	1.29105
RP11-654C22.2	0	0	0	0	0	0	0	0	0	0	0	0	0	0	0	0.0554405	0	0	0	0	0	0	0	0	0	0	0	0	0	0	0	0	0	0	0	0	0	0	0	0.140887	0	0	0	0	0	0	0	0	0
RP11-10C24.3	0.463852	1.82329	1.70697	1.38802	1.11028	1.21011	1.60311	0.850666	0.726657	1.6119	0.669244	1.70301	1.4109	1.48929	1.23928	1.48254	1.63635	1.56073	1.43598	1.17165	1.74099	1.48839	1.43482	2.34868	1.5765	1.04244	1.23082	0.552642	0.791747	0.892428	1.13751	0.977574	1.29271	1.18777	1.1081	1.01709	1.39572	0.589236	0.566258	0.966019	2.58927	1.13909	1.00782	1.40722	0.385818	0.591922	1.21549	0.950089	1.37128
CRADD	2.02467	2.03637	2.2753	1.95732	1.69675	1.80039	1.56784	2.0874	1.67918	1.89	1.75271	1.52132	1.83938	2.52937	2.03712	1.86387	2.12664	1.94046	2.17214	1.64008	2.12644	1.43456	2.54282	0.77081	1.90767	1.9244	2.48667	2.31495	2.90652	1.80563	2.05324	1.69481	3.29898	1.82724	2.43986	1.91695	2.74362	2.46824	1.81193	1.55506	1.99134	1.51403	2.72871	2.22789	1.56693	3.14705	4.00666	3.35477	1.45335
HIST4H4	0.201998	0.251228	0.729055	0.636139	0.496642	0.307404	0.628309	0.192348	0.712	0.311092	0.480879	0.793629	0.429032	0.39087	0.448757	1.11741	1.02213	0.408986	0.68219	0.424269	0.668519	0.40297	1.12973	0.447476	0.498292	0.4341	0.530639	0.393815	0.0831189	0.437213	0.247681	0.249875	0.177328	0.0484921	0.0987043	0.0949117	0.0943152	0.104973	0.161827	0	0.382949	0.0697569	0.246872	0.303344	0.732445	0.0828546	0.54785	0.40199	0.711326
LINC00607	0	0	0.275022	0.0100481	0	0.010058	0.00799465	0.0146847	0.00959246	0.0328848	0	0.0559285	0.0218362	0	0	0.0341233	0	0	0	0	0.0105595	0.00878986	0.0114998	0	0	0.0701812	0	0	0	0.0300409	0	0.0667681	0.011604	0	0	0	0.0216013	0	0	0.0650363	0	0	0.00942365	0	0	0	0.0545547	0	0.00905097
CTD-2560C21.1	0	0	0	0.11612	0	0	0	0	0	0	0	0	0	0	0	0.295758	0	0	0	0	0	0	0	0	0	0	0	0	0	0	0	0	0	0	0	0	0	0	0	0	0	0	0	0	0	0	0	0	0
RP11-206P5.2	0	0	0	0	0	0	0	0	0	0	0	0	0	0	0	0	0.0307729	0	0	0	0	0	0	0	0	0.0784156	0	0	0	0	0	0	0	0	0	0	0	0	0	0	0	0	0	0	0	0	0	0	0
CCDC13	0	0.304314	0.656764	0.409952	0.233268	0.102589	0.145978	0.532552	0.119583	0.08696	0.102125	0.0950761	0.0618677	0.514045	0.301482	0.211403	0.131165	0.129236	0.136353	0.149926	0.251311	0.109578	0.0651638	0.0829637	0.181075	0.830287	2.15248	0.0766654	0.129449	0.113485	0.117864	0.0540491	0.270141	0.0377606	0.384303	0.0492715	0.0489619	0.136236	0.0600067	0.122843	0.0994003	0.25349	0.341756	0.0858954	0.171719	0.172049	0.234943	0.0329503	0.12309
RP11-464F9.22	0.696191	0	0.47298	0.725783	0.130414	0	0.144365	0.0883908	0.288697	0.329903	0.120535	0.448863	0.262875	0.431086	0.291134	0.770237	0.276298	1.12766	0.587796	0.825743	0.444923	0.0529084	0.62298	0.616895	0.068695	0.492844	0.133008	0.339323	0	0.421923	0	0.114827	0	0.200555	0.340187	0.0654231	0.910167	0.217075	0.254967	0.52196	0	0	0	0	0.130291	0	0.0656757	0.233342	0.2724
KCNJ12	0.0347971	0.0256461	0.216705	0.191458	0.21728	0.514419	0.120262	0.176719	0	0.0329786	0.0602462	0.18696	0.120441	0.0718221	0.0606314	0.196768	0.184133	0.0326742	0.15669	0.171968	0.180024	0.0793343	0.207586	0.176193	0.183121	0	0.132961	0.113067	0.190913	0.110464	0.208593	0.229572	0.116371	0.434381	0.646124	0.1308	0.249124	0.084388	0.138058	0.108703	0.0879582	0.224311	0.0283515	0.076008	0.162806	0.314005	0	0.0485956	0.0907677
ART4	0.0374533	0	0	0	0	0.0434264	0	0.0317014	0.0414165	0.0354959	0.0324225	0.0100615	0.04714	0	0.0130519	0	0.00990941	0	0	0	0.0569898	0.0189756	0	0	0	0	0	0	0	0	0	0	0.0375763	0	0	0	0.046633	0.0648783	0.0114305	0.0117001	0.0355021	0	0.0203438	0.02727	0	0.0102416	0	0	0.0195393
SHMT2	13.0914	9.16272	11.9403	8.07699	13.2322	11.2791	14.1827	11.8895	9.71932	9.58915	10.2265	8.12179	8.62391	10.4974	7.55359	7.5024	7.73199	11.74	10.6442	13.2987	11.5345	10.8285	10.6887	5.33093	7.501	5.42913	7.26176	12.6435	11.5748	9.16759	14.4408	13.0154	14.0793	12.9328	15.2791	16.361	11.1068	15.6202	9.86742	16.0139	9.22098	6.69078	11.3132	14.4008	10.3491	12.6049	10.2049	9.03049	7.82297
STAU2-AS1	0	0	0	0	0	0	0.0394856	0	0	0	0	0	0	0	0.0298608	0	0	0	0	0.0564626	0	0	0.0567975	0	0	0	0	0	0	0	0	0	0	0	0.055827	0	0	0	0	0	0	0	0	0	0	0	0	0	0.0670542
RP5-902P8.12	0.0417804	0	0.141924	0.145188	0	0.145331	0.115517	0	0.103953	0	0.0723367	0.101016	0.0394396	0	0.131039	0	0.0663256	0.205965	0.105826	0.082592	0.114433	0.0635036	0.124623	0	0.0412258	0.422528	0.279377	0.0407275	0.0458452	0.0361725	0.0683056	0.0689109	0	0	0	0	0.0390155	0	0.306026	0.117466	0	0	0	0.182523	0.0781913	0.0685492	0.0788277	0.0700177	0.163475
RP1-199J3.7	0	0	0.608075	0.848259	0.243875	0.113213	0.314957	0.165291	0.539864	0.987071	0.169051	0.262304	0.184341	0.403066	0.476369	0.864206	0.361674	0.366736	0.384712	0.579052	0.356574	0.494693	0.776649	0.247199	0.513838	0.526639	0.373087	0.126907	0	0.16907	0.15963	0.107363	0	0.0625064	0.381689	0.244682	0.121572	0.27062	0.119197	0.30502	0	0.359667	0.159109	0.0710928	0.548199	0.1068	0.122814	0.327262	0.0509388
CMIP	9.50449	6.69283	6.71192	5.6915	6.69667	5.6701	5.91967	11.2286	8.37903	7.6968	7.41376	8.92506	7.93757	5.49387	7.39349	6.72364	7.48859	8.41759	8.10998	7.5047	6.79716	8.17405	8.22916	5.13522	5.89693	4.73918	6.8744	8.41656	7.61515	11.2162	8.76669	11.4401	10.5337	10.746	10.1468	7.33962	9.15128	8.93348	10.0612	5.07639	12.7074	9.54345	10.5553	14.132	9.51199	8.67681	15.6963	17.1134	9.37764
RP11-495P10.8	0	0	0.0841393	0	0	0	0	0	0	0	0	0	0.0935266	0	0	0	0.157284	0.0697747	0	0	0.0904551	0	0	0	0	0	0	0	0	0	0	0	0	0	0	0	0	0	0	0	0	0	0	0	0	0	0	0	0
RYKP1	0	0	0	0.0326398	0	0.0325698	0	0.047552	0.0310623	0.106488	0.064845	0	0.035355	0	0	0.165747	0.0297282	0.0263763	0.126488	0	0.0341939	0.0853901	0	0.142232	0	0.0757537	0.0357775	0	0	0.0648525	0.0306157	0	0	0	0.109807	0.0358468	0	0	0	0	0.0355021	0	0.0610314	0.0409049	0.0350466	0	0.0355444	0	0.0293089
RP11-178D12.2	7.42688e-44	2.26912e-41	0.155899	0	0.0904772	0.198728	0	0.114309	0.154056	0	0	0	0	0	0	0.202282	0	0.12681	0	0.091386	0.164396	0	0	0.683814	0	0	0	0	0	7.24892e-42	0	0	0	0	0	0	0	0	0	0	0	0	0.0733559	0	0	0	0	0	0
TNFAIP8L3	1.46763	1.04986	2.73709	1.12501	0.943372	0.900896	1.37249	1.93643	1.05013	1.60912	0.772263	1.41473	1.92871	1.48492	0.962726	2.14375	1.02787	3.8303	2.93989	1.36529	1.07718	2.99615	1.11587	1.45711	1.24939	3.14307	1.18205	1.90753	1.01046	2.11774	0.705704	1.35272	0.750661	0.85663	1.60303	0.621982	2.3648	2.03384	0.922171	0.431505	1.3639	2.34531	1.59437	0.848588	0.484703	1.55808	0.298618	0.699279	1.23857
RP11-554D14.4	0	0	0	0.119179	0.0642453	0.238593	0.284471	0	0	0	0	0.0552802	0	0	0.501969	0.0505916	0	0	0	0	0.125246	0.208511	0.409193	0	0.135363	0.0693677	0.131046	0	0	0	0.168209	0	0	0.197597	0	0	0	0	0	0.192847	0	0.189498	0	0	0	0.0562696	0	0.057475	0
SHISA6	0	0	0.0453801	0.0729514	0.0214503	0.00663848	0.0422131	0.0387688	0	0.00723489	0	0.0553709	0.00720617	0	0	0.0731967	0.060593	0.0483848	0.0322264	0.0905441	0.00696951	0.139236	0.0303604	0.0676436	0.0225976	0.0540412	0.00729228	0.00744147	0	0.0132184	0.0312009	0.119614	0	0.0659737	0.0298416	0.136301	0.0499007	0	0	0.0357711	0	0.0105449	0.00621981	0	0.0357166	0	0	0	0.0298691
NAALADL2	0.284973	2.27993	1.19093	1.948	1.11682	1.8847	0.860482	1.19969	0.845869	1.57784	1.24646	1.72855	1.57157	1.455	2.43045	2.1406	2.506	1.05098	1.35498	1.10444	1.19132	0.894779	1.49126	2.12644	2.03493	2.45725	2.88699	1.60827	1.4812	1.46736	1.33025	1.38533	2.17441	1.44024	1.76627	0.507406	1.25354	0.763847	0.590493	0.491968	0.504711	0.953034	2.16911	0.98285	1.27015	1.87638	1.09655	0.653519	0.903754
SH3GL3	0.0193559	0	0	0	0	0	0	0	0	0	0	0	0	0.0199755	0	0	0	0.0136313	0.0326845	0	0	0	0	0.0490036	0	0.0587243	0.0369796	0	0	0	0	0	0.0194194	0.037173	0	0	0	0	0.0354437	0	0.0183475	0	0	0	0	0.0158786	0	0	0
BRD2	27.1838	22.6176	29.738	27.7704	36.6129	37.5807	40.3761	32.7676	27.6442	34.8106	30.9594	27.0134	26.2303	21.9837	25.9522	29.2243	28.5627	28.9781	31.1536	32.7175	37.8912	29.9498	31.8618	20.1703	25.5623	28.6307	25.9844	36.1765	27.6674	35.6636	31.6563	37.0877	29.9256	41.8215	37.2741	37.5509	36.5364	33.3344	26.8711	42.8613	24.38	29.7678	31.8419	26.0166	39.9151	28.1811	30.7913	35.9511	33.7901
SAMD9	7.66648	6.17546	8.74528	8.50074	8.41744	2.0488	4.80014	16.1624	10.9833	10.5791	7.52489	14.677	14.1511	7.90209	6.55498	24.503	15.6919	11.8151	14.1727	13.1551	13.6518	9.76824	4.63774	7.60019	5.5962	14.5168	6.47946	11.7424	5.53527	11.301	9.83131	17.9723	5.1659	9.66973	3.33301	12.8287	7.83336	8.24459	14.6213	2.97364	11.1663	17.6238	9.13348	13.0316	7.63611	5.91513	11.9193	5.86673	13.0916
TPD52L2	19.5463	11.3505	10.7275	9.97101	12.6915	12.4972	13.9338	14.1658	12.2418	12.0642	11.5615	12.0305	11.1364	11.4714	10.1519	9.20412	9.84985	11.757	11.5932	13.5031	11.0628	12.4546	12.5043	8.47067	11.476	9.01839	11.8675	14.5783	13.4489	12.5505	18.7184	14.6854	14.4182	16.6987	14.7514	19.1133	14.2253	16.4981	14.3424	13.8983	15.2443	10.9538	12.9332	13.8721	14.0855	15.1446	12.9796	12.6714	12.6938
CENPN	3.33861	3.30771	3.59441	3.6929	5.62184	5.99696	5.92689	3.01119	2.87483	2.80104	2.52692	2.89652	2.01494	3.59611	3.79554	2.31445	2.24453	4.68955	3.80461	4.61626	4.94687	4.54763	2.866	2.65581	3.13228	3.92987	1.88217	3.09442	6.26586	2.43244	4.16076	3.44537	2.83707	2.89057	3.49454	3.03453	2.19771	2.99594	2.20488	3.33402	2.74964	6.32542	3.16612	2.94892	1.94615	2.7538	1.66941	1.88029	2.04155
RPS16P5	0	0	0	0	0	0	0	0	0	0	0	0	0	0	0	0	0.383671	0	0.408111	0	0	0	0	0	0	0	0	0	0	0	0	0.26575	0	0	0	0	0	0	0	0	0	0	0	0	0	0	0	0	0
ADCK2	6.63675	11.1169	10.2855	8.36707	6.17432	6.00458	6.16291	11.3201	5.46721	5.73928	6.07416	5.97907	5.71649	8.04839	7.24211	5.98288	5.42749	8.34064	8.09384	8.01753	7.54848	6.45326	8.9094	4.01673	6.28408	5.2655	8.1115	9.82406	8.97434	8.26103	7.5623	7.20547	11.972	11.158	12.7098	7.4337	11.31	8.08236	4.17374	10.1988	3.70682	5.71046	10.6145	5.97931	7.04669	9.95408	6.80893	6.49733	5.85805
CTB-118N6.1	0.176406	0	0	0	0	0	0	0	0	0	0	0	0	0.183942	0	0.260225	0.840124	0	0	0	0.161054	0	0	0.67012	0.174064	0	0	0.515881	0	0	0.144201	0	0	0	0	0	0	0	0	0	0	0	0	0	0	0	0	0	0
TIAF1	2.17748	3.05379	1.48156	2.69438	0.641422	0.927627	1.38477	0.885863	0.902866	1.61683	1.81586	0.776777	1.53195	2.10175	1.17749	1.54722	1.242	2.20761	0.752509	0.897137	1.67057	1.18256	1.02503	1.16101	2.23539	1.40956	2.51375	0.930415	1.23783	1.36801	0.61355	0.173958	0.502473	0.402202	2.0992	1.62704	1.41609	1.54738	2.42253	4.4831	0.838043	2.18943	2.26444	1.96965	1.99565	1.17792	0.889652	0.508483	1.28655
AC135178.1	0.396036	1.43289	0.947823	1.97051	0.539547	1.09581	0.945668	0.502821	1.79158	1.46723	1.15319	1.13162	1.25749	1.85779	1.65615	1.38086	0.857317	1.67343	0.911929	0.391444	0.756011	0.60195	0.751734	1.91415	0.923659	1.45641	1.20373	0.210575	0.869132	1.278	0.353164	0.178147	0.216729	0.276577	0.457408	0.135333	0.53793	0.449038	1.21966	0.472377	0.85319	0.944921	0.440013	0.550497	1.07807	0.413494	0.509459	0.663696	0.732528
RAD51-AS1	0.921139	2.461	4.62835	4.30131	2.80399	3.07062	2.49377	1.21824	4.71107	2.43712	2.39223	4.57796	2.49991	4.23821	4.65455	4.72754	4.08223	3.43274	4.18025	2.38996	3.39895	1.77926	5.26619	2.86649	2.53738	3.72622	4.83958	1.27206	1.26345	2.9574	1.00396	1.04451	1.1552	0.221131	0.900211	0.432811	2.11461	1.11695	2.8464	1.61862	1.63716	1.48447	1.03196	1.08987	1.83164	0.377829	2.28103	1.99393	2.43281
DHRS4	12.8807	17.3808	9.73727	10.1567	9.47869	9.51969	12.5043	11.5222	6.71812	14.4655	9.43672	9.15299	9.50247	14.9058	11.4402	8.88043	9.30936	13.4599	10.7823	12.1992	9.64897	12.7725	12.6217	8.29676	12.7281	6.17078	10.9792	24.4992	17.7321	11.9438	11.6574	9.38562	19.1475	12.7726	17.6879	13.0066	14.5987	11.3198	8.21298	16.9826	6.61104	7.96974	16.067	15.7609	11.096	17.737	19.9227	15.7234	7.45845
INTU	0.206634	0.528547	0.732885	0.668779	0.531285	0.697625	0.481697	0.360088	0.436837	0.526067	0.420891	0.63021	0.370992	0.727555	0.927644	0.741121	0.498474	0.52787	0.728635	0.4285	0.558557	0.504978	0.499525	0.630844	0.607676	1.06124	0.518628	0.323863	0.422355	0.508636	0.327885	0.537952	0.325196	0.311248	0.463273	0.274137	0.401054	0.210553	0.374671	0.334144	0.299565	0.352592	0.283899	0.300903	0.519408	0.24596	0.179641	0.169749	0.491443
RP11-861E21.2	0	0	0.0407366	0.114601	0.10109	0.0312857	0.116049	0.0152258	0.0696213	0.170483	0.0207628	0.0579892	0.124524	0.0742567	0.238209	0.0884514	0.0380749	0.126682	0.162001	0.0829724	0.0437944	0	0.0596175	0.0759023	0.15383	0.0242557	0.0916451	0.0467601	0.013159	0.0726783	0.0196058	0.0890078	0.0120316	0	0.0585989	0.0901556	0	0.0498563	0.0988186	0.0899102	0.102307	0	0.0293126	0.0785845	0.0448865	0.0491892	0.0339389	0.050243	0.112613
HNRNPUL1	22.2258	20.9493	25.682	20.7534	26.1149	18.938	22.5968	30.8354	24.7676	22.8572	23.6625	22.1015	20.9053	19.5871	19.1654	18.6406	21.0559	25.3023	23.2716	23.8775	25.7553	21.5525	24.6032	14.8866	21.1741	15.1357	24.3133	23.345	25.3497	26.8981	22.3682	22.5174	33.2183	29.2593	33.6808	24.1238	28.7705	26.5567	20.8874	15.4728	16.5466	20.6324	28.6803	24.709	24.646	25.487	27.5328	31.6483	20.6186
RP11-226L15.1	0	0	0	0	0	0	0	0	0	0	0.13166	0.245144	0	0	0	0	0.120719	0	0	0	0	0	0	0	0.15007	0	0.290567	0	0	0	0	0	0	0	0	0	0	0	0	0	0	0	0	0	0	0	0	0	0
ZNF850	0.0580973	0.128456	0.211448	0.201889	0.108831	0.144349	0.109	0.221287	0.268452	0.0629269	0.172435	0.267555	0.148858	0.171306	0.225599	0.385659	0.283273	0.163659	0.189199	0.188678	0.272784	0.119842	0.189797	0.37822	0.171978	0.260197	0.142708	0.226533	0.15482	0.330539	0.149257	0.143735	0.108249	0.191273	0.129777	0.12479	0.294514	0.0776355	0.159578	0.0544471	0.173079	0.0687874	0.182581	0.0634514	0.41938	0.0476602	0.219226	0.12518	0.220824
SPIN2A	0.146712	0.0630388	0.202483	0.599007	0.217177	0.207695	0.238322	0.127737	0.498334	0.303072	0.437347	0.309059	0.177568	0.403846	0.157477	0.345168	0.627237	0.181311	0.23391	0.112263	0.262491	0.0497919	0.240374	0.387259	0.19868	0.128274	0.203686	0.0304028	0.18527	0.0558754	0.289288	0.0738768	0.0300854	0.0587728	7.49451e-16	0.182845	0.0925941	0.0328344	0.367508	0.0609401	0.0388702	0.190869	0.0962013	0.254755	0.17685	0.154545	0.0890592	0.162468	0.24038
RPL13A	502.719	498.344	436.186	520.838	420.332	584.294	438.495	515.268	541.992	515.865	444.579	429.392	399.767	590.006	425.36	430.889	389.612	513.206	442.552	393.989	396.981	477.577	632.531	314.002	507.023	430.595	528.294	533.255	499.412	489.867	419.888	400.821	530.54	509.691	694.706	491.62	820.493	540.181	331.89	683.443	282.479	324.253	522.604	430.661	395.854	505.347	476.368	505.682	300.148
ZNF616	1.17118	1.33891	1.17544	1.45683	0.835189	1.03005	1.3891	1.03074	1.69984	1.18566	1.20973	1.83415	1.63322	1.66193	1.46095	2.23811	1.46837	1.61211	1.85406	1.0129	1.43378	1.15304	1.46882	2.57762	1.6284	1.31902	1.72902	1.40114	1.44577	1.84361	1.98001	1.49268	1.70913	1.11185	1.1966	0.9255	2.03822	0.912949	1.02357	0.461491	1.40033	1.82003	1.42052	1.61343	1.46954	1.12455	1.38106	0.903301	0.947748
SPATA18	1.88392	3.05854	1.68938	1.79689	1.24628	1.30603	1.09275	1.37157	1.46411	1.71054	1.42558	1.98547	1.82811	1.86265	1.83182	2.5264	2.41555	2.05041	1.42375	1.08078	1.07047	1.48178	1.38846	2.95177	1.37793	2.35821	2.6428	1.05306	1.60461	1.55121	1.88459	1.48844	1.98262	1.35361	1.66086	1.22564	2.01759	1.50618	2.38829	0.98772	0.999032	2.20197	1.11633	1.51078	1.78751	1.28609	0.919673	0.982472	1.46394
RNF157	1.47675	2.93312	3.78354	4.37792	1.29721	1.64696	1.65512	4.44899	2.69862	3.63731	2.49178	0.45051	0.551306	1.64457	0.863524	0.830754	0.715215	3.9837	3.28259	1.4019	2.60507	3.9502	5.15976	1.27792	0.954967	1.09688	0.956389	1.39887	3.35072	5.47531	0.695645	0.405949	6.47045	3.24469	6.47402	1.55239	3.85659	1.82969	0.603472	2.97905	0.822492	2.30496	3.58243	0.519391	2.32652	1.14985	2.35332	2.85932	1.50166
TUBA3FP	0	0.0598445	0.43672	0.141083	0.0760525	0.235369	0.0748339	0.034364	0.0673426	0.128258	0.257735	0.0654398	0.102199	0.251392	0.0282963	0.219595	0.171867	0.17155	0.137112	0.0535045	0.197685	0.0205694	0.0538218	0.0342618	0.133534	0	0.05171	0.0527679	0	0.257765	0	0.0446417	0.10862	0.0259902	0.105804	0	0.1011	0.056262	0.0743434	0.0760966	0.076968	0	0.0220525	0.0886812	0.202615	0.111018	0.0765989	0.158755	0.169443
RP5-837I24.1	0.0940713	0	0.123281	1.19504e-37	0.272147	0.124287	0.0624685	0.174215	0.0740569	0.0837654	0.120508	0.138854	0.0494313	0.142725	0.148744	0.133998	0.0711713	3.24329e-37	0.208323	6.36666e-41	0.283937	0.10478	0.0957396	1.25262e-21	0	0.0532715	0.174061	0.111391	0.0969521	0.125613	0.255544	0.108748	0.172929	0.0449203	0	0	0.134129	3.69943e-42	0.141652	0	0.253867	0.206257	0.0327378	0.123553	5.74532e-44	0.036343	0.0560326	0.129056	0.11209
AC074117.13	0	0	0	0.28489	0	0	0	0	0	0	0	0	0	0	0	0.241871	0	0	0	0	0	0	0	0	0	0	0	0	0	0	0	0	0	0	0	0	0	0	0	0	0	0	0	0.179075	0	0	0	0	0
AGAP1-IT1	0.196066	0.54189	0.416261	1.10716	0.550923	0.170501	0.406571	0.497864	0.16261	0.371638	0.254595	0.158015	0.185081	0.708198	0.102489	1.66305	1.47844	0.552313	0.496617	0.290689	0.0895015	0.223506	0.584826	0	0.290195	0.297424	0.468232	0.573374	0.322712	0.678998	0.560949	1.69776	0.196709	0.847225	0.574834	0.276373	0.183091	0	0.269271	0.643115	0.557555	0.270833	0.239622	1.39188	0.0917335	0.56295	0.647361	0.246433	0.230145
VAV3-AS1	0	0	0	0	0.0984956	0.182896	0	0.133514	0	0	0	0.084751	0.0992681	0	0.10994	0	0	0	0	0	0	0	0.209114	0	0	0	0	0	0	0.0910449	0	0	0	0	0	0	0	0.109297	0	0	0	0	0.0856806	0	0	0	0.198406	0	0
NDUFA10	10.4454	23.7305	16.0214	18.7789	13.7045	17.6374	15.6079	15.2072	10.0189	17.3614	13.9099	12.6246	13.0435	20.6135	20.9823	15.4034	14.1875	16.2537	16.2232	17.5925	17.9736	18.3769	17.9689	14.5212	19.142	15.3783	15.4604	15.6566	22.2476	13.2897	13.7163	9.99615	22.7849	15.4427	19.5137	11.0951	17.3428	10.8564	8.81831	15.8985	5.90701	17.4995	18.7377	10.4742	14.0564	20.8191	10.6088	8.08182	9.98861
RP11-434P11.2	0	0.135523	0.416418	0.106498	0.344456	0.106603	0.254203	0	0.203338	0.348542	0	0	0	0	0	0.542502	0.291908	0	0	0	0.111919	0.0931626	0.121885	1.3966	0.36288	0	0.234204	0	0	0.212267	0	0.101095	0	0	0	0	0	0	0	0	0	0	0	0.535539	0	0	0	0.205438	0
RP11-203M5.6	0	0	0.0557253	0	0	0	0	0	0	0	0	0	0	0	0.0686015	0	0	0	0	0.129716	0.0599083	0	0.0652427	0	0	0	0	0	0	0	0	0	0.0658342	0	0.128256	0	0	0	0	0	0	0	0	0	0	0	0	0	0
PNISR	9.59342	13.5253	19.208	21.5171	15.531	18.0546	14.3301	9.32899	32.7444	17.9116	16.8066	19.0394	19.4063	26.3026	23.8338	23.6656	19.8255	20.0742	18.6463	13.2999	19.6057	15.5735	22.5005	28.2066	18.0044	21.3717	18.9689	8.66281	11.4336	17.0416	8.00842	8.68685	7.49805	6.17015	8.77266	6.6179	12.3362	9.85262	14.5789	17.723	15.6273	18.9511	8.90925	9.39838	11.4146	7.78649	12.6654	11.7066	16.4203
CYP2D7P1	0.368282	0.169644	0.425084	0.506582	0.344944	0.220514	0.148495	0.448917	0.496014	0.675361	0.779032	0.387321	0.691159	0.325323	0.323535	0.355499	1.08481	0.597932	0.659737	0.091003	0.315179	0.116618	0.099412	0.260773	0.638984	0.24423	0.537268	0.0897502	0.0761298	0.595573	0.156704	0.303715	0.3387	0.160188	0.818381	0.230724	0.404212	0.223284	0.590085	0.575239	0.087274	0.0423935	0	0.335185	0.775842	0.493246	0.34891	0.625587	0.768331
FAM83G	2.57634	3.99845	5.17522	4.97857	7.10774	9.39251	4.77736	8.73316	2.99963	6.97291	5.8116	3.71346	3.25826	3.8263	5.93077	3.9162	5.35488	4.19865	5.11034	5.77851	3.62621	6.4135	7.16748	2.29962	4.59541	6.89782	9.77325	6.56831	5.01066	6.2984	3.53024	5.17544	7.14962	7.95303	7.48078	5.99833	4.46469	4.13672	2.11691	4.20985	1.21323	2.46378	6.05515	3.6074	6.28197	7.16016	3.41971	6.61472	4.5233
ATP6V0CP3	0	0	0	0	0	0	0	0	0	0	0	0	0	0	0	0	0	0	0.23537	0	0	0	0	0	0	0	0	0	0	0	0	0	0	0	0	0	0	0	0	0	0	0	0	0	0	0	0	0	0
IRAK1BP1	0.500589	0.620206	0.513069	0.689824	0.33144	0.352757	0.334084	0.372573	0.780232	0.646203	0.358634	0.570378	0.554017	0.489892	0.568459	0.681149	0.650812	0.741543	0.779714	0.503316	0.709177	0.432906	0.506301	1.15809	0.613172	0.593534	0.469946	0.698307	0.738703	0.500651	0.402144	0.448414	0.510892	0.59672	0.49765	0.332537	0.910744	0.322936	0.387209	0.299277	0.621772	0.488807	0.590698	0.480739	0.419965	0.254892	0.366389	0.535168	0.391733
MAP6D1	0.702841	0	0.573915	0.469689	0.202554	0.540675	0.429759	0.0686424	0.179357	0.563631	0.280816	0.348577	0.255178	0.390567	0.169566	0.299075	0.300393	0.247486	0.502116	0.454221	0.148079	0.369787	0.430038	0.307972	0.346756	0.41007	0.46481	0.158106	0.177974	0.444676	0.287264	0.378981	0.24409	0.389367	0.369854	0.508061	0.302921	0.449535	0.0742508	0.557346	0.0512481	0.224045	0.1762	0.0885707	0.101181	0.310464	0.357016	0.317115	0.275002
RP11-320N7.1	0	0.249583	0.319535	0.0653764	0.493389	0.196322	0.572177	0.382175	0	0.285281	0.195435	0.424539	0.142074	0	0.0786736	0.222018	0.238926	0.105993	0.0635363	0.223142	0.274816	0.11438	0.0748217	0	0.0742541	0.076104	0.0718858	0.22007	0.412872	0	0.553631	0.0620596	0.0755	0.361309	0.294173	0	0.070273	0.234642	0	0.0705249	0.0713326	0	0	0.164376	0.0704174	0.246936	0.0709905	0.0630564	0.0588888
SORCS1	0.163372	0.0577958	0.188686	0.0738036	0.379486	0.198898	0.352326	0.290392	0.23847	0.0929002	0.0735422	0.242265	0.228244	0.269762	0.245949	0.149418	0.217854	0.202494	0.137935	0.297119	0.340072	0.397304	0.266394	0.239894	0.116066	0.389917	0.355821	0.0637018	0.293997	0.169732	0.0587602	0.0700593	0.222915	0.144328	0.191592	0.141243	0.219687	0.366768	0.245311	0.0489943	0.297333	0.28886	0.127785	0.128468	0.0672645	0.096496	0.191106	0.251884	0.235236
CRK	18.7482	37.6527	24.4635	22.3851	28.0695	28.2615	31.7161	29.2391	13.6483	21.9466	17.9937	22.934	22.3252	20.5803	25.7235	19.275	19.2901	25.2301	24.577	32.2956	26.9973	30.8914	23.1666	24.9213	22.1429	29.2772	25.815	33.2934	37.8967	21.2888	31.6658	29.3086	32.6059	25.95	32.3671	20.4002	28.6096	21.289	16.5391	27.5041	25.0282	36.5823	32.9888	24.3697	20.8645	33.0318	19.0526	17.1898	22.4676
RP11-245J9.5	0	0	0.180948	0.185108	0	0	0.0736398	0	0	0	0	0	0	0	0.111379	0.157157	0.0845624	0	0	0.315904	0.0972651	0	0	0	0.105122	0	0	0.103852	0.350705	0.184474	0	0	0	0	0	0	0	0	0.0975427	0.399372	0.201973	0	0	0	0	0.174795	0	0	0
BTF3P5	0	0	0	0	0	0	0	0	0	0	0	0	0	0	0.145723	0	0	0	0	0	0	0.0962525	0	0	0	0	0	0	0	0	0	0.11495	0.27969	0	0.136275	0.238039	0	0	0	0	0	0	0.113607	0	0	0	0	0	0
SPRY3	0.205696	0.179528	0.186941	0.282157	0.260261	0.263606	0.137192	0.114544	0.260384	0.259928	0.199935	0.200676	0.347466	0.346353	0.365956	0.460471	0.432521	0.274472	0.316871	0.139108	0.316287	0.183748	0.25475	0.269518	0.291986	0.335755	0.189598	0.0703552	0.0356382	0.321807	0.0737472	0.163682	0.13396	0.093562	0.0705343	0.0508681	0.155015	0.0712632	0.284149	0.121751	0.304443	0.149545	0.132311	0.134003	0.175595	0.103614	0.0953204	0.0816433	0.302165
TPI1P2	0	0	0.147138	0.150437	0.648604	0.301097	0.179547	0.109901	0.502533	0.328149	0.224802	0.430345	0.0817114	0.357405	0	0.063845	0	0.12192	0	0.171189	0	0.394702	0.430324	0.328722	0.341648	0.17508	0.165419	0.168759	0.474913	0.674483	0.0707581	0.14277	0.260535	0.249361	0	0	0.242498	0.449834	0	0.405612	0.164103	0	0.564216	0.189077	0	0.0710104	0.244974	0.507721	0
AGAP10	1.24956	1.41521	3.49423	2.75778	3.24792	3.12756	2.58027	0.933229	4.42908	2.67622	2.24691	3.30767	2.7488	3.15525	3.60158	3.39731	3.44714	3.45384	4.56234	0.589887	0.695741	2.33521	2.48832	0.636211	0.493839	4.12331	4.46432	0.545591	0.227051	2.85741	0.308622	0.677779	0.704083	0.558413	0.211765	0.843894	1.25297	0.883768	1.58363	0.471787	0.953619	0.570551	0.362064	0.606075	4.72955	0.554875	2.34185	1.47829	3.39739
ST13P3	0.118856	0.0654184	6.607e-07	1.16618e-10	0.325094	0	0.120343	0.17439	0.217556	0.167494	0.135379	0.0656862	0.0556128	1.9186e-19	0.087785	5.09484e-13	0.218515	0.102805	0	0.138303	0.118425	0.160318	0.22082	0.163805	0.0583851	0.0776964	1.75688e-36	0.257029	0.344115	0.256245	0.107675	1.79565e-14	0.170977	0.234744	0.173881	5.9377e-38	0.119348	2.8066e-36	6.86306e-36	5.29485e-08	0.099787	0.159492	0.255024	0.0927961	0.056042	0.743115	1.62853e-14	0.0771603	0.09954
ZNF454	0.171171	0	0.124597	0.361142	0.183227	0.127587	0.0845114	0.279417	0.101402	0.0927001	0.148179	0.177366	0.161581	0.0757073	0.23008	0.360717	0.368777	0.0516626	0.330332	0.241695	0.13395	0.130085	0.389005	0.680988	0.14477	0.098918	0.327024	0.286041	0.40248	0.232879	0.219876	0.120995	0.220799	0.164367	0.143384	0	0.228348	0.152491	0.358219	0.160416	0.50994	0.101334	0.0199235	0.0534131	0.114408	0.02006	0.11534	0.163918	0.191356
TAGLN2	150.687	158.509	124.409	119.125	168.961	155.119	184.706	149.394	95.4666	132.915	136.765	107.264	115.133	123.739	123.759	90.0183	106.516	152.824	148.277	171.801	136.731	157.578	145.659	71.6974	146.769	130.598	106.509	176.57	188.011	108.206	139.755	114.418	168.881	182.861	198.949	181.141	104.831	171.706	98.4886	225.37	110.802	115.842	209.279	173.228	121.969	201.329	114.718	159.42	114.376
CHADL	0	0.0831621	0.191647	0.239621	0.117428	0.239857	0.103992	0.509371	0.187164	0.142585	0.173653	0.141459	0.213029	0.103509	0.0786433	0.351393	0.159222	0.26488	0.317559	0.24784	0.137355	0.171504	0.324102	0.0634819	0.0494837	0.0253582	0.167669	0.195542	0.220114	0.0868364	0.102485	0.0620357	0.704396	0.144468	0.34307	0.235634	0.304399	0.130306	0.160705	0	0.0950735	0.0346366	0.10215	0.054771	0.328488	0.22627	0.118272	0.231118	0.0196221
GAS6-AS2	0.133389	0	0.113278	0.0869117	0.031234	0	0.115251	0.0846777	0.138285	0.410858	0.057736	0.134377	0.157395	0.240903	0.034863	0.12298	0.238222	0.422723	0.225241	0.0329606	0.0608904	0.126714	0.0331561	0.126639	0.0658092	0	0.414117	0.227548	0	0.0288713	0.0817777	0.0275008	0	0.0320217	0.0651792	0.344711	0.249124	0.623868	0.213725	0.250017	0.37932	0	0.163021	0.145682	0.28084	0.0547129	0.220209	0.0838275	0.130479
AC004951.6	0.104653	0.308523	1.74785	0.636421	1.601	1.18309	0.409912	0.841513	1.1862	0.562038	0.634167	0.955879	0.987893	0.684016	0.765866	1.51805	1.66134	0.638741	1.38428	0.861993	0.891753	0.689283	2.08105	0.662376	1.03263	0.987802	1.39958	0.34005	0.19139	0.634241	0.171093	0.690438	0.52498	0.13399	0.511374	0.524507	0.325756	0.543851	0.734602	0.719234	0.0992005	0.91555	0.0852673	0.266693	1.07721	0.400642	0.263266	0.409224	1.58331
ZNF738	0.800129	0.902992	2.06679	2.41842	1.31149	1.82648	1.5094	0.338624	1.38249	1.02688	1.11113	1.19565	1.33751	2.23639	1.2896	1.74587	1.27019	2.19525	1.54814	1.48285	1.81102	1.01346	1.16017	2.44772	1.75995	1.31491	0.907639	0.601223	1.15234	0.909214	0.681307	0.453647	0.501722	0.288122	1.25438	0.454276	0.980673	0.72766	0.641009	0.671748	0.600436	1.12828	0.679082	0.455139	0.655125	0.711086	0.503205	0.628545	1.30445
PDPK2	0	0.0339571	0.343452	0.150473	0.122866	0.151586	0.0554372	0.0563944	0.250735	0.0514027	0.165512	0.165788	0.115565	0.0874907	0.147491	0.203301	0.343892	0.0365522	0.136954	0.0545946	0.258602	0.134124	0.21618	0.0572787	0.130607	0.0281618	0.270492	0.0716826	0.0162434	0.102483	0.012153	0.0299375	0.0295718	0	0.0485786	0	0.0832969	0.0156151	0.0807943	0.124123	1.91347e-18	0	0.0361055	0.0160625	0.0682127	0.0363575	0.111813	0.0405043	0.222613
IL17RB	3.064	5.51921	11.0268	11.8202	9.71326	13.9373	10.1303	5.79443	9.22281	7.2292	6.60326	5.12867	4.22726	9.57469	7.70577	8.92904	7.44911	8.37469	6.31358	9.31838	9.97655	10.568	7.17936	12.2867	11.903	16.3166	10.2544	4.8248	7.28845	5.00867	3.11764	5.0713	3.18154	3.8475	8.66905	3.38271	9.72418	4.0308	3.64889	4.95985	0.568689	5.62349	6.65135	2.99535	4.49114	6.69695	8.00431	10.3773	6.00268
BTBD16	0.189148	0.11949	0.0458941	0	0	0	0	0	0	0	0.0935663	0.0435541	0.0255073	0.0278861	0.0282493	0.01993	0.0428955	0	0	0	0	0	0	0.102615	0	0.0546533	0	0.0263401	0	0	0.0662641	0	0	0.025947	0	0.228533	0	0	0.02474	0.15194	0.0256134	0	0	0.0590227	0.0505696	0	0	0.0226417	0
TMEM210	0	0	0	0	0.0535283	0.0496982	0	0.0725597	0	0	0	0.0921175	0	0.0589794	0	0.0843045	0	0	0	0.112975	0	0	0	0	0	0	0	0.111419	0.18813	0	0.0467165	0	0.114675	0.0548783	0	0	0.053368	0	0	0	0.0541727	0	0.139692	0.249667	0	0	0	0.143662	0.0894448
SYT5	0.170435	0.0134586	0.19643	0.0105761	0.0912194	0.0423462	0.286103	0.139108	0.121159	0.0923014	0.115925	0.0981128	0.149394	0.150763	0.190909	0.0897914	0.241573	0.334362	0.113063	0.108295	0.111145	0.15728	0	0	0.0480492	0.283166	0.232584	0	0.0133583	0.189718	0.0497569	0.0602374	0.0366416	0.0701399	0.0356919	0.160162	0	0.0253058	0.122608	0.136908	0.0461587	0.0336326	0	0.15955	0.091133	0.109856	0.149296	0.0408033	0.123846
MIR146A	2.4046	1.87648	0.552555	2.53138	1.74878	3.78851	0.743054	1.4726	4.62204	5.8984	11.8284	5.4034	3.79203	1.78089	1.53791	3.65146	1.61672	24.963	20.2065	0.643112	1.65296	0.881461	0.815689	0.716206	0.530363	2.43179	2.81045	2.9231	0.465625	1.32259	4.34745	5.27251	0.283822	1.76572	0.525286	4.83835	0.58118	1.94056	1.19145	0.318144	6.75753	0.586158	0.875871	1.01958	2.83246	3.59712	1.2276	1.6356	10.3383
CTA-373H7.7	0	0	0.0423111	0	0	0.0216633	0	0	0.0413214	0	0	0.0200769	0	0	0	0	0	0.0175438	0	0	0	0	0	0	0.0245809	0.0251932	0	0	0	0	0	0	0	0	0	0	0	0	0.0228085	0.0700391	0	0	0	0	0	0	0	0.020874	0
CTD-2583A14.1	0	0	0	0	0	0.0940304	0	0	0	0	0	0	0	0.223181	0.113044	0	0	0	0	0	0	0	0	0	0	0	0	0	0	0	0	0	0	0	0.105673	0	0	0	0	0	0	0	0	0	0	0	0	0	0
KCNQ1	11.1304	10.5108	10.3989	7.17742	10.164	9.1517	6.07322	15.9213	10.4003	11.108	12.9842	10.8858	7.42751	5.93788	7.86605	8.06435	8.58744	11.1516	8.85761	11.5036	8.72502	8.77018	9.22486	4.50282	5.87142	4.49254	11.1021	9.87517	12.8787	11.9356	14.3646	17.3982	19.0116	18.9834	21.6107	19.887	10.4397	15.2824	6.25854	7.6812	2.23752	6.54391	9.99021	11.3326	13.2989	15.9217	16.1597	21.5371	9.46682
FAM171A2	0	0	0.0923377	0.110204	0.0169735	0.047277	0	0.0230082	0.105207	0.0343496	0.0470632	0.0584197	0.0684265	0.18702	0.0757825	0.0267324	0	0.0127622	0.0153004	0.0537354	0	0.0137721	0.126126	0	0	0.0366536	0.190421	0.088326	0.178965	0.109827	0.0148135	0	0.181814	0.121811	0.141681	0.0851484	0	0.0753397	0.132736	0	0.0687113	0.0500649	0.0885907	0.019792	0.0678297	0.0445989	0.0683817	0.212587	0.0283624
AKIRIN1	18.8086	24.7579	22.2651	19.868	32.9869	35.9133	36.0641	27.4379	18.2187	24.24	19.2426	20.8619	17.2617	21.3959	22.2208	20.5112	19.2268	19.2667	18.0656	40.796	26.7116	33.3163	18.2994	22.5463	19.426	43.8309	21.5968	29.4697	31.8175	20.314	24.1106	26.694	24.2789	23.0094	28.7786	21.268	23.6182	20.8815	17.1338	23.9476	26.0002	32.5417	27.766	21.1903	17.7333	27.1382	19.0874	21.1927	20.9999
BCL7B	10.1996	11.0931	9.19247	9.88277	13.2196	12.9929	12.7411	11.6198	6.78258	9.9104	9.94323	8.54603	8.46589	8.80021	8.16555	8.21427	7.89163	10.6516	9.43395	10.3357	9.06032	12.5279	9.84882	5.07146	8.79486	8.79094	9.47991	13.9554	11.1516	10.2149	8.74316	10.4574	10.8231	13.4648	14.7093	13.3325	10.9662	10.1234	6.94926	17.0853	6.58487	6.70186	12.9072	9.71452	10.2493	13.2218	10.5407	13.6282	8.49942
SLC22A16	0	0	0	0	0	0	0	0	0	0	0	0	0	0	0	0	0.013629	0.0120923	0.0144972	0	0	0	0	0	0	0.0520944	0.0164023	0	0	0.0297319	0	0.0424808	0	0	0	0	0	0	0.0628843	0	0.0813805	0	0	0	0	0	0	0	0
TMEM207	0	0	0	0	0	0	0	0	0	0	0	0	0	0	0	0	0	0	0	0	0	0	0	0	0	0.0454627	0	0	0	0	0	0	0	0	0	0	0	0	0	0	0	0	0	0	0	0	0	0	0
COPS7A	13.0062	6.61144	8.61245	6.83039	7.99078	7.10988	10.6522	10.7256	6.55537	8.75935	8.03712	8.61147	7.89554	8.04922	5.96799	6.80149	7.86715	8.96811	8.50954	7.62645	7.67442	6.97624	7.00638	3.91749	6.45806	4.80032	5.95246	8.2145	8.53543	8.32771	10.7001	9.12225	11.3077	12.6097	11.0555	10.9254	9.99761	12.8877	9.78313	11.8559	8.04732	6.00792	11.1593	10.0713	9.25503	9.12582	9.05421	8.41021	7.70711
RP11-810P12.1	0	0	0	0	0	0	0	0	0	0	0	0	0	0	0	0	0	0.0538051	0	0	0	0	0	0	0.150774	0	0	0	0	0	0	0	0	0	0	0	0	0	0	0	0	0	0	0	0	0	0	0	0
NIPSNAP1	15.0266	17.9497	15.2122	14.2898	9.85996	11.3877	10.5773	17.2728	15.5253	17.882	15.2497	13.8379	12.642	14.4781	13.8014	15.5603	13.2412	20.238	14.5327	15.188	14.1645	16.0973	17.4727	11.9019	12.1046	10.3456	13.8068	17.234	24.8026	16.4459	16.0827	13.8973	25.2755	17.9754	24.5168	12.5652	20.7113	16.7428	9.30804	15.077	7.56447	14.5121	20.4398	18.683	15.3519	23.1568	21.5835	19.278	10.4801
ALG1L15P	0.086547	0	0	0	0.0775047	0	0	0	0	0	0.0709702	0	0	0.0856517	0	0	0.0654666	0	0.0692178	0.164465	0.0752972	0.0623039	0.0815123	0	0	0	0	0	0	1.66795e-07	0	0	0.0826557	0	0	0	0	0.255624	0.0769144	0	0	0	0	0	0	0	0	0.0686949	0
CTD-2588J6.1	0	0	0	0	0	0	0	0	0	0	0	0.0463436	0	0	0	0.0848259	0.0912856	0	0	0	0	0	0	0	0	0	0	0	0	0.0497852	0	0	0	0	0	0	0	0	0	0	0	0	0	0	0	0	0	0	0
SLC9A7P1	0.255578	0.043469	0.283827	0.0341592	0.036828	0.23935	0.0815353	0.0998435	0.163052	0	0.0340382	0.0950666	0.0927922	0.121735	0	0.0725029	0.0312097	0.249216	0.0829944	0	0	0.104586	0.0195472	0	0	0.278351	0.0375604	0.0766577	0	0.0680844	0.0642828	0.0162131	0.0394488	0.0377568	0.0576396	0.018475	0.0183588	0.102167	0.0360004	0.0736987	0.0745427	0.0271569	0.0160182	0.0858868	0.0183966	0	0.185463	0.131788	0.0307695
CTD-2349P21.9	0	0	0.47861	1.71365	0.395901	0.857671	0.876504	0.357772	0.233707	0.400597	0.487881	0.227103	0.266004	0.436218	0.2946	0.103921	0.335504	0.297675	0.475835	0.278524	0.643171	0.214153	0.560353	1.96189	1.94636	0.284978	0.672957	0	0	0.487938	0	0.232388	0	0	0.550779	0.397212	0.131572	0.292879	0.516005	0	0	0	0.918377	0.307761	1.71395	0	0.26583	0.23612	0.551286
AC007383.4	0	0	0	0	0.0432096	0.0802357	0	0	0	0	0	0.0371799	0	0.0476099	0	0	0.0366177	0.064978	0	0.0911965	0.0421184	0	0.0917374	0	0	0	0	0.0449705	0	0	0	0	0.0462846	0	0	0	0.129241	0	0.0422386	0	0	0	0.0375877	0	0	0	0.0435201	0	0
RP11-663P9.2	0	0	0	0.140012	0	0	0	0	0	0.304652	0	0	0	0.165871	0	0	0.127574	0	0	0	0.146738	0	0	0	0	0	0	0	0	0	0	0.132547	0	0	0	0	0	0.167049	0	0	0	0	0	0	0.150398	0	0.151908	0	0
LINC00473	0	0	0	0	0.16719	0.20697	0.0925377	0.0944304	0	0.0281956	0	0.0719299	0.0140418	0.0153514	0.046654	0.0329146	0.0708423	0	0	0.220541	0	0.158266	0	0.0376597	0	0.0451302	0	0.0290006	0	0	0.024319	0.0613364	0.014924	0.0714195	0	0	0	0.030921	0.0136194	0	0	0	0	0.113722	0	0.0244058	0.0982284	0	0.069843
PTPN5	0	0	0	0	0.144187	0.0205953	0	0.0451039	0	0.0448913	0.0717577	0.00954355	0.0447131	0.0244415	0	0.00873412	0.0187985	0.0166789	0.019996	0.0468176	0.0216223	0	0	0	0.0116845	0	0.0113118	0	0.0259876	0.0205046	0.0290395	0.0488281	0.0118806	0.011371	0	0	0.0221161	0	0	0	0.0336744	0	0.0289447	0.025866	0.0554039	0.0777148	0	0.0297674	0
BRD1	5.10738	3.91184	5.77364	4.62071	5.89887	5.34132	4.51477	8.23626	5.98003	5.48374	5.84695	5.39854	4.91576	4.42109	4.78113	5.36743	5.89981	4.93683	4.79128	5.11413	4.91687	5.46276	6.38355	2.7889	5.11643	4.26488	7.03657	6.6165	4.37107	7.92846	5.1391	5.55167	8.33927	7.09475	7.49243	6.4935	8.62439	4.86885	4.97164	3.50382	3.82874	4.31907	6.66354	5.54159	6.21605	5.6412	6.99092	8.38205	5.98202
CS	25.362	46.5801	39.4167	39.13	43.3569	43.084	51.581	32.5177	24.435	38.2449	30.554	26.3108	32.3787	35.4698	38.5353	28.7396	28.0674	43.2703	37.823	47.1125	50.7718	41.9708	36.7866	39.5628	43.1362	33.4009	34.242	35.3627	53.8964	33.0724	28.4743	24.6857	58.1567	39.9359	49.8143	23.3553	39.3875	28.5924	22.0234	32.7017	16.0358	46.4289	52.5084	29.1939	29.7478	42.1163	24.7476	21.1363	26.9882
RUSC1-AS1	0.129595	0	0.534557	0.691603	0.312127	0.241494	0.217547	0.235055	0.675597	0.280737	0.288483	0.462539	0.646626	0.630506	0.406458	0.368689	0.73475	0.534562	0.390777	0.256185	0.270439	0.267326	0.478595	0.374969	0.401893	0.430628	0.512871	0.18047	0.142204	0.272487	0.12107	0.167946	0.167169	0	0.271395	0.121784	0.293903	0.173178	0.186458	0.0173504	0	0.179015	0.271517	0.303297	0.155916	0.0759383	0.279439	0.217182	0.217316
PRCC	8.68761	8.658	7.6605	6.67973	7.94401	7.96846	8.14186	11.0703	7.27094	7.96318	7.85007	7.15494	7.51251	6.1353	5.86718	5.92836	6.53083	6.98907	7.46884	9.19802	8.06184	7.9276	7.06158	5.27791	7.79017	4.92202	6.96625	9.75134	9.86339	8.93529	9.88783	8.41961	11.6586	10.9455	12.9058	10.8307	11.3548	10.6937	6.86561	13.2081	7.36346	8.62816	9.46797	9.69606	8.90078	10.0531	8.89846	8.63455	7.46838
LARS2	4.68319	6.43171	6.56017	5.69387	8.63712	7.18989	7.13332	10.4514	4.24442	8.27061	7.35597	7.02331	6.77933	5.70503	6.28411	5.98251	7.27161	6.47722	7.26607	9.0788	8.26476	6.73285	6.34844	4.67535	5.41898	3.79623	4.86567	7.63605	5.50967	6.64621	9.90604	8.63998	8.90065	10.1994	7.98574	9.89078	7.24745	5.75813	5.18295	7.17162	2.91752	6.56912	6.87413	7.57987	5.91832	8.01047	3.47286	2.81165	6.79121
ANO10	11.1917	15.6938	10.9367	13.3381	9.65213	10.5247	11.4719	10.8328	7.84217	9.1365	8.95294	8.12663	11.0528	12.757	13.2707	9.22633	10.5348	9.86724	11.0084	10.2466	12.8255	10.5451	12.0578	11.2838	12.0271	12.3019	13.6782	13.4179	16.7658	11.1072	10.165	9.16858	17.2934	10.936	17.1822	7.04614	15.5443	9.63575	6.60578	8.34233	8.63627	14.405	20.2736	12.1558	8.61766	16.5543	17.9911	16.3208	7.09117
RP11-474D14.2	0	0	0.362251	0.518813	0.23972	0.296756	0.589697	0.108316	0.353777	0.161709	0	0.206268	0.4832	1.05653	0.445955	0.629246	0.406299	0.420568	0.14406	0.252972	0.0778886	0.194506	0.169648	2.37587	0.336722	0.949055	0.0814957	0.083163	0	0.369311	0.278952	0.281424	0.0855931	0	0.166749	0.0801712	0.0796673	0.354679	0.234333	0	0.161737	0	0	0	0.239493	0.0699866	0.321923	0.0714859	0.600851
NACC2	2.5904	1.84597	3.09663	1.77995	3.54214	2.62153	2.71386	2.71589	1.57947	2.04442	2.10181	1.91309	2.09594	1.5835	2.14198	1.3514	1.71223	2.25015	2.02705	2.45331	2.2496	1.96176	2.64734	1.13111	1.58526	1.47871	2.93145	1.91803	2.0303	3.25857	2.15437	2.56796	3.92099	2.86877	2.31103	2.79899	2.14083	2.44841	2.47914	2.41918	2.18167	1.83274	2.3606	1.67579	3.34454	2.5767	2.55436	2.98735	2.2955
RP11-1079K10.3	0	0	0	0	0.207612	0.321262	0	0	0.0612785	0	0.255847	0	0.0697469	0	0	0	0	0	0	0	0	0	0	0	0	0	0	0	0	0.0639692	0	0.0609326	0	0	0	0	0	0	0	0	0	0	0.0602001	0	0	0	0	0	0
AC008088.4	0	0	0.0658089	0	0	0.0673884	0	0.0983874	0.128539	0.0734428	0.268335	0.0624535	0	0	0	0.114313	0.123018	0.163721	0.0654273	0	0	0.0588921	0	0.196189	0	0.156738	0	0	0	0	0	0	0	0	0	0	0	0.48325	0.141901	0.145248	0.440734	0	0	0	0.0725132	0	0	0.324665	0.242566
CTD-2324F15.2	0.0222695	0	0.0756476	0.0193468	0.0208583	0.0387316	0	0	0.0923475	0.0422114	0	0	0.0210219	0.0919297	0	0.197105	0.14141	0	0	0.0220113	0.040663	0.0507725	0.0885675	0.0845702	0.131844	0	0.0212731	0	0	0.0385609	0	0	0.0446853	0	0	0	0	0	0.0203895	0	0	0	0	0.0486437	0.104193	0	0.0420163	0.111961	0
DCAF12L1	0	0	0	0	0.0180434	0	0	0	0	0	0	0	0	0.0198809	0.0201399	0	0	0	0	0	0	0	0	0	0	0	0	0	0	0	0	0	0.0193275	0	0	0	0	0	0	0	0	0	0	0	0	0	0	0.016142	0
HIST1H2AJ	0	0	0.123373	0.374847	0	0.110224	0.0907135	0	0	0.192116	0.127111	9.31633e-30	1.12104e-44	0.135439	0.137203	0.101507	1.5401e-36	0.422507	0.315387	7.51937e-24	6.54687e-42	5.44965e-42	0	0	0.129496	0.132722	0.142122	0	0	0	2.48748e-23	0	0.131668	9.13929e-15	0.143498	0.123328	0	0.545605	0.136219	0.368976	7.63992e-09	0	0.213856	0.509121	0	0.430644	1.04776e-05	0	0.268666
RPL18A	165.973	128.752	120.46	126.193	130.195	147.831	122.013	177.398	127.251	157.045	139.859	115.363	118.242	131.753	99.8608	103.934	102.677	136	119.372	115.531	106.487	131.204	167.115	74.313	140.469	98.0757	133.903	167.145	145.606	131.589	129.101	125.534	160.455	164.319	217.29	177.284	204.864	192.077	91.1875	219.073	82.4111	85.0895	162.364	138.633	124.666	149.713	122.975	135.692	89.3913
FGF8	0	0	0	0	0.138881	0.0429812	0	0	0	0	0	0	0	0	0	0	0	0	0	0.0488528	0	0	0	0	0.0487698	0	0	0	0	0	0	0	0.0495881	0	0	0	0	0	0	0	0.046851	0	0	0	0	0	0	0	0
C8orf48	0.180191	0.149404	0.114767	0.195677	0.0421929	0.117522	0.0622753	0.114388	0.224165	0.0853868	0.0779935	0.108915	0	0.278938	0.188381	0.199355	0.286049	0.0951736	0.152135	0	0.123382	0.136939	0.268737	0.342143	0.0444497	0.227785	0.21516	0.526949	0.148291	0.0390013	0	0.0371499	0.0451955	0.043257	0.220121	0	0.1262	0.0936402	0.288713	0.379956	0.213504	0.124452	0	0.196797	0.168612	0.258684	0.0424961	0.0754931	0.105755
DBNDD1	0.240267	0.0817297	0.298214	0.160564	0.20773	0.160722	0.281052	0.516241	0.582476	0.68313	1.48795	0.417066	0.383825	0.190737	0.154577	0.286269	0.484109	1.24953	0.951872	0.32882	0.337473	0.280916	0.385899	0.140374	0.346498	0.672878	2.61295	1.24313	0.182522	0.320027	0.679856	1.96619	2.26222	0.638907	0.559927	0.642621	0.983762	0.806789	0.761481	0.779439	0.420461	0.02553	0.225879	1.02945	0.899312	1.06133	0.174352	0.371678	0.549596
YIPF7	0	0	0	0	0	0	0	0	0	0	0	0	0	0.111406	0	0	0	0	0	0	0	0	0.0357771	0	0	0	0	0	0	0	0	0	0	0	0	0	0	0	0	0	0	0	0	0	0	0	0	0	0
CTD-2008L17.2	0	0	0	0	0	0	0	0	0	0	0	0	0	0	0	0.0318907	0	0	0	0	0	0	0	0	0	0	0	0	0	0.018717	0	0	0	0	0	0	0	0	0	0.0810416	0	0	0	0	0	0	0	0	0
RP11-576C2.1	0	0.631254	0	0	0.534814	1.48964	0.94724	0.144992	0	0	0	0	0	0	0	1.01077	1.54096	0	0	0	0	0.173577	1.36254	1.15648	0.338052	1.15491	0.545449	0.111322	0	0.692101	0.186702	0	0.114575	0	0	0	0	0	0.209118	0	0	0	0	0	0.106861	0	0	0	0.268099
KRT39	0	0	0.256981	0.35052	0	0.116955	0	0	0.0278855	0.0318657	0	0	0	0.138797	0	0	0.0266878	0.0947148	0.0283879	0.033233	0.0920904	0	0.0668603	0	0	0.136012	0.0321184	0	0	0.0582199	0.109938	0	0	0	0	0.0315964	0	0.0349458	0	0	0.191227	0.0928891	0	0.073443	0	0	0	0	0.0526228
RP11-434B12.1	0.419149	0.741409	0.60512	1.38372	0.274811	0.911241	0.492528	0.372517	0.417151	1.3109	0.90712	0.472925	1.187	0.994903	0.964043	1.79309	1.23097	1.15121	1.02628	0.414289	0.497474	0.700789	0.583445	1.06117	1.03396	1.1445	1.00099	0.408586	0.183971	0.834647	0.102788	0.172832	0.16821	0.160995	0.204813	0.354498	0.743681	0.304949	0.882658	0.392814	0.0794626	0.752683	0.614715	0.320444	0.705988	0.481389	0.711734	0.316094	0.524805
DDX27	7.88833	8.52105	10.2172	8.99787	12.1824	14.2851	11.7875	10.1988	10.3578	9.25664	8.41344	8.45391	7.7988	8.88657	9.44301	7.7369	8.17316	9.19384	9.47677	11.6655	9.96161	12.5939	10.3816	7.7445	9.25717	11.1442	9.14599	9.01616	10.453	8.52916	9.14562	8.25332	10.8141	10.3734	11.6637	9.30292	13.6305	7.64797	7.35474	13.8825	6.78102	10.6968	10.0381	8.12866	9.01555	10.4824	9.66829	9.76848	8.86834
RP11-538D16.3	0	0.439948	0.048279	0.444502	0.159743	0.0988756	0.275072	0.0721794	0	0.377156	0.147643	0	0	0.117341	0	0.335451	0.315872	0.280256	0.0959981	0.224766	0.207612	0	0.113049	0.143929	0.112192	0.114987	0.0543068	0.221671	0	0	0.185887	0.093767	0.114074	0.109181	0.222236	0	0.212353	0	0.104102	0.79918	0	0.15706	0.416879	0.248359	0	0.0932748	0	0.0476365	0.177952
HSFX1	0.0786298	0.057046	0.277532	0.224142	0.112474	0.0194609	0.126336	0.305732	0.128387	0.0652053	0.238238	0.124759	0.0649464	0.21301	1.02459e-13	0.245391	0.218441	0.19381	0.159744	0.0747834	0.0471101	0.0653583	0.051305	0.152411	0.0848596	1.98226e-14	0.114711	0.184435	0.0852616	0.327615	0.0963826	0.0810554	0.116531	0.0330331	0.235332	0.0738907	0.128496	0.071508	0.107987	0.257913	1.85798e-14	0	0.154156	0.0939269	0.22533	0.0846614	0.275841	0.1153	0.01346
ATP9B	0.902507	1.55687	1.03672	1.36736	1.55995	1.38767	1.90162	1.3396	1.62357	1.25202	1.43423	1.28605	1.33759	1.12488	1.76399	1.10944	1.18355	1.13607	1.54238	1.44364	1.49269	1.33862	1.88137	0.976873	1.64339	0.895075	1.3036	1.36427	1.31085	1.27586	1.15829	1.05709	2.39709	1.15551	1.38052	1.18818	1.17664	1.2099	1.15365	1.1686	0.652982	1.04792	1.80814	1.29995	1.68903	1.67388	0.941872	0.927938	1.35109
RP11-250B2.5	0.214629	0.779627	0.703037	0.879025	0.746674	0.506604	0.572226	0.194643	0.35601	0.203412	0.132714	0.395372	0.723587	1.04421	0.801374	0.768907	0.730113	0.496639	0.310649	0.242446	0.895774	0.326223	0.60971	1.12557	0.847119	0.992255	1.17157	0.0597771	0.201866	0.185821	0.0751908	0.202286	0.0307619	0.0883274	0.0898939	0	0.229058	0	0.505311	0.114939	0	0.254121	0.149891	0.133948	0.344292	0.125765	0	0.128459	0.215944
ZNF141	0.713947	1.35306	2.39634	2.31753	1.93721	2.20749	1.40998	1.03595	2.9982	1.41771	1.56965	2.42029	2.24649	2.64313	3.19885	3.24311	2.95938	1.93934	2.83214	2.48664	3.37289	1.6019	3.76336	3.93062	2.31469	1.50762	2.89039	1.36982	1.38029	2.03096	1.01899	1.22907	1.20519	0.674686	1.31793	0.660268	1.48156	0.671368	1.11021	1.763	1.99803	1.28363	1.5235	0.779743	1.39977	1.07841	1.80671	1.64717	1.89779
RP1-228P16.1	1.08629	0	0.851546	0.798532	0.156531	1.16264	0.750861	0	0.831626	0.237581	0.21701	0.134688	0.631034	0.517414	0.262077	0.308161	0.265302	1.0004	0.634955	0.41296	0.762888	0.69854	0.332327	1.05776	0.906968	1.35209	0.239466	0.407275	1.00859	0.28938	0.273222	0.0689109	0.16767	0.160479	0.163325	0.0785245	0.468186	0.347394	0.0765066	0.469865	0.158415	0	0	0.54757	0.0781913	0.0685492	0.315311	0.280071	0.45773
LRR1	7.6159	10.2547	5.6767	6.68826	6.177	8.13667	10.6065	6.69151	4.55449	4.91652	5.37466	3.29599	4.43146	7.10336	7.52934	4.80318	4.09828	6.94063	6.01076	8.73143	12.1211	7.35543	7.48994	8.7674	7.07916	6.58578	4.64574	11.5956	15.3209	5.81634	6.68353	4.91532	11.5099	6.59775	8.66236	6.06949	8.1397	5.56426	3.2591	14.3354	3.41212	12.4641	10.2842	4.94244	5.09306	9.37156	4.45128	1.75806	3.69904
AGAP1	1.93932	3.16936	3.45298	2.92194	3.49245	3.78841	3.00154	3.26514	1.9192	3.54719	2.70884	3.11458	2.37457	2.48001	3.45748	2.61202	2.53579	4.18635	3.91942	3.17622	4.26386	3.3001	3.77259	2.24144	2.96744	2.26918	4.85959	2.96354	3.22798	3.94611	2.77232	4.05239	4.76554	3.61201	4.54132	3.08582	4.52745	2.30775	1.96003	2.07211	1.21665	2.49122	4.66381	2.48129	3.98008	2.98971	2.86795	3.93298	3.06821
RN7SL364P	0	0	0	0	0	0	0	0	0	0	0	0	0	0	0	0.17782	0	0.33957	0	0	0	0	0	0.305183	0	0	0	0	0	0	0	0	0	0	0	0	0	0	0	0	0	0	0	0	0.451193	0	0	0	0
SPACA5	0	0	0	0	0	0	0	0	0	0	0.067945	0	0	0	0	0	0	0	0	0	0	0	0	0	0	0.179863	0	0	0	0	0	0	0	0	0	0	0	0	0	0	0	0	0	0	0	0	0	0	0
RP1-39G22.7	1.90086	4.1562	2.65456	3.37615	1.7804	1.06527	2.39422	2.2525	3.153	3.52297	1.82837	3.23412	3.42923	3.00795	2.11975	3.1156	3.25228	4.34323	2.7105	2.46334	2.23678	3.49913	3.23394	3.68953	3.54285	4.18646	2.05791	3.25296	4.12524	3.18173	1.69195	2.47332	2.37328	2.4743	2.6833	2.22294	3.82625	2.28297	2.51389	3.36492	3.00305	1.57544	2.54684	3.96754	2.09493	2.35638	2.55031	2.90239	1.95029
AC037459.4	0.0707691	4.07962e-33	2.93168e-17	0.0939006	6.90289e-15	6.54287e-15	0.0962498	1.65303e-07	0.123408	7.39363e-22	2.14227e-05	5.46459e-05	4.13753e-06	0.182623	0.130938	2.38025e-06	1.24209e-13	7.0267e-10	3.0895e-13	1.95715e-11	0.0711219	0.142309	0.0639473	4.07139e-05	0.0671969	4.2782e-17	3.04031e-18	0.0855226	3.65714e-18	0.0848457	6.49727e-16	0.0897081	0.127591	1.87565e-12	1.88455e-12	2.08518e-10	0.0782481	1.40955e-19	0.171498	0.000528312	0.125855	2.92723e-15	2.15928e-14	6.76734e-19	3.80559e-22	0.137328	0.000764925	0.0556037	4.73331e-10
LINC00959	0.160273	0	0.602766	0.397823	0.0214452	0.079643	0.253219	0.116279	0.417763	0.195296	0.138745	0.258337	0.151294	0.401695	0.335117	0.236426	0.327125	0.451486	0.637933	0.362092	0.292651	0.191404	0.364239	0.289833	0.519622	0.0231551	0.415562	0.111596	0.100495	0.277522	0.0374323	0.151056	0.252685	0.0879442	0.134256	0.129097	0.0855239	0.118985	0.251559	0.300407	0.13022	0.0632548	0.18655	0.100025	0.12855	0.0939145	0.107996	0.211038	0.322511
ECSIT	10.3546	13.7853	16.5838	12.7657	12.9912	12.611	13.4033	22.4921	7.01595	12.833	12.6729	9.67317	9.33372	13.1804	10.9688	8.12346	9.61411	14.3136	13.0325	14.551	13.4405	11.188	15.1834	5.07609	14.5262	9.52728	15.8208	13.8152	17.4197	15.9083	12.8423	11.0761	24.5248	20.6245	27.3785	18.2995	20.0056	15.7006	7.34295	21.2614	4.45197	9.409	18.5292	10.9489	12.5934	18.5209	10.1567	11.2309	8.08144
PI4KAP1	0.832239	0.995822	1.08765	0.654381	3.51393	3.06072	2.48444	2.93847	7.32343	8.37971	10.4113	2.26936	2.82946	1.52886	1.45761	5.06971	6.49543	2.14021	3.13292	1.34266	1.10547	2.04176	3.27879	4.50416	9.26925	5.68076	10.1405	1.52409	0.623416	2.74243	1.82475	3.22185	1.9201	1.56128	4.65982	1.74193	6.14224	1.49239	1.66392	2.92929	0.608295	2.50871	3.67373	0.665638	10.2307	5.70008	0.668881	3.79935	7.3212
RP11-406A9.2	0	0	0	0	0	0	0	0	0	0	0	0	0	0.0382997	0.116396	0	0	0	0	0	0.067764	0.0564074	0	0	0	0	0	0	0	0	0	0	0	0	0	0	0	0	0	0	0	0	0	0	0	0	0	0	0
CTD-3126B10.4	0	0	0	0	0	0	0	0	0	0	0	0	0.0537124	0	0	0.125904	0	0	0	0	0	0	0	0	0	0	0	0	0	0.0985259	0	0	0	0	0	0	0	0	0	0	0	0	0	0	0	0	0	0	0
RP11-20I23.11	0	0	0	0	0	0	0	0	0	0	0	0	0.0537124	0	0	0.125904	0	0	0	0	0	0	0	0	0	0	0	0	0	0.0985259	0	0	0	0	0	0	0	0	0	0	0	0	0	0	0	0	0	0	0
DIRAS3	0.197954	0.255317	0.392252	0.544582	0.40172	0.0860714	0.296463	0.0837764	0.410439	0.281413	0.314168	0.212715	0.280295	0.272388	0.241444	0.365013	0.654684	0.464693	0.222844	0.456537	0.0903634	0.601756	0.295229	0.292345	0.292989	0.8675	0.283645	0.38593	0.144809	0.199948	0	0.244873	0.297906	0.316809	0.35467	0.124015	0.246472	0.308614	1.41973	0.432872	1.43858	0.273441	0.188167	0.216197	0.154362	0.135326	0.248989	0.11058	0
MMAA	2.21304	2.47469	1.55534	1.90049	1.96955	2.14569	1.77584	1.91623	1.66664	2.57954	2.01854	1.99539	2.23313	1.84636	2.11861	2.82052	2.4969	2.03623	2.06892	1.90243	3.05776	1.50786	1.26457	2.72626	1.99123	2.52961	1.88722	2.93421	2.36322	2.48126	2.22488	2.09776	2.01614	2.03551	1.71529	1.93623	1.79738	2.5028	1.80108	2.79711	1.42261	2.49476	1.67185	2.45403	1.99149	2.26064	1.9997	1.81884	1.57919
SNTG2	0.0436969	0	0.0371086	0.0379619	0.0409278	0	0.070476	0	0.0362406	0.0414132	0.163919	0.0469554	0.0549984	0.0601276	0	0.0859457	0.127175	0.0102578	0.184467	0	0.0265961	0	0.0289643	0.018438	0.0862338	0.044191	0.0278278	0.0141986	0.0159827	0.0630531	0.130971	0.24024	0.0292269	0.04196	0.0427041	0.054751	0.0136017	0.0302775	0.186704	0.081903	0.165682	0	0.0118676	0.031816	0.109037	0.0477958	0.0412218	0.0488196	0.0911861
EIF3F	14.6477	15.1261	9.58039	10.337	9.60169	11.5979	10.9778	15.5096	13.1493	12.8584	11.7849	10.2244	10.6746	10.7642	10.0353	9.691	9.96379	13.7723	10.834	9.78638	9.93322	11.7779	14.7352	9.83556	10.8512	9.5371	11.58	14.0695	16.3109	12.7606	12.7861	11.0948	16.9723	15.4053	18.5369	13.9736	23.2229	15.3741	9.56142	18.1848	10.4598	12.246	14.025	13.5038	11.4971	14.2429	14.5639	15.4056	8.74158
ITM2A	8.56914	16.9118	5.92954	6.56219	6.7776	7.67262	8.90664	4.43247	18.2675	6.52713	11.6492	10.7429	8.11901	8.94174	7.86371	9.15282	5.41616	7.91226	5.30564	4.2349	7.41776	10.5403	8.01514	10.7268	6.85827	5.10334	2.45572	8.75537	11.3879	7.61133	13.4128	10.4955	14.3288	12.7694	6.79263	6.91935	14.1074	9.73099	10.2867	4.87795	16.7569	10.3902	8.71439	12.9638	6.35542	9.39897	9.64066	8.72274	6.38289
KCTD15	1.64059	1.70107	1.6615	1.56691	2.64376	1.9495	2.10601	1.37139	0.988792	0.395956	0.520455	1.30577	1.25049	1.34608	1.25708	1.1349	1.35882	1.55007	1.29052	1.08776	1.1629	1.58754	1.71224	1.30281	1.74953	0.587399	1.21676	0.913856	2.19156	1.5439	1.93249	1.15128	1.67665	1.63409	3.18672	1.18741	1.03721	1.00614	2.40708	1.27967	2.19263	0.943083	1.17895	1.25759	2.45055	1.9979	0.884381	1.30639	1.61078
RP11-173E2.1	0	0	0	0	0	0	0	0	0	0.0498319	0.0456482	0	0	0.0544266	0	0	0	0	0.044513	0.104229	0.0485549	0.0403855	0	0	0.0520283	0	0	0.0516464	0	0.0455225	0.0432213	0	0.0529086	0.10098	0.10277	0	0.0982006	0	0	0	0	0	0	0	0	0.0432479	0	0.0441976	0
HCG27	2.12924	0.458558	1.73776	3.0029	0.518001	1.46686	0.668983	0.772387	1.67417	1.62485	2.10655	2.25087	2.37539	3.42452	2.80421	2.3455	2.32658	1.85004	1.02727	0.245986	0.934101	0.861615	0.76983	2.10024	2.2374	0.950815	1.4	0.593022	0.242742	0.981576	0.452082	0.684132	0.360662	0.424852	0.729653	0.675631	0.82632	0.689771	0.911449	0.544217	0.629085	0.72575	0.518196	0.785222	1.0609	0.408325	1.27822	1.69146	1.66622
STIM1	4.8646	10.3015	9.52034	7.14044	7.92209	5.18607	8.17834	10.3625	6.03195	6.80234	6.58565	7.64074	8.30901	5.50361	7.07404	5.77323	7.6997	9.3555	8.47258	10.8444	8.62949	9.74717	8.61867	5.12956	6.66722	5.13223	8.95607	8.72004	9.35443	10.4671	7.46864	9.74166	13.6253	10.5906	11.7404	6.45746	10.781	6.76453	6.70277	8.36556	5.807	8.79231	12.42	6.85773	10.1951	10.8509	6.7709	7.14331	7.03764
RP11-220I1.2	0	0	0	0	0	0	0	0	0	0	0	0	0	0	0	0	0	0	0	0	0	0	0	0.250836	0.195524	0	0	0	0	0	0	0.0817071	0	0	0	0	0	0	0	0	0	0	0	0	0	0	0	0	0
RPL8	363.853	377.442	352.621	351.353	400.968	400.476	374.996	436.087	279.933	336.283	312.619	286.368	266.823	353.844	276.562	287.038	285.79	334.657	303.411	344.525	294.951	378.071	431.284	196.134	395.439	252.832	352.762	404.44	402.828	324.72	336.484	315.175	466.304	456.131	601.264	414.616	535.179	425.044	225.585	594.833	184.707	250.841	443.295	352.04	283.477	427.465	317.018	331.539	215.524
RP11-572C21.1	0	0	0	0	0	0	0	0	0	0	0	0	0	0	0	0	0	0	0.110693	0.0323963	0	0	0	0	0	0.132588	0	0	0	0.0283771	0	0	0	0	0	0	0	0	0	0	0	0	0	0	0	0	0	0	0
DNAJC14	7.02204	5.61331	4.95851	4.92624	4.65354	3.44501	5.19797	7.28859	5.59182	4.87251	5.91623	5.07931	5.8993	4.76173	3.93255	5.80714	4.92012	5.07133	5.36839	6.07529	5.84344	4.60172	4.29956	3.86234	4.67538	3.20062	4.5856	6.12604	7.00685	6.91051	6.68016	6.69968	8.43844	7.42081	7.43165	5.60538	7.70804	6.38122	4.98641	5.61993	5.55151	7.63925	6.2656	6.60535	5.9869	7.22599	9.30591	7.19808	5.01394
C1orf213	0.661971	0.40657	0.562164	0.383394	0.160746	0.106603	0.254203	0.311282	1.07769	0.185889	0.382036	0.474223	0.486021	0.860278	0.205055	0.524419	0.408671	0.345325	0.476104	0.193866	0.17907	0.316753	0.243769	0.49657	0.459648	0.148768	0.374727	0.0716987	0.161417	0.360853	0.300622	0.121314	0.270577	0.0706287	0.263565	0.0460795	0.13737	0.280303	0.87546	0.321679	0.325363	0.338669	0.39952	0.160662	0.321188	0.261468	0.346931	0.184894	0.306976
XX-CR54.3	0	1.44188	0.503456	0.875555	0.222108	0	0.245868	0.903229	0.295007	0.674229	1.28302	0.238893	1.67888	0.305909	1.7354	1.22434	2.16458	1.21076	1.25134	0.644563	1.40724	0.135162	0	0.750451	0.760462	1.73868	2.15199	0.23116	0.325259	0.923882	0.0484609	0.391123	0.892179	0.0569275	0.231748	0.501398	0.332165	0.123233	0.70563	0.166678	0	0.245674	0.289816	0.129495	1.99708	1.02131	0.503334	0.149027	0.603101
TNFAIP1	9.03849	8.04934	7.00767	6.03458	8.81061	8.80606	7.74003	11.0718	6.24681	7.24948	7.65054	7.89139	6.63608	5.28577	6.66703	5.8394	8.88806	7.59121	6.38761	7.8418	4.96643	8.21733	6.72337	4.83083	5.4502	7.32948	7.4189	10.3934	8.68731	7.39059	11.7667	11.2774	9.15211	10.9294	10.518	11.0419	6.72102	8.90701	12.214	6.79217	10.6778	7.76858	8.59163	9.23164	8.19143	9.95495	9.42655	8.99011	8.63171
RP11-497H16.8	0	6.71625e-07	0	1.12104e-44	0.164336	3.04908e-25	0	0	8.75642e-34	5.77301e-17	0	1.03824e-21	0	0	0	0	0	0	4.13692e-10	8.48793e-16	2.04878e-34	0.133341	0	0	0	0	4.50011e-24	1.89031e-34	0	7.06942e-31	0	3.29807e-15	0	6.72433e-35	0	0	0	5.77057e-32	0	0	7.14662e-44	0	0	1.50368e-24	2.54966e-41	0	1.61111e-31	4.25093e-28	5.88185e-37
SLC6A12	0.46962	0.139291	0.155635	0.0199017	0.150196	0.0298819	0.831315	0.130883	0.199492	0.401654	0.267721	0.23078	0.227061	0.106387	0.0598739	0.278792	0.118191	0.0806651	0.145061	0.407568	0.094116	0.20021	0.0569424	0.0434979	0	0.0231673	0.0109416	0.189813	0.226233	0.0991674	0.0468151	0.04723	0.218343	0.0549942	0.0783573	0.118402	0.0641768	0.119048	0.136333	0.0429379	0.423439	0.142398	0.0186649	0.237685	0.0535906	0.0563785	0.129664	0.182356	0.116524
ASIC3	0.355316	0.261874	0.543139	0.370419	0.443732	0.432581	0.278347	0.451122	0.314331	0.246947	0.205059	0.171815	0.290688	0.415582	0.44576	0.1223	0.282029	0.483776	0.139997	0.421435	0.259515	0.360039	0.588798	0	0.257106	0.287467	0.271534	0.138545	0.0259923	0.410166	0.135542	0.0390696	0.166358	0.204715	0.254645	0.15582	0.132721	0.196958	0.347008	0.177596	0.0898147	0.163604	0.385999	0.155224	0.443312	0.563535	0.156422	0.416819	0.27805
RN7SKP54	0.0270788	0	0	1.23621e-09	0	2.08425e-38	1.21065e-22	0	9.65859e-41	0	1.09603e-21	1.41387e-23	0	1.16363e-24	0	1.79787e-42	0	0	0	3.42958e-27	3.7375e-25	1.85729e-30	9.27327e-17	0.865171	0	2.0825e-20	0	0	0	4.66773e-42	0	0	0	0	0	0	0.655359	1.42747e-22	0	0.520656	0	0.790326	0	4.55349e-15	8.33319e-17	0	1.10249e-26	5.96884e-32	1.31896e-17
AC092667.2	0	0	0.0427529	0	0	0	0	0	0.0626292	0	0	0.040573	0.0950456	0.0259774	0.0263158	0	0	0	0.0637574	0	0	0	0	0	0.049675	0	0	0.0245373	0	0.0435861	0	0	0	0	0.0245997	0	0	0	0	0	0	0	0.020509	0	0	0	0.0237459	0	0
CUZD1	0.19084	0.570191	0.207744	0.272711	0.129997	0.505475	0.144812	0.0660825	0.424033	0.246636	0.150187	0.135049	0.231539	0.411803	0.272457	0.421094	0.336924	0.376437	0.238142	0.240071	0.310375	0.285382	0.473119	0.30747	0.244697	0.320664	0.364602	0.157576	0.038074	0.378251	0.115465	0.243227	0.226279	0.133276	0.0508648	0.0978208	0.245554	0.144254	0.38539	0.344446	0.148008	0.191724	0.197897	0.0947399	0.340921	0.156556	0.331024	0.058149	0.266026
TRIM45	0.402366	1.49923	0.696056	1.39823	0.237287	0.349901	0.370829	0.529779	1.11236	0.889788	0.786944	0.576493	0.633039	1.03043	0.669932	0.593548	0.80435	1.19642	1.10723	0.44189	0.448983	0.509643	1.11128	0.320694	0.852869	0.512412	0.612132	0.508441	0.555978	0.774132	0.450726	0.258085	0.613006	0.443612	0.975779	0.280085	0.779309	0.495641	0.750441	0.502781	0.169513	0.370536	0.704236	0.618481	0.502014	0.501235	1.1809	0.574408	0.6414
AC016292.3	0.3266	0	0.140562	0.440455	0.162243	0.834101	1.17727	0.205531	0	0.155345	0.440743	0.676523	0.315853	0.188318	0.75813	0.499756	0.463002	0.314101	0.136955	0.166267	0.299801	0.314562	0.52759	0.20712	0	0.334414	0.157576	0.489031	0.569575	0	0.273331	0.511876	0.828942	0	0.383075	0.473256	0.153358	0.173818	0	0.605974	0.192615	0.936713	1.20639	0.550182	0.452308	0.940443	0.624496	0.279162	0.13996
TCF3	8.13002	6.39962	8.37265	6.95103	9.59649	8.13464	6.74055	13.1856	8.12333	6.4939	9.78994	6.0675	5.49485	6.14031	5.32205	4.61816	4.96985	7.05667	6.15692	6.92115	7.6088	6.70909	10.1336	3.80661	6.82462	3.81229	8.78192	8.2392	8.19035	10.0607	8.5684	7.9092	10.8505	8.99283	11.7553	12.5349	10.2497	9.10848	9.21364	9.67249	6.34231	4.98466	7.74413	6.46298	9.92907	7.90293	8.92581	12.4908	8.13543
KCNH8	0.135786	0.0115473	0.443513	0.353895	0.332628	0.526823	0.303232	0.225445	0.320522	0.395969	0.117547	0.715529	0.650754	0.237148	0.316676	0.362089	0.290175	0.485489	0.502673	0.474904	0.543558	0.508029	0.643884	0.872653	0.721452	0.475344	0.369176	0.16291	0.240687	0.325553	0.162226	0.22396	0.115273	0.0802393	0.244987	0.137418	0.146308	0.130273	0.248646	0.0587331	0.118811	0.346277	0.136165	0.273785	0.302991	0.0771178	0.187216	0.210053	0.310603
AC007386.3	0	0	0	0.0971659	0	0	0	0	0	0	0	0	0	0	0	0	0	0.0787662	0.472156	0	0	0	0	0	0	0	0.213681	0	0	0	0	0	0.112212	0.214799	0	0	0	0	0	0.52409	0	0	0	0	0.104658	0	0.42204	0.0937178	0.175048
SDK2	0.072906	0.235599	0.214317	0.155908	0.36244	0.156061	0.186069	0.4557	0.186048	0.0212603	0.0485486	0.235028	0.127055	0.179418	0.134851	0.210957	0.356114	0.169829	0.194134	0.254984	0.312326	0.25146	0.585481	0.0425947	0.14941	0.0283579	0.294647	0.12027	0.129229	0.402999	0.0779332	0.171122	0.433246	0.161557	0.208268	0.210806	0.398014	0.169036	0.179715	0.0473022	0.180744	0.0697208	0.246744	0.196	0.278133	0.248435	0.132262	0.375937	0.210654
EIF3A	42.2343	52.7924	58.1956	44.7588	72.9242	82.6876	67.9329	54.0991	50.952	48.4232	46.8109	50.3616	46.9885	50.2952	63.5765	49.5972	49.8998	44.1883	59.5387	65.2672	72.5174	70.3606	56.5341	60.0271	50.6359	60.1038	57.6666	59.1405	73.1723	50.3563	51.6528	59.3533	59.8654	64.5321	53.8233	49.2276	62.0797	42.3948	45.7618	43.0284	45.3675	64.0328	52.9151	48.2518	54.0512	47.9536	43.5081	42.7834	41.3786
CTD-2006C1.2	0.221032	0.403188	0.234633	0.412848	0.476157	0.634298	0.458342	0.308693	0.586609	0.377064	0.373118	0.374085	0.281675	0.558863	0.415942	0.342357	0.21053	0.389151	0.261265	0.338627	0.56503	0.285562	0.472494	0.307774	0.381671	0.346473	0.316713	0.226234	0.715481	0.220069	0.280053	0.328105	0.266109	0.37143	0.367217	0.405035	0.371528	0.206756	0.273202	0.414289	0.25142	0.38165	0.540268	0.193121	0.341267	0.163191	0.375322	0.22225	0.363231
METTL16	1.62479	1.94124	1.99858	2.00655	2.96177	3.3201	3.29372	1.70212	3.20873	2.25804	2.00575	2.34295	2.06336	2.46633	2.37821	2.09049	1.65979	2.49375	2.393	2.58537	2.52111	2.89041	2.47031	2.63782	2.12087	1.94527	1.97666	2.13981	2.93415	2.51695	1.65574	2.22922	2.43423	2.15491	2.42098	1.94453	2.77599	1.68115	1.92791	2.23968	1.71281	2.10349	1.88779	1.61538	2.39309	1.70349	2.80433	2.60691	2.15523
LGI1	0.11404	0	0.23243	0.158516	0.106813	0.019834	0	0.115831	0.0567481	0.0432319	0.0987216	0.183815	0.0645904	0	0.0238447	0.0504675	0.0543108	0.0803118	0.115541	0.045087	0.0624692	0.0693333	0	0	0.0450104	0.115329	0.0217874	0	0.200215	0	0	0.0940462	0.0457656	0.0438026	0.0445795	0.0642999	0.106493	0.118527	0	0.0213749	0.0432395	0.0315055	0.0185831	0	0.0213423	0.0748421	0.021516	0	0.0892411
XKR7	0	0	0.0140947	0.0216282	0.0155453	0	0.00573609	0.0210723	0.041295	0.0157297	0.0287355	0.0200641	0.0235009	0.0171284	0.00867576	0.0489663	0.0131738	0.0350652	0	0.024607	0	0	0	0	0.0163768	0.0167848	0.0317089	0.00808942	0	0.0143694	0	0.0205309	0.0083258	0.0159374	0	0.00779839	0.0309975	0.00862507	0.00759799	0.0155543	0	0.0114631	0.0338069	0.02719	0	0	0.031314	0.0208607	0.0324699
LINC00441	0	0	0	0	0.053341	0	0	0	0	0.0539737	0.0493004	0	0	0	0	0	0	0	0	0.0562897	0	0.0432803	0.169871	0	0	0	0	0	0	0	0	0.0469655	0	0	0.111312	0	0	0	0	0	0	0	0.0464009	0	0	0	0	0.0477198	0
CTSW	1.8555	0.711676	1.41495	1.97384	2.02165	1.48184	1.2302	0.865397	2.1984	1.11254	1.90129	2.07524	3.89629	3.59531	1.78148	2.93263	2.40455	2.26676	2.11011	1.04799	0.898868	1.4389	2.56021	0.766953	1.86823	0.229773	0.108519	1.32887	2.61774	2.81948	0.928622	1.40528	2.96334	1.3454	0.999187	1.63691	3.35933	3.42408	3.39771	1.34855	3.12282	1.25538	2.098	1.36478	3.11819	4.10051	3.28646	1.68169	1.30384
C14orf79	0.498326	0.578458	1.05798	0.638561	0.758463	1.05087	0.697513	0.743414	0.382296	0.944566	1.04612	0.973915	1.2113	0.88713	0.768441	0.661593	1.15696	0.359717	0.504886	0.615686	0.625568	0.842636	0.929006	0.331175	0.417955	0.491362	0.880653	1.09298	0.410106	0.981525	0.936904	1.01712	1.54988	1.65089	0.633105	1.06536	1.16337	0.828693	0.707199	0.700525	1.15729	0.567895	0.680083	1.04768	1.25902	0.797164	0.505357	0.334048	0.799423
RP1-193H18.2	3.63943	10.9209	6.84371	12.2632	2.26442	2.30585	3.71954	4.88479	3.14777	12.8114	6.84125	10.6849	14.7728	9.47032	7.03899	15.1282	9.51229	12.7237	10.5133	3.10904	6.59795	2.96342	6.48758	11.5833	7.95177	3.73317	6.58068	8.38781	5.44829	7.74231	6.80001	9.43287	5.08585	7.06442	6.40214	4.91026	7.54972	3.4584	2.61815	6.55355	1.84812	10.8446	9.08649	4.65624	9.68155	5.65134	2.13354	1.78618	6.40804
SKI	4.1219	3.04186	5.25519	3.64602	6.01665	5.53959	4.6622	6.75572	6.1001	3.83545	5.16236	4.93547	4.02235	3.7014	2.92134	3.33237	4.164	4.12427	3.97729	4.7302	3.65567	4.59707	4.98179	2.49367	3.46503	4.8398	4.97041	5.32257	4.19398	5.58007	5.35601	5.54474	6.68113	6.25064	5.69186	5.84541	5.13883	5.96433	6.16571	2.85957	5.53092	3.37187	5.61766	5.29688	5.99092	4.46169	6.38307	9.37471	5.97358
NHLRC1	1.09812	0.539554	1.13978	0.953993	0.828535	1.14061	1.03313	0.619647	0.55656	1.06964	1.08264	0.590001	1.06539	0.849951	0.191338	1.68737	0.823196	0.794823	0.901388	0.572841	0.863308	0.347723	0.758209	1.00393	0.902949	0.370178	0.553629	1.48672	0.970655	1.29404	1.22179	0.679195	0.979307	1.23021	1.31165	0.773949	1.42423	1.26814	0.8937	2.00107	0.751767	0.505623	0.820149	0.266515	1.02755	0.475443	1.06469	0.460069	0.596753
MYCN	0.600405	0.221254	0.106225	0.195602	0.164021	0.0217549	0.103752	0.0635246	0.165984	0.0237094	0.216565	0.181456	0.283383	0.103271	0.235386	0.0369035	0.0794276	0.140944	0.0844872	0.148361	0.091359	0.133084	0.422849	0.190007	0.419641	0	0.28677	0.146318	0.796072	0.563135	0.224946	0.165047	0.803167	0.216202	0.464521	0.282109	0.35042	0.312014	0.229049	0.0468901	0.450558	0.276454	0.244595	0.355191	0.397958	0.328362	0.0707995	0.356358	0.371959
CTC-441N14.2	0	0	0	0	0	0	0	0	0	0	0	0	0	0	0	0	0	0.188134	0	0	0	0	0	0	0	0	0	0	0	0	0	0	0	0	0	0	0	0	0	0	0	0	0	0	0	0	0	0	0.139368
RIN3	2.58636	1.45037	1.94176	1.8366	1.74136	1.34296	1.41464	3.61687	3.3077	2.03201	2.25843	1.60107	2.00271	1.7098	1.7164	1.46528	1.95175	1.9323	2.20899	1.5931	1.40308	1.8801	3.32436	1.00591	1.47204	0.697496	2.7356	2.22156	1.58763	3.20629	1.5504	1.57651	3.00853	2.35398	3.37013	2.28254	2.21219	2.90629	2.49843	1.5035	1.54203	1.30479	2.44933	1.7767	2.63062	2.79822	3.93205	4.67986	1.60155
C10orf95	0.221558	0.342914	1.05366	0.269472	0.954582	0.308271	1.43956	0.956414	0.330754	1.13389	0.537035	0.642816	0.627437	0.731682	0.648562	0.490246	0.492408	0.655331	0.673424	1.13875	0.566376	1.11129	0.616808	0.112185	0.349788	0.134438	0.677263	0.388755	1.11832	0.537097	0.615773	0.730859	1.2448	1.19141	1.42906	1.41579	0.206896	0.598717	0.202854	0.70597	0.0420032	0.244838	0.541555	0.387163	0.5805	1.19959	0.292612	0.222779	0.658841
RP11-332J15.4	0	0	0	0	0	0	0	0	0	0	0	0	0	0	0	0	0	0	0	0	0	0	0.119632	0	0	0	0	0	0	0	0	0	0	0	0	0	0.112359	0	0	0	0	0	0.0980338	0	0	0	0	0	0
C1RL-AS1	0.45931	0.413309	1.8233	0.705258	1.33063	0.863864	0.812164	0.759459	1.96668	0.749131	1.03565	1.43764	1.06882	0.826767	0.90454	1.63872	1.21242	0.661978	1.35278	0.728487	0.80942	0.600711	0.849632	0.960021	0.853727	0.486109	0.959146	0.312373	0.316463	1.52591	0.602477	0.660669	0.450101	0.235912	0.177462	0.321211	0.538637	0.333057	0.616133	0.410431	0.415131	0.0885297	0.522182	0.233321	0.859591	0.280406	0.554213	0.939792	0.936191
FAH	1.41929	1.54869	1.60446	1.61733	1.59694	1.77921	2.26148	1.45095	0.771998	1.09181	0.901541	1.36667	1.27888	2.18757	1.88848	1.31194	1.34601	1.77838	1.94531	1.93118	1.83428	2.01715	2.14422	1.60996	2.45533	1.64039	1.50545	1.93154	2.26527	1.21283	1.04717	0.927249	1.951	2.14166	2.64799	1.17786	2.6077	1.24524	1.09696	2.15065	1.16189	1.5786	2.14758	0.96629	1.51782	1.79184	1.99096	1.33599	1.0746
DNPH1	33.901	39.1478	23.8807	22.3036	26.1435	21.8274	21.597	28.2317	19.4351	26.0093	28.7612	14.1015	20.8919	23.2703	19.3814	19.3967	26.6606	20.0971	25.2371	21.0518	17.5435	22.2414	32.4638	11.0745	27.7986	12.1654	26.5141	41.016	28.4565	24.301	23.5826	17.6505	39.7071	30.9531	42.393	34.2555	24.0713	34.1524	14.3037	25.28	8.7371	18.1272	30.8034	24.7972	26.8495	39.0032	34.7317	38.3987	17.7267
PDPK1	3.6795	5.06769	6.975	5.55121	6.51947	4.96603	6.2742	6.85609	5.49812	5.63322	5.42732	5.55178	5.91638	5.07062	7.14206	5.13034	5.10175	5.18869	5.62496	5.86861	7.13572	4.80984	6.53672	4.53656	5.69276	4.80556	8.38191	4.98551	6.12804	7.98956	5.50931	6.75412	8.9422	6.55196	7.10813	3.82701	6.80498	4.54196	4.81892	3.26974	3.09275	5.25535	6.81566	4.22018	6.71368	6.5986	6.82392	8.42489	5.78507
YTHDF1	11.5425	10.5748	8.33111	7.50847	9.64708	10.3486	10.998	11.4752	8.02693	8.97626	8.01976	8.68024	8.88733	8.16158	6.73243	7.47186	8.44437	8.77854	7.44018	10.199	9.6613	9.83093	8.3124	7.19834	8.4723	8.47392	8.66977	12.8485	10.3101	12.0637	11.467	11.3978	12.695	13.2716	12.1267	11.2362	14.6822	10.7246	10.2578	13.7819	10.7449	11.0022	10.0028	10.7966	13.5848	10.3648	10.4802	9.00909	9.88715
DNAJC11	10.3073	17.8544	18.7091	15.7445	19.2015	16.013	19.1183	18.4013	9.03092	15.1863	13.1268	11.273	12.5115	15.0487	15.0067	13.3392	15.4792	14.1792	16.8389	19.088	19.5596	18.3288	17.2396	11.4306	16.5349	9.4262	13.7604	14.8185	17.5965	14.8694	12.5298	10.1481	23.4864	16.6254	18.5395	11.1241	17.5734	11.2911	9.95819	14.7443	4.5315	15.4956	16.2601	11.4505	16.355	20.3555	8.93603	7.90551	10.7875
RP11-245J9.6	0	0	0.661238	0.541154	0	0.270843	0	0	0.387462	0	0.404428	0	0	0.321424	0.325611	0.804019	0	0.219339	0.131481	0	0.995223	0.236695	0	2.16841	0.15366	0.944927	0	0.455407	1.02527	0.26965	0	0	0	0.299074	0	0	0.872528	0	0	1.45943	0	0.645335	0	0	0.437161	0.255501	0	0	0
PCDHB14	0.422399	0.319508	0.226555	0.212451	0.249872	0.386655	0.368802	0.733873	0.147504	0.126418	0.423397	0.56761	0.650566	0.344147	0.222842	0.392187	0.271468	0.415404	0.168931	0.219737	0.142078	0.270324	0.468947	0.225135	0.0658092	0.179863	0.440264	0.303397	0.561072	0.442694	0.280283	0.42987	0.133827	0.277521	0.322129	0.188024	0.581288	0.149018	0.488513	0.250017	0.25288	0.601754	0.36227	0.582728	0.390508	0.209362	0.0838891	0.213426	0.339975
DNASE1L1	6.2572	4.49551	4.72485	5.13473	7.01215	4.57784	4.42314	6.36351	4.47054	4.3767	5.48494	6.09716	6.0703	4.55442	4.0535	5.05688	7.03083	5.01708	4.83052	3.9102	4.48954	6.07288	5.4848	2.69345	4.82113	3.17195	4.6523	5.43887	4.8252	5.71755	4.89585	5.96606	5.8508	5.7966	6.17666	6.19113	5.76953	6.09386	5.64239	4.93351	7.09655	5.15987	4.82849	5.35348	5.32418	6.30972	5.84331	5.89021	4.41552
RP11-642C5.1	0	0	0	0.0956862	0	0	0	0	0	0	0	0.0887663	0	0	0	0	0	0.155134	0	0	0	0	0	0	0	0	0	0	0	0	0	0	0	0	0	0	0	0	0	0	0	0	0	0	0	0	0	0	0
PPFIA1	4.96895	6.06394	5.60877	4.58153	6.88501	6.43021	6.28462	6.82986	5.0701	6.28297	6.11043	6.29509	5.14261	4.64023	6.28058	5.52267	5.73098	5.01471	5.51321	7.01973	6.41022	6.10153	5.38566	4.96742	6.13641	5.28929	5.47732	7.33529	5.6298	6.24034	6.23251	7.25192	5.83382	7.13622	5.88317	5.62204	5.76674	4.9964	6.26333	3.57853	4.73368	6.15079	6.05	6.2759	6.6457	6.78536	4.68163	5.19539	6.4969
DPP3	13.8386	14.776	16.7539	12.4635	15.0162	10.5974	16.9713	20.0019	8.01828	14.1239	13.8073	12.6306	13.6649	12.4927	11.9877	12.62	13.6338	13.6262	13.3559	16.6543	18.4586	12.6186	13.2396	6.97701	15.8351	6.40136	11.2821	14.2405	14.1777	16.5425	14.4811	15.4202	24.9643	21.1885	18.8629	18.2302	17.9806	16.9855	10.5338	18.7934	6.40389	11.7936	18.6982	15.8654	17.1598	21.7943	10.3398	10.8564	12.6481
NUTM2HP	0	0	0	0	6.88295e-40	0	0	0.142489	0.0432237	0	0	0.0210012	0	0.0537851	0	0	0	0	0	0	0	0	0	0	0	0	0.0508396	0.0261826	0.080175	0	0	0	0	0	0	0	0.0973357	3.04082e-43	0	0	0	0	0	0	0	0	0	0	0
AC006547.8	0	0	0	0	0	0.215233	0	0	0	0	0	0	0	0	0.258755	0	0	0	0	0	0	0	0	0	0	0	0	0	0	0	0	0	0	0	0	0	0.115563	0	0	0	0	0	0	0	0.1158	0	0	0	0
UBIAD1	1.94692	2.16654	2.65411	2.9822	5.09873	4.43316	4.71011	2.24421	2.98508	2.93771	2.25091	2.62201	2.29731	2.115	1.90151	2.37129	2.56203	2.95871	2.34673	3.81072	3.30941	4.25386	3.5022	2.44831	2.83107	1.77464	2.11676	2.93419	3.55588	3.16051	3.13062	3.02104	3.10988	4.14495	4.33112	2.97307	3.7797	2.80898	1.81775	2.88095	1.73622	2.38858	3.1517	2.19629	2.91251	2.62691	2.24747	2.47926	2.20514
RP11-247L20.4	0	0	0	0	0	0	0.100883	0	0	0.829936	0	0.235251	0.137773	0	0.305169	0.107649	0	0.102785	0	0.432774	0.399747	0.887342	0	0.369505	0	0.442802	0	0.284544	1.2812	0.505442	0	0.120362	0	0.280298	0	0	0.817751	0	0	0.410341	0	1.81446	0.951324	0	0.136572	0.359192	0.550734	0	0
PCDHB16	0	0.134538	0.137797	0.0469884	0.101319	0.0235174	0.0976671	0.137342	0.0112144	0.0256302	0.0819385	0.141668	0.153171	0.0139546	0.0141364	0.0498665	0.160992	0.133317	0.125581	0.13365	0.012345	0.123314	0.107554	0.273866	0.0266846	0.164096	0.193751	0.052724	0.133536	0.0936549	0.0884255	0.0223023	0	0.207749	0.14536	0.0635341	0	0.1827	0.0742816	0.0253444	0.140991	0	0	0.132911	0.0379587	0.0443704	0.0510235	0.192614	0.0952326
SAMD9L	17.407	2.84423	6.97287	7.88616	5.12701	2.26108	3.10891	11.8264	14.4519	15.8488	14.0107	13.426	14.4682	5.38549	4.86433	20.5773	15.6923	8.89204	8.91975	3.94061	6.77999	2.82186	2.85732	4.80423	3.79888	5.41585	4.88038	13.2155	2.29247	12.4562	12.9315	18.3955	2.93815	9.78553	2.53212	13.0058	5.05203	14.4127	20.1641	2.31704	22.9861	5.55757	3.72406	21.0339	11.5675	5.14165	12.3416	5.77926	12.5509
RP13-494C23.1	0	0	0	0	0	0.297146	0	0	0	0	0.147901	0	0	0	0	0.0630071	0	0	0	0	0	0.259682	0.169871	0	0	0	0	0	0.093736	0	0	0	0	0	0	0	0	0	0	0	0.0809747	0	0	0	0	0	0	0	0
ASMT	0	0	0.0149728	0.0153171	0.0165137	0.0306643	0.0365606	0	0	0	0	0.0142093	0	0	0.0552974	0	0.0139945	0.0248331	0	0	0.0160967	0	0.05259	0	0	0	0	0.0343735	0.0193464	0.0610583	0	0	0	0	0	0	0.0493929	0	0.0161426	0	0	0	0	0.0577677	0	0	0	0.0147735	0
POLR1E	5.64906	5.95872	4.04913	4.14225	5.99493	9.19403	5.78544	4.21123	5.0075	3.88031	5.00243	3.73825	3.30228	4.35905	3.63019	3.63144	3.41434	5.05501	4.37571	3.66262	4.21113	6.71537	4.45728	3.34584	4.0655	5.084	2.52488	3.9911	7.13701	3.70178	3.93991	4.46635	4.21172	3.78223	6.78694	4.09103	6.24317	4.49777	2.84707	6.07127	3.43885	3.22154	3.94817	3.87727	4.14642	2.84855	3.49569	5.18948	3.73119
RP13-137A17.4	0	0	0	0	0	0.0432274	0	0	0	0	0	0	0	0	0	0.128324	0.039456	0.0350072	0	0	0	0	0	0.0314622	0	0	0	0	0	0	0	0	0	0	0	0	0	0	0	0	0	0	0	0	0	0	0	0	0
TCF20	4.76043	6.76917	7.09669	4.95979	8.38442	9.01441	7.34999	9.51499	8.25391	7.04537	7.82389	6.91554	5.87767	5.09973	8.30372	8.12911	7.88571	7.22124	8.09671	7.15168	8.59782	7.4584	7.3055	6.01513	6.45024	5.42476	9.28436	8.6589	7.53258	8.39983	8.07878	9.85725	8.81666	8.78634	9.97881	7.71521	8.23854	6.22055	6.00884	3.96834	4.99474	8.62474	8.31236	7.35606	9.13502	9.21123	8.48533	8.80152	7.16707
LINC00536	0	0	0	0.0210069	0	0	0	0	0	0	0	0	0	0	0	0	0	0	0	0	0	0	0	0	0	0	0	0	0	0	0	0	0	0	0	0	0	0	0	0.0679837	0	0	0	0	0	0	0	0	0
HTRA2	6.73085	5.52084	4.88628	5.56452	4.86042	5.19237	5.59797	7.69116	5.65434	4.9798	5.5636	4.28716	5.53392	6.38613	4.58527	4.09971	4.37745	5.81052	4.39965	5.21495	5.13413	5.03274	6.10939	4.28763	5.80596	3.79872	5.82819	6.68822	7.02833	6.61695	6.42496	5.46127	8.03819	7.29727	8.67861	6.59043	8.8807	7.22135	5.54637	8.32244	5.24823	6.08842	6.35091	5.59636	5.87168	7.12472	5.73512	5.29427	4.96136
CTBP2P8	0.0494063	0.324645	0.541654	0.212596	0.22985	0.299273	0.03383	0.187288	0.122102	0.23254	0.212695	0.236954	0.600609	0.555604	0.460507	0.797895	0.233087	0.379507	0.455137	0.193501	0.269561	0.29756	0.390959	0.123909	0.724396	0.544458	0.0935056	0.143342	0	0.381362	0	0.161625	0.318824	0.0469973	0.0963446	0.275958	0	0.0509773	0	0.0458677	0.139179	0.0676065	0.094637	0.0534532	0.508644	2.72067e-26	0.0464777	0.205488	0.306399
EEF1A1P14	0.0473098	0.139511	0	0.0410986	0	0	0.0326996	0.0601458	0.313893	0.179339	0.122861	0	0.13397	0.097648	0.0494819	0.0697881	0.112647	0.0666328	0.319529	0.0467593	0.0431911	0.143857	0	0.179666	0.140039	0.095698	0.0904104	0	0.0283169	0.0819189	0	0.156052	0.0474628	0.0908523	0.0462333	0.0889147	0	0.0983433	0.216583	0	0	0	0.000142965	0.0517224	0.0885335	0	0.0892574	0.0396528	0.0370209
C2orf44	1.18445	0.804369	0.89091	0.676196	1.33126	1.03001	1.18128	1.11712	1.64191	1.04236	1.3769	0.845483	1.30976	1.67639	0.813731	0.973458	0.913282	1.0963	1.27147	1.60555	2.25543	0.96444	1.07672	1.1138	1.2689	1.18073	0.67887	1.56695	1.44822	1.25986	1.23101	1.10238	1.3581	0.812404	1.47172	1.00175	2.03832	1.51243	1.61119	1.0466	1.31521	2.03347	0.978834	1.05336	1.31417	0.860615	1.5643	0.793983	0.701783
MRPL40P1	0	0	0	0	0	0	0	0	0	0	0	0.0868558	0	0	0	0.397446	0	0	0.0909916	0	0	0	0	0	0	0	0	0	0	0	0.0880961	0	0	0	0	0	0	0	0	0.202	0	0	0	0	0	0	0.305001	0	0
GOLGA6L4	0.355646	0.416125	1.44724	0.898426	0.62897	0.656784	0.760238	0.248808	1.182	0.511174	1.0444	1.10312	0.921842	1.21716	0.699271	1.25997	0.750458	1.07214	1.00191	0.570762	0.534391	0.865922	0.781545	0.686535	0.352748	0.655402	1.23217	0.170045	0.0691976	0.968448	0.218618	0.345309	0.247253	0.312644	0.321797	0.055491	0.580415	0.405058	1.3117	0.417418	1.12677	0.289019	0.192036	0.100523	0.701272	0.0803049	0.270997	0.434336	1.00213
PGBD4	0.814375	0.124181	0.739286	0.561114	1.07839	1.12333	0.679373	0.57046	1.1645	0.7452	0.948085	0.611063	0.715733	1.42006	1.14498	1.96768	1.13678	1.2657	1.35145	0.638395	1.66647	1.00305	1.78694	0.959787	1.08066	0.596388	1.28762	0.602232	0.523838	1.58033	0.436148	0.463172	0.61983	0.62021	0.521434	0.395841	0.4458	0.758857	0.719914	0.736891	1.118	0.310325	0.251682	0.674737	0.788322	0.345555	1.40404	0.611794	0.61531
DFNB59	0.0264932	0.615068	0.157491	0.506354	0.471472	0.299504	0.0183125	0.269094	0.373532	0.225978	0.344019	0.298922	0.500179	0.191389	0.415462	0.429895	0.399546	0.410469	0.178946	0.340419	0.41119	0.261743	0.342438	0.670733	0.287557	0.428685	0.404925	0.23243	0.290708	0.298184	0	0.371423	0.0797406	0.0508802	0.0517826	0.0995858	0.39584	0.220285	0.43662	0.546231	0.301356	0.109788	0.215858	0.0578696	0.371862	0.130402	0.124963	0.177595	0.186589
RP11-986G18.1	0	0	0	0.316514	0	0	0	0	0.100721	0.230194	0	0	0	0	0	0.0895736	0	0	0	0	0	0	0	0	0	0	0.11601	0	0	0	0	0	0	0	0	0	0	0	0	0	0	0	0	0	0	0	0	0	0
TBC1D22B	3.72287	3.57528	4.43897	4.45936	5.49459	5.26494	6.01738	4.4641	3.72696	4.50839	3.93899	4.13686	3.65629	3.6286	4.30489	3.75826	3.86537	4.30348	3.82585	5.98417	4.56618	5.15841	4.1502	2.92754	4.06306	3.40368	3.84367	5.09533	6.33392	5.55103	4.21131	5.81473	5.18763	4.65819	5.36556	3.83421	5.72394	4.08432	3.47745	5.16297	3.26158	5.40227	5.10141	4.4972	4.45133	6.18525	7.85766	6.1602	4.14926
CNN2P6	0	0	0	0	0	0	0	0	0	0.0685466	0	0	0	0	0	0	0	0	0	0	0.0660322	0	0.0719119	0	0	0	0	0	0	0	0	0	0	0	0	0	0	0	0	0	0	0	0.117858	0	0	0	0	0	0
RP11-72I8.1	0	0	0.106389	0.522407	0.140805	0.0217884	0.242461	0	0.1039	0.0474919	0.216899	0.242314	0.0473033	0.10343	0.0261942	0.332643	0.298312	0.0882255	0.338469	0.0990595	0.228749	0.133289	0.274029	0.570897	0.321396	0.278726	0.191474	0.146544	0.027493	0.173539	0.0614435	0.061988	0.0251376	0	0	0	0.561535	0	0.114701	0.0469623	0	0.415319	0.0816571	0.0547289	0.117227	0.0411084	0.0709085	0	0.0588208
CPNE8	2.37596	1.63994	5.45537	3.40746	3.36753	1.1916	4.66622	4.72443	1.56392	5.30182	2.86214	7.933	6.77604	4.04778	3.41709	5.61897	5.34837	4.6745	4.43662	8.92155	4.54497	5.20682	1.97487	7.22467	4.14306	4.10642	2.72598	3.63956	3.29684	3.9944	5.5286	9.58972	2.61079	5.37182	2.40798	6.40296	1.84307	2.50865	3.64866	3.69936	4.81421	4.08081	3.78977	4.53083	3.77606	2.68133	0.948734	1.13764	5.3221
AC016683.6	2.5797	2.48512	1.45111	2.40327	0.823535	1.25872	2.13574	1.05841	3.89032	0.915847	0.937077	1.0061	1.61692	3.57823	4.71318	2.02508	1.46493	0.625051	1.17657	2.59078	4.11214	0.0441268	1.02267	1.19701	0.617948	0.532679	1.86603	0.905611	1.4472	2.04673	0.26783	1.46731	1.11932	1.65277	0.660671	0.0896415	0.790084	1.56475	2.36192	0.956164	1.02215	1.39215	2.43639	1.92057	0.00776184	1.69097	1.7528	1.04257	0.895771
UBE2Q1	15.4874	15.496	9.59188	9.97552	10.667	12.2028	12.3271	15.1149	12.1051	11.861	11.5788	10.9688	12.1683	9.76747	9.99284	11.6308	10.8029	12.7247	10.408	12.9575	12.4685	13.0777	10.4835	12.0401	11.4999	9.30257	10.4756	17.2777	17.3547	15.1151	15.9848	15.0298	15.5539	15.007	16.649	11.9665	19.5024	15.0237	12.2033	14.7929	13.7018	15.0401	16.1365	14.0614	13.3504	14.1552	19.7901	15.979	11.0667
RP11-173D9.5	0	0	0	0	0	0	0	0	0	0	0	0.0438636	0	0	0	0.0802867	0	0	0	0	0	0	0	0	0	0.220167	0	0	0	0.0471211	0	0	0	0	0	0	0	0	0	0	0	0	0	0	0	0	0	0	0
RP11-395G23.3	0.366984	0.304283	0.623307	0.318819	1.03118	1.11697	0.792704	0.990115	0.722862	0.217378	0.31769	0.332733	0.86606	0.662781	0.383665	0.642859	0.83746	0.61381	0.426038	1.13353	0.418809	1.46421	0.820982	1.97434	1.08634	1.25258	0.219102	0.268302	0.956385	0.198579	0.824962	0.794442	0.50626	0.308347	0.806955	0.603515	1.41363	0.333746	0.672007	2.3645	0.565282	0.50693	1.0839	0.200402	1.03021	0.075264	0.346198	0.192191	0.358977
KHSRP	20.9989	23.4672	29.1965	18.0075	28.3532	22.5408	28.8718	40.6255	21.2609	25.4853	22.5254	19.5679	19.0145	16.6214	17.1511	20.3389	21.9896	24.9954	25.8234	28.99	28.6009	25.2821	24.7791	12.6588	20.9032	13.6046	22.6758	28.2571	30.5087	28.0239	24.6402	22.7408	35.8382	31.3147	38.9246	29.533	25.7772	26.5104	19.9837	22.0594	13.5495	24.8291	31.3243	22.6537	25.4431	28.0516	24.5061	27.4332	22.2375
RP11-680C21.1	0	0	0.190838	0.0433836	0.0233866	0	0.0690355	0	0	0.141984	0	0.120739	0	0.0257682	0	0.220996	0	0.0175842	0.0210813	0.0987175	0.0683878	0.0189756	0	0.126428	0	0.0757537	0.0238516	0	0	0	0	0.0205913	0.0250508	0.0239764	0.0244016	0	0.046633	0	0.068583	0	0	0	0	0	0	0.0409665	0	0	0.156314
AAR2	7.53587	5.75518	6.79184	7.05745	8.96542	9.52872	8.35748	6.63615	5.76248	7.63939	6.50544	7.40983	7.07404	8.05874	6.47389	6.68848	6.44805	6.74104	7.95757	8.38213	8.02989	8.88568	8.18141	5.92555	8.36788	5.62558	6.57705	7.16177	6.40329	6.96055	7.84164	6.52626	8.33982	9.29226	10.0726	8.54141	8.70332	6.85059	6.22701	9.36409	4.43719	6.00216	7.66209	6.83189	7.79803	7.78348	8.69321	6.57833	4.86227
ARMCX1	2.88833	1.51253	3.35653	3.82991	2.99006	1.71855	3.2784	1.81426	2.5972	1.35428	2.13189	2.4503	3.21441	3.1063	2.12963	3.78979	2.8235	4.17524	3.43975	2.61443	1.91527	2.54163	2.47879	4.8493	1.70999	2.89024	2.43962	2.07461	3.00253	2.31639	3.20602	3.33473	1.70818	2.42318	3.38725	2.57139	3.12306	2.71758	3.67446	2.39343	7.40663	3.52779	2.17991	3.58618	3.35708	1.79579	4.13012	2.67496	2.47438
PTPN20B	0.0216691	0.165084	0.100777	0.0143796	0.0680937	0.211256	0.0612254	0.0275118	0	0.0205171	0.0185937	0.0116425	0.0477284	0.354708	0.153235	0.0145024	0.516709	0.221319	0.0548856	0.102341	0.182951	0.603606	0.12563	0.320153	0.316756	0.831268	0.314239	0.151904	0.11096	0.00625353	0.0959634	0.0357186	0.0502841	0.139882	2.09753e-06	0.020363	0.229315	0.00750722	0.119042	0.00676921	1.07314e-07	0.119729	0.197002	1.43205e-08	0.121643	0.000952896	0.0613243	0.0105356	0.19196
AP001258.4	0.910576	0.272072	0.668788	0.962108	0.368809	0.556432	0.442284	0.749902	1.57163	0.886311	0.916092	0.852862	1.20803	0.736541	0.720406	0.834982	0.976704	0.797251	1.0597	0.243248	0.606648	0.355356	0.611727	0.903435	0.704221	0.423103	0.728778	0.455809	0.675112	0.617901	0.663868	1.03507	0.469128	0.259951	0.697479	0.67068	0.942243	0.409255	0.518249	0.484342	1.07309	0.101985	0.461185	1.29015	0.598748	0.423968	0.882215	0.577401	0.693307
HDGF	76.6528	93.4177	61.8	52.6714	65.6168	58.0106	82.7919	78.5245	51.864	62.9774	63.9631	49.9421	52.173	47.0245	50.7434	43.9579	48.3547	74.8351	69.7505	71.7417	68.5386	66.1782	66.1728	54.4838	65.3988	42.9543	51.156	87.478	98.9031	59.2862	74.7873	70.7765	94.6004	83.089	106.435	83.4264	74.3398	76.4562	50.3364	105.996	43.5989	92.1945	99.8027	75.1067	54.6744	99.6292	76.7194	87.9018	61.0598
TMEM191A	0.357751	0.0498186	0.656755	0.531391	0.634646	0.634808	0.716157	0.766463	0.644553	0.133181	0.766059	0.748585	0.739403	1.55781	0.37379	0.430371	0.614665	0.781832	0.539487	0.624667	0.415991	0.491394	0.80268	0.247486	0.517588	0.432942	0.865876	0.426311	0.296685	0.713562	0.450274	0.552217	0.865128	0.547981	0.758139	0.644911	0.877598	0.763039	0.0733587	0.54142	0.374978	0.341868	0.705952	0.631938	0.506056	0.915762	0.483391	0.990875	0.423779
RP11-641A6.9	0	0	0.0411288	0	0	0	0.0333433	0.0611283	0	0.0456301	0	0	0	0	0	0	0	0	0.0813002	0.0480217	0	0.0367624	0.0961329	0	0	0	0	0	0.106559	0.041684	0.0393565	0.0399039	0.0966088	0	0.0947464	0.0457367	0	0	0	0	0	0	0	0.0525834	0	0	0	0	0
C17orf67	0.918337	0.0895805	0.0688127	0.258115	0.126491	0.422785	0.186697	0.308634	0.492821	0.409573	0.678074	0.239448	0.254967	0.222996	0.310614	0.398435	0.600288	0.323366	0.205241	0.106787	0.147956	0.43106	0.295406	0.615432	0.533027	0.218523	0.206411	0.184304	0	0.327384	0.264946	0.400941	0.270986	0.181554	0.290359	0.177674	0.277447	0.53338	0.321486	0.303755	0.179219	0.261169	0.220068	0.206494	0.379114	0.243734	0.56056	0.520542	0.570684
RP11-658F2.8	2.1014	4.65151	3.00234	5.30431	2.11769	3.55743	3.12028	1.78281	4.64603	3.17532	4.09293	3.14003	4.76019	5.03071	3.1034	3.05768	3.4294	4.74576	3.45861	2.3823	2.00277	2.76709	4.00964	4.34918	2.48058	4.15662	2.91123	2.41582	3.52055	3.33171	1.30987	1.9387	1.56818	1.63157	1.79615	1.14913	2.21323	1.84586	1.92471	1.62039	2.20218	2.84241	1.97258	2.47406	2.08953	1.70329	2.56756	1.75184	2.17887
AP002954.3	0	0	0.23896	0.122227	0.0439256	0.203913	0	0	0	0.0444466	0.0405982	0.151184	0.0885403	0.193595	0.294176	0.242133	0.260572	0.264219	0.237575	0.231769	0.128449	0.106922	0.0932575	0.237463	0.370201	0.0474279	0.268795	0	0.102921	0.121809	0.26835	0	0.141155	0	0	0.044071	0.175176	0.0487428	0.214692	0	0.222272	0	0.114632	0.0512196	0	0	0	0.0392966	0.403694
DDA1	5.55196	9.14413	7.99844	7.66557	9.2992	8.0303	9.53529	9.80023	4.2052	6.80544	6.73115	6.49484	6.16341	7.03056	6.72234	6.84235	6.98121	6.79251	7.17479	8.45538	8.04282	7.92199	8.87163	3.80085	7.4208	6.68898	10.8506	9.04309	7.1489	7.32051	5.86977	6.71603	9.86151	8.2417	11.3776	7.58644	8.58361	7.03636	5.83537	10.2072	3.24892	6.02574	10.4896	6.62048	7.55425	10.2245	6.94767	7.67838	7.23739
AC073257.2	0	0	0	0	0	0	0	0	0	0	0	0	0	0	0	0	0.0978554	0.0868219	0	0	0	0	0	0	0	0.498712	0	0	0	0	0.201553	0	0	0	0	0	0	0	0	0	0	0	0	0	0	0	0	0	0
CCDC144A	0.0194652	0.0223707	0.0457192	0.0330693	0.263851	0.246302	0.0815008	0.178783	0.295663	0.115363	0.0883506	0.211171	0.252554	0.281774	0.542804	0.835572	0.552312	0.169826	0.299504	0.215576	0.327126	0.0227709	0.0576187	0.180855	0.252663	0.669385	0.273449	0.0743285	0.0259056	0.0408287	0.384004	0.207789	0.107394	0.0951672	0.0217319	0.00118533	0.256386	0.00367193	0.391243	0.129023	0.0366694	0.0736787	4.08156e-11	0.200492	0.0537927	0.0510118	0.00376236	0.112259	0.695725
FERP1	0	0	0	0	0	0.142765	0	0.104219	0.136157	0	0	0	0	0	0.0858167	0	0	0	0	0	0.074942	0	0	0	0	0	0	0.0800169	0	0	0	0	0	0	0	0	0	0	0	0	0	0	0	0	0	0	0	0	0
SPR	18.4286	38.5098	27.9386	24.1104	21.2567	16.5994	31.7084	34.4542	8.53568	20.7168	15.9152	18.8576	20.3439	28.3235	22.347	18.2963	24.0534	24.6246	22.5034	18.7801	23.1693	23.4311	25.6696	16.3129	23.088	16.2351	29.4941	27.4822	36.1478	21.0577	26.0657	20.0943	47.8776	28.8458	37.5242	24.8402	38.2788	19.2451	11.2351	35.943	8.00468	25.2131	35.8353	20.0789	25.5991	38.1377	14.9783	10.1348	13.9393
RN7SL526P	0	0	0	0.209447	0	0	0	0	0	0	0	0.1943	0	0	0	0	0	0	0	0	0	0	0	0	0	0.487629	0	0	0	0	0	0	0	0	0	0	0	0	0	0	0	0	0	0	0	0	0	0	0
ACTR1B	13.8215	13.1612	17.6351	17.355	13.4946	11.4115	15.5226	21.3556	14.3054	16.39	17.1179	13.0471	13.8772	15.4972	13.1532	12.905	16.0712	16.5298	16.581	14.7532	15.5006	13.1084	19.7951	8.3056	15.2621	9.73653	16.7784	18.0667	13.9539	20.5945	17.8227	18.0922	25.1095	23.1666	26.9708	19.3026	21.3078	15.1386	13.2327	18.6161	12.332	11.3369	20.2078	15.6616	17.4061	21.4931	20.1215	19.4597	13.9566
ADSL	6.54074	5.05571	4.93943	5.37234	5.93385	6.52463	7.17392	5.28458	5.19151	5.63538	4.05243	4.90542	4.99045	6.0249	5.25568	4.95983	4.25629	5.84733	5.65929	7.36253	6.51438	6.58112	6.22378	5.67943	5.74984	4.95282	4.15161	6.02809	7.15337	4.82043	6.3983	5.11763	5.72703	6.36381	6.5295	5.45567	7.14777	5.92165	4.04847	8.27777	5.12396	5.43592	5.43489	5.88011	4.05669	5.69383	4.95661	4.22144	4.38239
RP11-495K9.6	0	0	0.141652	0.144909	0	0	0	0	0	0	0	7.53278e-06	0	0	0	0	0	0	0	0	0	0	0	0	0	0	0	0	0	0	0	0	0	0	0	0	0	0	0	0	0	0	0	0	0	0	0	0	0
[truncated: 32,805 more rows]
[truncated: 14 more columns]
