# Supplementary material for: Transcriptomic profiling reveals a pronociceptive role for angiotensin II in inflammatory bowel disease
Source: Pain. 2024 Jan 29;165(7):1592–604. doi: 10.1097/j.pain.0000000000003159 (PMC11190897; doi:10.1097/j.pain.0000000000003159)
Supplement: SUPPLEMENTARY MATERIAL [file jop-165-1592-s003.xlsx]

## Sheet: UC Cell types
Term	Upregulated genes in annotated gene set	Total genes in annotated gene set	P-value	Adjusted P-value	Odds Ratio	Combined Score	Genes
Plasma Cells	52	166	1.74872e-42	2.79795e-40	19.5595	1880.64	IGHV3-21;IGHV3-23;IGHV4-34;IGHV1-46;IGHV4-39;IGLV2-8;IGHG1;IGKV1-16;IGLV7-46;IGLC3;IGLC1;IGLC2;ZBP1;IGHV5-51;IGHV3-30;SSR4;IGHV3-33;IGKV1D-39;BHLHA15;IGHV1-18;IGLV4-69;MZB1;IGLV3-19;IGHV4-59;IGLV3-1;IGHV3-48;IGHV3-49;IGLV2-11;CD79A;IGLV3-25;IGLV3-9;IGLV1-40;IGLV6-57;IGLV1-47;IGKC;IGLV2-14;IGLV3-21;IGLV1-44;IGKV3-15;IGKV3-11;IGHA1;IGHA2;IGHV3-53;IGLC7;IGHV3-11;IGKV1-5;SPAG4;IGLV7-43;IGLL5;PNOC;IGL…
Tuft Cells	32	136	3.16324e-22	2.53059e-20	12.6415	625.819	IGHV3-21;IGHV3-23;IGHV4-59;IGLV3-1;IGLV2-8;IGLV2-11;IGLV3-25;IGHG1;IGLV1-40;IGKV1-16;IGLV1-47;CASP5;IGKC;IGLV2-14;IGLV3-21;IGLV1-44;IGKV3-15;IGLC3;IGLC1;IGLC2;IGKV3-11;IGHA1;IGHA2;IGHV5-51;IGKV1-5;IGKV1D-39;IGHV1-18;IGLL5;VNN1;IGLV2-23;IGKV3-20;IGLV3-19
Endothelial Cells	36	246	1.34868e-17	7.19294e-16	7.06447	274.418	ACVRL1;ROBO4;RAMP2;PLVAP;FLT1;ICAM2;FHL2;CXCL1;CLEC14A;PCDH12;LRRC32;RASIP1;SLC9A3R2;CDH5;SOX18;PODXL;GJA5;GJA4;C1QTNF5;KDR;OIT3;XDH;EGFL7;ARHGEF15;NOS3;MCAM;SPNS2;SOD3;SLC7A5;FAM167B;RGCC;SLCO2A1;MMRN2;APLNR;VWA1;ENG
Paneth Cells	24	132	2.73171e-14	1.09269e-12	8.97593	280.329	CCL24;GPX2;MMP7;CCL11;IGHV3-21;IGHV3-23;IGKV1-5;IGKV1D-39;NOD2;OLFM4;PDZK1IP1;IGLV2-8;IGLV2-11;IGKV1-16;DMBT1;CASP5;CEACAM6;CEACAM5;LCN2;IGKV3-11;IGHA1;IGHA2;IGKV3-20;IGLV3-19
Airway Goblet Cells	17	118	6.8189e-09	2.18205e-07	6.7033	126.046	GPX2;ZG16B;SLC6A14;CXCL17;PRSS22;TMC5;MUC1;DMBT1;SLPI;CEACAM6;CEACAM5;DUOXA2;LCN2;QSOX1;ITGB6;MUC4;DUOX2
Clara Cells	16	113	2.44187e-08	6.51166e-07	6.55704	114.931	SLC6A14;CXCL17;PRSS22;TMC5;PDZK1IP1;KLK11;DUOX1;MUC1;SLPI;CEACAM6;CEACAM5;DUOXA2;LCN2;ITGB6;MUC4;DUOX2
Endothelial Cells (Aorta)	20	185	4.89947e-08	1.11988e-06	4.84122	81.4853	ROBO4;RAMP2;AFAP1L1;TMEM184B;ARHGEF15;DHH;NOS3;CLEC14A;SOD3;BMP6;CDH5;BACE2;SOX18;CHST12;GJA5;SLCO2A1;C1QTNF5;MMRN2;KDR;FKBP9
Loop Of Henle Cells	16	147	9.77909e-07	1.95582e-05	4.8467	67.0679	ROBO4;CXCL1;CLEC14A;PARVB;SOD3;CDH5;ANO1;GJA5;LIPG;GJA4;SLCO2A1;C1QTNF5;MMRN2;KDR;APLNR;LCN2
Microfold Cells	14	126	3.63185e-06	6.45662e-05	4.9449	61.9386	BATF2;CXCL1;PRSS22;SBNO2;EHD4;SLPI;CEACAM6;ZC3H12A;BHLHE40;LCN2;MGAT1;PI3;APOL1;CFB
Pulmonary Alveolar Type II Cells	14	135	8.17392e-06	0.000130783	4.57497	53.5938	SLC6A14;TNFSF13;CXCL17;LPCAT1;PRSS22;PDZK1IP1;MUC1;LRG1;SLPI;CEACAM6;DUOXA2;LCN2;CFB;DUOX2
Luminal Epithelial Cells	14	140	1.24443e-05	0.000181008	4.39229	49.6076	ANXA1;SLC6A14;LAMC2;PRSS22;CLDN1;HIF1A;RUNX1;ALDH3B2;MUC1;SLPI;CEACAM6;LCN2;SAA2;ITGB6
Cholangiocytes	13	134	3.4918e-05	0.000465573	4.23953	43.5083	GPX2;MMP7;CXCL1;PRSS22;AZGP1;SLPI;CEACAM6;CEACAM5;DUOXA2;LCN2;ITGB6;CFB;DUOX2
Basal Cells	13	141	5.95138e-05	0.000732477	4.00624	38.9779	KRT80;MMP7;LAMC2;PRSS22;CLDN1;BACE2;SLC25A37;CDH3;CDCP1;SLPI;SAA1;ITGB6;SLC16A3
Ductal Cells	12	132	0.000129991	0.00147595	3.93821	35.2393	ANO1;AZGP1;GPX2;MUC1;MMP7;SLPI;SAA1;LAMC2;ITGB6;PRSS22;CLDN1;CFB
Epithelial Cells	16	218	0.00013837	0.00147595	3.13163	27.8264	GPX2;SLC6A14;CXCL17;LAMC2;PRSS22;CLDN1;MUC1;BAIAP2L1;CDH3;SLPI;CEACAM6;CEACAM5;DUOXA2;LCN2;ITGB6;DUOX2
Pericytes	13	155	0.000156212	0.00156212	3.60865	31.6273	ACVRL1;ROBO4;RAMP2;MCAM;ADM;CLEC14A;SOD3;CDH5;EFEMP2;C1QTNF5;KDR;APLNR;EMID1
Airway Epithelial Cells	10	103	0.000274233	0.00248691	4.22337	34.6381	DUOX1;AZGP1;SLPI;CEACAM6;SLC6A14;CXCL17;LCN2;MUC4;DUOX2;KLK11
Acinar Cells	11	124	0.000304449	0.00248691	3.82726	30.9894	GPX2;MUC1;HGD;CEACAM6;DUOXA2;CXCL17;LCN2;OLFM4;PDZK1IP1;CFB;DUOX2
Sebocytes	11	124	0.000304449	0.00248691	3.82726	30.9894	MUC1;LRG1;SLPI;ZG16B;CEACAM6;LCN2;CXCL1;PI3;PRSS22;PDZK1IP1;S100A7
Mast Cells	16	235	0.000324756	0.00248691	2.88599	23.1816	ACVRL1;PLVAP;CLEC14A;LRRC32;HS3ST1;SLC7A5;CDH5;SOCS1;CREB3L1;GJA4;C1QTNF5;KDR;APLNR;KDELR3;ADAMTS9;IL17A
Luteal Cells	11	125	0.000326406	0.00248691	3.79349	30.4518	ALDH4A1;CHPF;WFS1;GALNT18;CLDN12;VWA1;FKBP9;SHB;ASS1;CD276;CHST3
Foveolar Cells	10	114	0.000618959	0.00450152	3.77453	27.8842	GPX2;MUC1;DMBT1;CEACAM6;CEACAM5;DUOXA2;ITGB6;XDH;CFB;DUOX2
Sertoli Cells	12	158	0.000681571	0.00474136	3.23254	23.5688	SLC9A3R2;SHC2;DHH;SLCO2A1;C1QTNF5;VWA1;INHBB;FKBP9;SLC16A3;SOD3;CFB;AGT
B Cells	13	182	0.000738546	0.00492364	3.02789	21.8336	FKBP11;DERL3;TXNDC11;CD79A;IGLL5;IGHG1;IGKC;POU2AF1;IGLC3;MZB1;IGLC1;IGLC2;IGHA1
Trophoblast Stem Cells	9	99	0.000887095	0.00567741	3.9204	27.5509	ALDH3B2;KRT80;BAIAP2L1;CDH3;GRHL3;ABCA12;GRHL1;CCNO;CD276
Adipocytes	14	210	0.000924467	0.00568903	2.81341	19.6553	ACVRL1;ROBO4;CCL11;TFE3;CLEC14A;SOD3;AGT;AZGP1;SOCS1;CREB3L1;ADM2;C1QTNF5;CPXM1;XDH
Juxtaglomerular Cells	9	103	0.0011775	0.0069778	3.7528	25.3103	ANO1;EFEMP2;RBPMS;CREB3L1;GJA5;SLCO2A1;C1QTNF5;CLEC14A;SOD3
Trophoblast Cells	10	130	0.00169735	0.00969916	3.26856	20.8491	KRT80;CDCP1;ZC3H12A;SLC6A14;BHLHE40;LCN2;LAMC2;CXCL1;ITGB6;PRSS22
Goblet Cells	9	122	0.00376826	0.0207904	3.11874	17.4062	FCGBP;BACE2;GPX2;DMBT1;CEACAM6;CREB3L1;CEACAM5;DUOXA2;MUC4
Stromal Cells	9	124	0.00419592	0.0223782	3.06419	16.7723	ACVRL1;EFEMP2;ROBO4;C1QTNF5;MMRN2;LAMC2;CLEC14A;LRRC32;SOD3
Trophoblast Progenitor Cells	8	103	0.00452489	0.0233543	3.29389	17.7809	ISG20;SBNO2;ZC3H12A;LCN2;PI3;TMC6;NOD2;TMPRSS13
Keratinocytes	9	127	0.00490741	0.024537	2.98582	15.8757	ALDH3B2;KRT80;LCN2;LAMC2;CXCL1;GRHL3;PI3;PRSS22;S100A7
Hematopoietic Stem Cells	11	178	0.00559391	0.027122	2.58249	13.393	ACVRL1;PLVAP;ROBO4;CDCP1;GJA4;SLC40A1;CLEC14A;IGHA1;LRRC32;RUNX1;ENG
Gastric Chief Cells	8	109	0.00634941	0.0298796	3.09725	15.6702	AZGP1;SLPI;CEACAM6;SLCO2A1;LCN2;BHLHA15;PRSS22;PDZK1IP1
Myoepithelial Cells	8	115	0.00868395	0.039698	2.92267	13.8718	ANO1;CDH3;FHL2;LAMC2;FKBP9;ITGB6;CLDN1;MDFI
Choroid Plexus Cells	8	117	0.00958914	0.0426184	2.86875	13.3314	BACE1;SHC2;FLRT3;WFS1;VWA1;CLDN1;SOD3;AGT
Leydig Cells	9	145	0.0113311	0.0489991	2.58824	11.5958	CDH5;ANO1;SLCO2A1;C1QTNF5;KDR;LCN2;FKBP9;SOD3;ASS1
Mammary Epithelial Cells	8	134	0.0203363	0.0856265	2.47952	9.65859	ANO1;KRT80;BAIAP2L1;STAT3;LAMC2;ITGB6;PRSS22;CLDN1
Endothelial Cells (Blood Brain Barrier)	7	113	0.0243245	0.099793	2.5764	9.5746	BACE1;STXBP1;SDC3;PCDHGC3;KAZN;EPN2;CHST3
Mesothelial Cells	8	144	0.0296562	0.118625	2.29602	8.07758	ANO1;SLCO2A1;C1QTNF5;FKBP9;CLDN1;ST3GAL1;SOD3;CFB
Transient Cells	7	120	0.0323391	0.126201	2.41593	8.29021	CHPF;WFS1;VWA1;FKBP9;SLC26A4;AGRN;ASS1
Trichocytes	6	103	0.0460263	0.175338	2.40951	7.41779	KRT80;BAIAP2L1;LAMC2;GRHL3;ABCA12;CCNO
Salivary Mucous Cells	6	105	0.0497251	0.185024	2.36059	7.08472	ALDH3B2;ANO1;LAMC2;ITGB6;KLK11;S100A7
Parathyroid Chief Cells	6	106	0.0516411	0.187786	2.33687	6.92516	MUC1;WFS1;GALNT18;VWA1;CRMP1;CD276
Enteric Glia Cells	6	111	0.0618902	0.216965	2.22501	6.19086	SHC2;RAMP2;NOS2;KDR;APLNR;FAIM2
Satellite Cells	7	139	0.0623775	0.216965	2.06615	5.73265	CDCP1;SRXN1;CXCL1;FKBP9;RUNX1;CD276;CHST3
Granulosa Cells	6	112	0.0640744	0.218126	2.20391	6.05571	TEAD4;MCAM;FKBP9;CPZ;CD276;CHST3
Pancreatic Progenitor Cells	6	114	0.0685771	0.22859	2.16287	5.79606	SHC2;FLRT3;VWA1;C2CD4C;ASS1;CD276
Fibroblasts	10	232	0.0700428	0.228711	1.75749	4.67254	ACVRL1;EFEMP2;CCL11;C1QTNF5;STAT3;CLEC14A;CXCL3;HIF1A;SOD3;RUNX1
Osteoclasts	7	144	0.0724078	0.231705	1.99023	5.22524	ACVRL1;PLVAP;EGFL7;CXCL1;LRRC32;HIF1A;ENG
Chondrocytes	7	146	0.0766725	0.240541	1.96139	5.03728	EFEMP2;SMO;CREB3L2;SDC3;C1QTNF5;LCN2;SOD3
Chromaffin Cells	6	122	0.08837	0.271908	2.01288	4.88369	PCSK1;STXBP1;CRMP1;FAIM2;DOC2B;SLC26A4
Osteoblasts	7	154	0.0951664	0.287295	1.85389	4.36058	EFEMP2;CCL11;MAGED1;C1QTNF5;NOD2;HIF1A;SOD3
Pulmonary Alveolar Type I Cells	6	131	0.113964	0.337671	1.86708	4.05507	ANO1;SLCO2A1;LAMC2;FKBP9;ITGB6;CLDN1
Principal Cells	6	136	0.129633	0.370857	1.79481	3.66688	ANO1;AZGP1;SLCO2A1;ITGB6;PRSS22;PDZK1IP1
Urothelial Cells	5	106	0.1298	0.370857	1.92415	3.92864	ALDH3B2;ZG16B;ZC3H12A;PRSS22;TMPRSS13
Schwann Cells	6	138	0.136177	0.382252	1.76743	3.52391	SHC2;SDC3;PCDHGC3;APLNR;FAIM2;AGT
Crypt Cells	5	110	0.145024	0.400066	1.85046	3.57298	SHC2;NOS2;APLNR;OLFM4;AMOT
M?ller Cells	6	147	0.167453	0.454111	1.65385	2.95551	SDC3;C1QTNF5;PCDHGC3;KDR;APLNR;AGT
Platelets	8	214	0.173946	0.463857	1.51034	2.64159	SMOX;TBXAS1;CASP1;NOD2;LRRC32;PDZK1IP1;SLC26A4;PF4
Podocytes	7	184	0.183655	0.481717	1.53728	2.60523	EHD4;PODXL;LCN2;ADM;FKBP9;TRIB2;CHST3
Astrocytes	6	154	0.193669	0.499792	1.57506	2.58562	IL23A;SNPH;LCN2;SLIT1;FAIM2;AGT
Myoblasts	5	126	0.212619	0.539984	1.60445	2.4841	AFAP1L1;C1QTNF5;CXCL1;FKBP9;CHST3
Glomus Cells	5	127	0.217146	0.542864	1.59122	2.43008	SHC2;SDC3;PCDHGC3;CRMP1;CHST3
Proximal Tubule Cells	6	164	0.233551	0.567736	1.47461	2.1446	HGD;SORD;OIT3;SOD3;TMEM106A;ASS1
Smooth Muscle Cells	6	169	0.254387	0.60749	1.429	1.95616	EFEMP2;GJA4;C1QTNF5;FHL2;CLEC14A;SOD3
Alpha Cells	5	136	0.259113	0.609678	1.48121	2.00036	PCSK1;SHC2;RAMP2;C1QTNF5;AGT
Embryonic Stem Cells	6	176	0.284352	0.659367	1.36967	1.72241	TEAD4;RBPMS;PODXL;STAT3;MDFI;CD276
Follicular Cells	4	110	0.301018	0.688041	1.4634	1.75693	HGD;HP;C4BPB;OIT3
Mesangial Cells	5	148	0.317601	0.693766	1.35607	1.55535	EFEMP2;ROBO4;C1QTNF5;CLEC14A;SOD3
Cardiac Stem And Precursor Cells	4	113	0.318104	0.693766	1.4229	1.62975	TEAD4;FKBP9;CD276;CHST3
Hepatocytes	7	221	0.323577	0.693766	1.26905	1.4319	AZGP1;PLSCR1;SLPI;NOS2;SAA4;OIT3;ASS1
Satellite Glial Cells	4	114	0.323818	0.693766	1.40989	1.58975	KCND3;APLNR;FAIM2;IL17A
Adipocyte Progenitor Cells	4	115	0.329539	0.693766	1.39712	1.55088	SMO;FKBP9;CPZ;CHST3
Meningeal Cells	4	115	0.329539	0.693766	1.39712	1.55088	RAMP2;ALDH1A2;C1QTNF5;ADAMTS9
Olfactory Epithelial Cells	7	226	0.34393	0.714659	1.23976	1.32322	TTC9;STXBP1;KIAA0895;STOM;B9D1;C2CD4C;EPN2
Peritubular Myoid Cells	4	120	0.358199	0.734768	1.33655	1.37219	C1QTNF5;CLEC14A;FKBP9;SOD3
Tanycytes	4	121	0.363934	0.737081	1.32506	1.33935	SHC2;RGCC;CRMP1;ADM
Melanocytes	4	133	0.432255	0.864511	1.20105	1.00737	AFAP1L1;PCDHGC3;FKBP9;CHST3
Cardiomyocytes	5	174	0.447143	0.878426	1.1459	0.92231	SOX18;GJA5;FHL2;ADM;ZFPM2
Glycinergic Neurons	3	100	0.46332	0.882515	1.19754	0.921314	STXBP1;FAIM2;NCDN
Myofibroblasts	3	100	0.46332	0.882515	1.19754	0.921314	EFEMP2;C1QTNF5;SOD3
Cholinergic Neurons	3	102	0.476309	0.888042	1.17323	0.870171	CRMP1;C2CD4C;RHBDL3
Kidney Progenitor Cells	3	105	0.495513	0.888042	1.13855	0.799443	SMO;CD276;CHST3
Ionocytes	3	107	0.508119	0.888042	1.11654	0.755939	CYP4X1;CXCL17;MUC4
B Cells Memory	4	147	0.509168	0.888042	1.08269	0.730788	CD79A;IGLL5;IGKC;PNOC
Undefined Placental Cells	3	108	0.51436	0.888042	1.10585	0.735201	TEAD4;BAIAP2L1;AGRN
Enterochromaffin Cells	3	109	0.520559	0.888042	1.09536	0.715107	PCSK1;ADM;AGT
Plasmacytoid Dendritic Cells	4	150	0.525051	0.888042	1.06027	0.683091	LAMP5;IGKC;DERL3;MZB1
Red Pulp Macrophages	3	110	0.526714	0.888042	1.08506	0.695632	CASP5;TBXAS1;SLC40A1
Neutrophils	4	151	0.530291	0.888042	1.05301	0.667954	LRG1;TBXAS1;HP;LCN2
Merkel Cells	3	111	0.532825	0.888042	1.07496	0.676754	GPX2;NOS2;CEACAM5
Pancreatic Stellate Cells	3	111	0.532825	0.888042	1.07496	0.676754	EFEMP2;C1QTNF5;SOD3
Parietal Cells	3	111	0.532825	0.888042	1.07496	0.676754	SHC2;SHH;PODXL
Peri-islet Schwann Cells	3	114	0.550889	0.908683	1.04575	0.623497	INSC;SDC3;CHST3
Enterocytes	5	203	0.582956	0.94921	0.9766	0.527015	GPX2;VNN1;DMBT1;SLC40A1;PMEPA1
Macrophages	5	204	0.587324	0.94921	0.971642	0.517087	MMP12;IFNAR2;CCL24;EGLN3;CXCL1
Enteric Neurons	4	166	0.605198	0.961992	0.954765	0.479482	STXBP1;PPP2R5B;CRMP1;FAIM2
Erythroblasts	3	124	0.608004	0.961992	0.958826	0.477086	SLC25A37;UNC13D;ENG
Oligodendrocyte Progenitor Cells	3	125	0.613443	0.961992	0.950918	0.464683	CRMP1;FAIM2;EPN2
Basophils	4	169	0.619282	0.961992	0.937261	0.44913	BACE1;OTUB2;TBXAS1;SNCAIP
Gamma (PP) Cells	3	128	0.629452	0.964291	0.927952	0.429554	SHC2;FLRT3;AGT
Pyramidal Cells	3	130	0.639868	0.964291	0.913244	0.407757	KCND3;FAIM2;GRIN2D
Delta Cells	3	131	0.644998	0.964291	0.906063	0.397315	PCSK1;SHC2;AGT
Hepatic Stellate Cells	3	132	0.650077	0.964291	0.898993	0.387164	EFEMP2;C1QTNF5;SOD3
Monocytes	4	176	0.650897	0.964291	0.898791	0.385945	IFITM3;LYN;PLSCR1;CASP1
Epsilon Cells	3	138	0.679457	0.990852	0.858771	0.331882	FAXDC2;OIT3;AGT
Trigeminal Neurons	3	144	0.706971	0.990852	0.821973	0.285032	STXBP1;CRMP1;FAIM2
Neuroblasts	3	146	0.715731	0.990852	0.810393	0.271037	CRMP1;C2CD4C;RHBDL3
Purkinje Fiber Cells	2	102	0.731561	0.990852	0.772749	0.241542	GJA5;CRMP1
B Cells Naive	3	151	0.736742	0.990852	0.782813	0.239163	CD79A;IGKC;PNOC
Serotonergic Neurons	2	104	0.741338	0.990852	0.757519	0.226725	HGD;SLC40A1
Adrenergic Neurons	2	106	0.750809	0.990852	0.742875	0.212911	SHC2;C2CD4C
Osteoclast Precursor Cells	2	107	0.755431	0.990852	0.735762	0.206357	CASP1;TMEM106A
Microglia	3	158	0.764072	0.990852	0.747189	0.201063	ALDH1A2;TBXAS1;PF4
Epiblast Cells	2	109	0.764455	0.990852	0.721935	0.193906	CRMP1;VRTN
Pluripotent Stem Cells	2	112	0.777448	0.990852	0.702137	0.176755	VRTN;HK2
GABAergic Neurons	2	113	0.781638	0.990852	0.695775	0.171414	UBE2QL1;FAIM2
Retinal Ganglion Cells	3	164	0.785626	0.990852	0.719121	0.173505	CPNE5;RBPMS;CRMP1
Hepatoblasts	2	114	0.785759	0.990852	0.689528	0.166249	BAIAP2L1;CLDN1
Radial Glia Cells	2	114	0.785759	0.990852	0.689528	0.166249	CRMP1;FAIM2
Intercalated Cells	2	118	0.801564	0.990852	0.665613	0.147227	SLC26A4;KLK11
Cajal-Retzius Cells	3	174	0.817912	0.990852	0.676717	0.13602	FLRT3;PNOC;CRMP1
Langerhans Cells	2	123	0.819861	0.990852	0.637944	0.126709	IGKC;CLDN1
Oligodendrocytes	3	178	0.829622	0.990852	0.661112	0.123486	BACE1;MCAM;FAIM2
Bergmann Glia	2	132	0.84902	0.990852	0.593503	0.0971399	KCND3;FAIM2
Ependymal Cells	2	136	0.860548	0.990852	0.575667	0.0864571	CXCL17;ENKUR
Distal Tubule Cells	2	137	0.863301	0.990852	0.571374	0.083987	ITGB6;MUC4
Megakaryocytes	2	143	0.878801	0.990852	0.54689	0.0706563	TBXAS1;PF4
Dendritic Cells	3	199	0.881017	0.990852	0.589637	0.0746944	ANXA1;CADM1;ASS1
Beta Cells	2	145	0.883597	0.990852	0.539186	0.0667265	PCSK1;UBE2QL1
T Helper Cells	2	148	0.890462	0.990852	0.528025	0.0612586	IL17F;IL17A
Neural Stem/Precursor Cells	2	152	0.899033	0.990852	0.513838	0.0546909	CRMP1;RHBDL3
Erythroid-like And Erythroid Precursor Cells	2	153	0.901075	0.990852	0.510409	0.0531674	SLC25A37;PF4
Reticulocytes	1	103	0.928328	0.990852	0.378006	0.0281124	UBE2O
Vascular Smooth Muscle Cells	1	103	0.928328	0.990852	0.378006	0.0281124	C1QTNF5
Ciliated Cells	1	104	0.930143	0.990852	0.374317	0.0271067	CXCL17
Spermatocytes	1	106	0.933638	0.990852	0.367149	0.0252109	INHBB
Pinealocytes	1	107	0.935319	0.990852	0.363667	0.0243176	PMEPA1
Spermatozoa	1	108	0.936958	0.990852	0.36025	0.0234584	VNN1
Motor Neurons	1	111	0.941629	0.990852	0.350371	0.0210726	C2CD4C
Retinal Progenitor Cells	1	112	0.943108	0.990852	0.347196	0.0203367	RHBDL3
T Regulatory Cells	1	117	0.949961	0.990852	0.332145	0.0170504	LRRC32
Interneurons	4	305	0.950959	0.990852	0.510166	0.0256535	BACE1;CPNE5;PNOC;GRIN2D
Alveolar Macrophages	1	123	0.957106	0.990852	0.315712	0.0138412	CASP1
Neuroendocrine Cells	1	123	0.957106	0.990852	0.315712	0.0138412	FAIM2
Eosinophils	1	127	0.961294	0.990852	0.305627	0.0120647	CCL11
Anterior Pituitary Gland Cells	1	133	0.966823	0.990852	0.291644	0.00984007	PCSK1
Kupffer Cells	1	137	0.970064	0.990852	0.283008	0.00860166	SLC40A1
Enteroendocrine Cells	1	139	0.971563	0.990852	0.278877	0.00804527	PCSK1
Germ Cells	2	222	0.977184	0.990852	0.349076	0.0080567	OTUB2;SORD
Purkinje Neurons	1	155	0.981154	0.990852	0.249697	0.00475069	FAIM2
NK Cells	1	157	0.982099	0.990852	0.24647	0.00445202	FHL2
Myocytes	1	163	0.98466	0.990852	0.237268	0.00366801	FHL2
Neurons	2	289	0.994908	0.994908	0.266655	0.00136125	FAIM2;CXCL1

## Sheet: CD Cell types
Term	Upregulated genes in annotated gene set	Total genes in annotated gene set	P-value	Adjusted P-value	Odds Ratio	Combined Score	Genes
Neutrophils	42	151	5.19289e-35	8.15284e-33	19.4288	1533.77	CSF3R;SPI1;IGSF6;NCF2;AQP9;PLEK;PTAFR;FPR1;CSF2RB;MEFV;LILRA2;RASGRP4;SIRPB1;HK3;FCGR3A;CYTH4;CXCR2;ITGAX;S100A12;FCGR1A;CCR2;CCR1;SIGLEC14;FCER1G;CD300A;SLC11A1;PILRA;LILRB2;MMP8;LILRB3;MMP9;SNX20;FGR;HCK;CLEC4D;VNN2;TLR8;ADAM8;MNDA;S100A9;S100A8;MYO1F
Monocytes	41	176	8.3776e-31	6.57642e-29	15.2535	1056.37	CSF3R;SPI1;IGSF6;NCF2;AQP9;PLEK;PTAFR;FPR1;DYSF;CSF2RB;MEFV;TYMP;HK3;FCGR3A;CYTH4;PLAU;ITGAX;S100A12;FCGR1A;GBP1;CMKLR1;CCR2;LYN;CCR1;FCER1G;CD300A;LILRB1;PILRA;LILRB2;SNX20;FGR;HCK;VNN2;TLR8;LCP2;MNDA;CD68;S100A9;TLR4;S100A8;MYO1F
Megakaryocytes	37	143	1.10373e-29	5.77619e-28	17.3778	1158.69	SPON2;CSF3R;SPI1;SELPLG;AQP9;PLEK;FPR1;CSF2RB;CST7;RASGRP4;HK3;FCGR3A;IL18RAP;CYTH4;TSPAN9;CXCR2;ITGAX;S100A12;FCER1G;VWF;CD300A;SLC11A1;PILRA;LILRB2;LILRB3;SNX20;FGR;HCK;VNN2;IL2RA;CD300E;TLR8;LCP2;MNDA;S100A9;S100A8;MYO1F
Endothelial Cells	45	246	6.87287e-29	2.6976e-27	11.3232	734.281	NRP2;ROBO4;RAMP2;PLVAP;COL15A1;FLT1;C1S;EPAS1;NPR1;C1R;HTRA3;CLEC14A;LDB2;LRRC32;MEOX1;RASIP1;CDH5;RGS5;SOX18;PODXL;PDPN;KDR;IGFBP7;CYYR1;CD34;SCARF1;TNS1;PDGFRB;GGT5;EGFL7;CD93;ARHGEF15;VWF;MCAM;TIE1;GNG11;COL4A1;RHOJ;SLCO2A1;MMRN2;APLNR;SPARCL1;ANGPTL2;ERG;ENG
Myeloid-derived Suppressor Cells	33	112	1.26925e-28	3.98544e-27	20.6143	1324.14	CSF3R;SPI1;IGSF6;NCF2;AQP9;PLEK;PTAFR;FPR1;CSF2RB;LILRA2;HK3;FCGR3A;CYTH4;ITGAX;S100A12;CCR2;CCR1;SIGLEC14;FCER1G;CD300A;LILRB2;LILRB3;SNX20;FGR;HCK;CLEC4D;VNN2;TLR8;LCP2;MNDA;S100A9;S100A8;MYO1F
Macrophages	40	204	5.52017e-27	1.44445e-25	12.2002	737.638	NRP2;SPI1;IGSF6;CSF3R;NCF2;AQP9;PTAFR;PLEK;FPR1;CSF2RB;HK3;FCGR3A;CYTH4;ITGAX;SLAMF7;FCGR1A;CCR2;HAVCR2;CCR1;IFNAR2;FCER1G;CD300A;SLC11A1;LILRB1;LILRB2;PARP14;LILRB4;SNX20;MMP9;FGR;HCK;CLEC4D;TLR8;ADAM8;LCP2;MNDA;CD68;TLR4;S100A8;MYO1F
Kupffer Cells	34	137	1.06585e-26	2.39054e-25	16.3113	975.473	CSF3R;SPI1;IGSF6;NCF2;AQP9;PLEK;PTAFR;FPR1;CSF2RB;TYMP;HK3;FCGR3A;CYTH4;ITGAX;CD38;HAVCR2;CCR1;SIGLEC14;FCER1G;CD300A;SLC11A1;LILRB1;PILRA;LILRB2;LILRB3;LILRB4;FGR;HCK;TLR8;LCP2;MNDA;S100A9;TLR4;MYO1F
Alveolar Macrophages	32	123	6.79253e-26	1.33303e-24	17.2991	1002.51	CSF3R;SPI1;IGSF6;NCF2;AQP9;PLEK;PTAFR;FPR1;CSF2RB;TYMP;HK3;FCGR3A;CYTH4;ITGAX;CCR1;SIGLEC14;FCER1G;CD300A;SLC11A1;LILRB1;PILRA;LILRB2;LILRB3;LILRB4;FGR;HCK;TLR8;MNDA;CD68;S100A9;S100A8;MYO1F
Red Pulp Macrophages	30	110	5.18149e-25	9.03883e-24	18.3656	1026.99	CSF3R;SPI1;IGSF6;NCF2;AQP9;PLEK;FPR1;CSF2RB;GIMAP8;HK3;FCGR3A;CYTH4;ITGAX;HAVCR2;CCR1;SIGLEC14;FCER1G;CD300A;SLC11A1;LILRB1;PILRA;LILRB2;LILRB3;LILRB4;FGR;HCK;CD300E;TLR8;MNDA;MYO1F
Pericytes	34	155	8.78418e-25	1.37912e-23	13.872	768.394	NOTCH3;ROBO4;RAMP2;COL15A1;STEAP4;C1S;C1R;HTRA3;MRGPRF;CLEC14A;LDB2;HSD11B1;CDH5;RGS5;ADAMTS5;ADAMTS2;KDR;TNS1;PDGFRB;IGFBP5;MCAM;MMP2;P2RY14;HEYL;COL4A2;COL4A1;CDH11;APLNR;FIBIN;SPARCL1;ALPL;ANGPTL2;MXRA5;FBN1
Microglia	34	158	1.72343e-24	2.45981e-23	13.5343	740.566	CSF3R;SPI1;IGSF6;NCF2;AQP9;PLEK;PTAFR;FPR1;CSF2RB;AEBP1;GIMAP8;MRC2;HK3;FCGR3A;CYTH4;ITGAX;HAVCR2;CCR1;ENTPD1;FCER1G;CD93;CD300A;SPHK1;LILRB1;LILRB2;LILRB4;FGR;HCK;TLR8;LCP2;MNDA;S100A9;S100A8;MYO1F
Hematopoietic Stem Cells	35	178	8.87036e-24	1.16054e-22	12.1001	642.267	PLVAP;ROBO4;CSF3R;SPI1;DYSF;HBB;CSF2RB;CLEC14A;GIMAP6;LRRC32;GIMAP8;HK3;FCGR3A;SCARF1;CD34;TNS1;CMKLR1;NFE2;FCER1G;CD93;VWF;TIE1;IRAK3;LILRB2;RUNX1;PTPRE;HCK;TAL1;IL3RA;TLR8;MNDA;ERG;CD68;TLR4;ENG
Basophils	34	169	1.79486e-23	2.16763e-22	12.4245	650.726	CSF3R;SPI1;NCF2;AQP9;PLEK;PTAFR;FPR1;CSF2RB;HK3;FCGR3A;ITGAX;S100A12;IGFBP7;FCGR1A;CCR2;CCR1;FCER1G;CD93;CD300A;IRAK3;LILRB2;LILRB3;SNCAIP;FGR;HCK;CLEC4D;IL3RA;TLR8;LCP2;MNDA;S100A9;TLR4;S100A8;MYO1F
Stromal Cells	30	124	2.46122e-23	2.76008e-22	15.6191	813.109	ROBO4;COL15A1;C1S;C1R;HTRA3;MRGPRF;LTBP2;CLEC14A;AEBP1;LDB2;LRRC32;ADAMTS5;ADAMTS2;IGFBP7;TNS1;PDGFRB;MMP2;MMP9;MMP14;COL4A2;COL4A1;COL5A3;CDH11;MMRN2;RHOJ;FIBIN;ANGPTL2;MXRA5;TLR4;FBN1
Dendritic Cells	36	199	4.02144e-23	4.2091e-22	10.9353	563.911	SPI1;IGSF6;NCF2;AQP9;PTAFR;PLEK;CSF2RB;GIMAP8;HK3;FCGR3A;CYTH4;LAMP3;PDPN;ITGAX;SLAMF7;CCR2;HAVCR2;CCR1;FCER1G;ARG1;CD300A;SLC11A1;LILRB1;PDCD1LG2;LILRB2;LILRB4;SNX20;FGR;HCK;VNN2;TLR8;LCP2;MNDA;S100A9;S100A8;MYO1F
Platelets	36	214	5.28849e-22	5.18933e-21	10.0061	490.211	SPI1;SELPLG;CSF3R;NCF2;AQP9;PLEK;FPR1;CSF2RB;NOD2;LRRC32;GIMAP6;GIMAP8;PREX1;HK3;FCGR3A;CYTH4;ITGAX;S100A12;CCR2;CCR1;FCER1G;CD93;VWF;CD300A;LILRB2;GNG11;F5;FGR;HCK;VNN2;TLR8;LCP2;MNDA;TLR4;S100A9;MYO1F
Langerhans Cells	28	123	4.43549e-21	4.09631e-20	14.3515	672.577	SPI1;IGSF6;NCF2;PLEK;PTAFR;CSF2RB;CLDN1;HK3;FCGR3A;CYTH4;ITGAX;SLAMF7;FCGR1A;HAVCR2;CCR1;FCER1G;CD300A;LILRB1;LILRB2;LILRB4;SNX20;FGR;HCK;TLR8;LCP2;MNDA;TLR4;MYO1F
Eosinophils	28	127	1.12606e-20	9.82178e-20	13.7688	632.441	CSF3R;SPI1;SELPLG;CCL11;PLEK;FPR1;CSF2RB;LILRA2;CST7;RASGRP4;HK3;IL18RAP;CYTH4;ITGAX;CCR2;CCR1;FCER1G;CD300A;LILRB2;SNX20;FGR;HCK;VNN2;TLR8;LCP2;MNDA;S100A9;MYO1F
Endothelial Cells (Aorta)	32	185	4.64382e-20	3.83726e-19	10.2563	456.571	ROBO4;RAMP2;C1S;EPAS1;NPR1;C1R;MRGPRF;TMTC1;LTBP2;CLEC14A;CDH5;SHE;SOX18;KDR;IGFBP7;CMKLR1;WWTR1;AFAP1L1;IGFBP5;ARHGEF15;MMP2;EHD2;COL4A2;COL4A1;SMOC1;SLCO2A1;MMRN2;FIBIN;ANGPTL2;ITGA5;MXRA5;FBN1
Osteoclast Precursor Cells	25	107	3.01265e-19	2.36493e-18	14.7446	628.803	SAMD9L;IGSF6;NCF2;PLEK;PTAFR;CSF2RB;TYMP;APOL6;CYTH4;ITGAX;SLAMF7;GBP2;HAVCR2;CCR1;FCER1G;LILRB1;LILRB2;LILRB4;FGR;PTPRE;HCK;TLR8;MNDA;CD68;TLR4
Osteoclasts	28	144	4.09141e-19	3.05882e-18	11.7407	497.103	PLVAP;NRP2;LRRK2;AQP9;DYSF;LRRC32;HK3;FCGR3A;TNS1;CMKLR1;CTSB;CCR1;EGFL7;FCER1G;CD93;VWF;SERPINF1;IRAK3;MMP9;HCK;MMP14;TLR8;CHI3L1;TGFBI;PLEKHO2;CD68;TLR4;ENG
Loop Of Henle Cells	27	147	8.30852e-18	5.92926e-17	10.9145	429.258	ROBO4;C1S;EPAS1;C1R;CLEC14A;LDB2;CDH5;RGS5;ADAMTS5;DRAM1;KDR;IGFBP7;CYYR1;TNS1;IGFBP5;VWF;PARVB;COL4A2;COL4A1;SLCO2A1;CDH11;MMRN2;APLNR;FIBIN;SPARCL1;ANGPTL2;MXRA5
Fibroblasts	32	232	4.76277e-17	3.25111e-16	7.82707	294.166	SPON2;COL15A1;CCL11;C1S;C1R;HTRA3;MRGPRF;TWIST2;LTBP2;CLEC14A;MEOX1;ADAMTS5;ADAMTS2;IGFBP7;TNS1;CCR2;PDGFRB;MMP2;STAT3;RUNX1;FGR;HCK;MMP14;COL4A2;COL4A1;COL5A3;CDH11;FIBIN;ANGPTL2;CD300E;MXRA5;FBN1
Pulmonary Vascular Smooth Muscle Cells	22	99	1.36795e-16	8.94868e-16	13.7192	501.136	PDGFRB;ZCCHC24;COL15A1;C1S;C1R;HTRA3;MMP2;MRGPRF;AEBP1;LDB2;GNG11;ADAMTS5;ADAMTS2;COL4A1;CDH11;FIBIN;ANGPTL2;IGFBP7;MXRA5;ZNF521;TNS1;FBN1
Chondrocytes	25	146	7.88719e-16	4.95315e-15	9.97221	346.795	NRP2;COL15A1;C1S;C1R;MRGPRF;LTBP2;AEBP1;NID1;ADAMTS5;ADAMTS2;IGFBP7;PDGFRB;IGFBP5;MMP2;MMP14;COL4A2;COL4A1;CDH11;RHOJ;FIBIN;ANGPTL2;MXRA5;S100A9;S100A8;FBN1
Mesangial Cells	25	148	1.09949e-15	6.63924e-15	9.80905	337.862	ROBO4;COL15A1;C1S;C1R;MRGPRF;LTBP2;CLEC14A;LDB2;ADAMTS5;PLAU;FLNA;TNS1;PDGFRB;IGFBP5;MMP2;EHD2;LATS2;COL4A2;COL4A1;CDH11;RHOJ;FIBIN;ANGPTL2;MXRA5;FBN1
Adipocytes	29	210	1.41285e-15	8.21546e-15	7.78658	266.248	ROBO4;COL15A1;CCL11;STEAP4;C1S;EPAS1;C1R;HTRA3;MRGPRF;LTBP2;CLEC14A;HSD11B1;ADAMTS5;ADAMTS2;APOL6;FFAR2;IGFBP7;TNS1;PDGFRB;ACSL1;SERPINF1;MMP2;COL5A3;FIBIN;ANGPTL2;MNDA;MXRA5;TLR4;PTGES
Tuft Cells	24	136	1.4829e-15	8.31485e-15	10.3218	352.435	CSF3R;SPI1;IGHV3-74;FCER1G;CD300A;AQP9;PTAFR;CSF2RB;IGHV3-15;LILRB2;IGLV2-11;FGR;HK3;HCK;FCGR3A;IGHG2;IGKV1-16;IGLV1-44;IGKV2-24;TLR8;MNDA;IGHV3-7;S100A9;IGKV2-30
Pancreatic Stellate Cells	22	111	1.79556e-15	9.71704e-15	11.8621	402.76	PDGFRB;SPON2;COL15A1;IGFBP5;C1S;C1R;HTRA3;MMP2;MRGPRF;LTBP2;RGS5;EHD2;ADAMTS5;ADAMTS2;MMP14;COL4A2;COL4A1;CDH11;FIBIN;ANGPTL2;MXRA5;FBN1
Airway Smooth Muscle Cells	21	99	1.85676e-15	9.71704e-15	12.8953	437.408	PDGFRB;IGFBP5;HTRA3;MMP2;MRGPRF;TWIST2;NID1;CPZ;GNG11;LOXL1;MRC2;SYDE1;EHD2;ADAMTS2;COL4A2;COL4A1;CDH11;PXDN;FIBIN;IGFBP7;FBN1
Mast Cells	30	235	3.97835e-15	2.01484e-14	7.12109	236.121	CD274;PLVAP;COL15A1;C1S;C1R;PLEK;DAPP1;CSF2RB;CLEC14A;LDB2;LRRC32;HSD11B1;CDH5;PLAU;CXCR2;KDR;ENPP2;IGFBP7;CYYR1;CD34;TNS1;PDGFRB;SLC31A2;VWF;IL2RA;APLNR;SPARCL1;RGL1;MXRA5;TLR4
Osteoblasts	24	154	2.68511e-14	1.31738e-13	8.88439	277.623	PDGFRB;CCL11;IGFBP5;C1S;C1R;MMP2;MRGPRF;LTBP2;NOD2;OSMR;MRC2;EHD2;ADAMTS2;MMP14;COL4A2;COL4A1;CDH11;FIBIN;ALPL;ANGPTL2;IGFBP7;ITGA5;MXRA5;FBN1
Smooth Muscle Cells	24	169	2.22054e-13	1.05644e-12	7.95917	231.897	PDGFRB;SPON2;NOTCH3;NRP2;COL15A1;IGFBP5;C1S;C1R;MMP2;MRGPRF;CLEC14A;LDB2;RGS5;EHD2;ADAMTS5;COL4A2;COL4A1;SMOC1;CDH11;FIBIN;ANGPTL2;MXRA5;TNS1;FBN1
Juxtaglomerular Cells	19	103	6.01692e-13	2.7784e-12	10.7775	303.269	PDGFRB;COL15A1;IGFBP5;RBPMS;C1S;C1R;MMP2;MRGPRF;CLEC14A;ADAMTS2;COL4A2;COL4A1;TRPV4;SLCO2A1;CDH11;FIBIN;ANGPTL2;MXRA5;TNS1
Plasmacytoid Dendritic Cells	22	150	1.15808e-12	5.19482e-12	8.23137	226.233	NRP1;SPI1;FCER1G;CD300A;SERPINF1;PLEK;CSF2RB;LILRB1;LILRB2;SNX20;FGR;HCK;CYTH4;VNN2;IL3RA;ITGAX;MZB1;LCP2;MNDA;S100A8;MYO1F;CCR2
Vascular Smooth Muscle Cells	17	103	6.43233e-11	2.80521e-10	9.37198	219.933	PDGFRB;COL15A1;IGFBP5;C1S;C1R;MMP2;MRGPRF;ADAMTS5;ADAMTS2;COL4A2;COL4A1;CDH11;RHOJ;FIBIN;ANGPTL2;MXRA5;FBN1
Thymocytes	18	118	6.84748e-11	2.90555e-10	8.54868	200.078	GBP5;SELPLG;CD300A;PLEK;PRF1;GIMAP6;CST7;SNX20;TSHR;FGR;CYTH4;VNN2;IL2RA;CD38;CEACAM21;LCP2;MYO1F;CCR2
Myofibroblasts	16	100	3.80904e-10	1.57374e-09	9.00971	195.407	PDGFRB;IGFBP5;C1S;C1R;MMP2;MRGPRF;LDB2;ADAMTS5;COL4A2;COL4A1;CDH11;FIBIN;ANGPTL2;MXRA5;TNS1;FBN1
Hepatic Stellate Cells	18	132	4.55836e-10	1.83503e-09	7.49345	161.176	PDGFRB;IGFBP5;C1S;C1R;MMP2;MRGPRF;LDB2;RGS5;ADAMTS5;ADAMTS2;COL4A2;COL4A1;CDH11;FIBIN;ANGPTL2;IGFBP7;MXRA5;FBN1
Erythroid-like And Erythroid Precursor Cells	19	153	7.60182e-10	2.98371e-09	6.73871	141.496	NFE2;CSF3R;CD300A;ARG1;FPR1;HBB;CSF2RB;LILRA2;RASGRP4;SLC25A37;IL18RAP;VNN2;TAL1;CXCR2;S100A12;MNDA;S100A9;S100A8;MYO1F
NK Cells	19	157	1.18374e-09	4.53284e-09	6.54204	134.469	SPON2;GBP5;SELPLG;CD300A;PRF1;LILRB1;CST7;SNX20;HSD11B1;FGR;FCGR3A;IL18RAP;CYTH4;VNN2;ITGAX;SLAMF7;LCP2;IL12RB1;MYO1F
T Follicular Helper Cells	16	110	1.62506e-09	6.07464e-09	8.0471	162.855	GBP5;SELPLG;CD300A;PLEK;PRF1;GIMAP6;CST7;SNX20;GIMAP8;FGR;IL18RAP;CYTH4;VNN2;CEACAM21;LCP2;MYO1F
Mesothelial Cells	18	144	1.91767e-09	7.00172e-09	6.77561	136.001	WWTR1;IGFBP5;C1S;EPAS1;NPR1;C1R;MRGPRF;OSMR;CLDN1;EHD2;COL4A2;COL4A1;SLCO2A1;CDH11;FIBIN;GBP2;MXRA5;CFB
Plasma Cells	19	166	3.05045e-09	1.08845e-08	6.13867	120.367	ZBP1;IGHV3-74;CD93;IGHV3-33;PLEK;IGHV3-15;IGHV3-48;LILRB1;IGLV2-11;FGR;IGHG2;IGKV1-16;IGLV7-46;IGLV1-44;MZB1;CD38;IGKV2-24;IGHV3-7;IGKV2-30
T Regulatory Cells	16	117	4.08693e-09	1.42588e-08	7.48669	144.609	GBP5;ENTPD1;SELPLG;CD300A;PLEK;PRF1;GIMAP6;LRRC32;SNX20;GIMAP8;CYTH4;IL2RA;SLAMF7;LCP2;GBP2;HAVCR2
Natural Killer T Cells	16	118	4.63656e-09	1.58248e-08	7.41291	142.248	GBP5;SELPLG;CD300A;PRF1;GIMAP6;CST7;SNX20;FGR;IL18RAP;CYTH4;S1PR1;SLAMF7;LCP2;IL12RB1;MYO1F;IL12RB2
Peritubular Myoid Cells	16	120	5.94413e-09	1.98559e-08	7.2696	137.693	PDGFRB;COL15A1;IGFBP5;C1S;C1R;MMP2;MRGPRF;CLEC14A;ADAMTS5;COL4A2;COL4A1;CDH11;FIBIN;ANGPTL2;MXRA5;TNS1
Osteocytes	13	98	1.70046e-07	5.46079e-07	7.1816	111.941	NOTCH3;WWTR1;NRP2;MMP2;GPX8;LOXL1;SYDE1;COL4A2;COL4A1;CDH11;PXDN;PDPN;MFAP2
Adipocyte Progenitor Cells	14	115	1.70432e-07	5.46079e-07	6.5192	101.601	NOTCH3;WWTR1;IGFBP5;MMP2;TWIST2;GPX8;CPZ;SYDE1;EHD2;COL4A2;COL4A1;ZNF503;ZNF521;FBN1
Leydig Cells	15	145	5.33817e-07	1.67619e-06	5.43174	78.4517	IGFBP5;C1S;EPAS1;C1R;MRGPRF;CDH5;COL4A2;COL4A1;SLCO2A1;CDH11;KDR;FIBIN;SPARCL1;ANGPTL2;MXRA5
B Cells Naive	15	151	8.99965e-07	2.77048e-06	5.1905	72.2565	CD300A;P2RY14;PLEK;LILRB1;LILRB2;SNX20;FGR;CYTH4;VNN2;IL2RA;CEACAM21;LCP2;MNDA;IL12RB1;MYO1F
Melanocytes	14	133	1.03328e-06	3.11971e-06	5.52799	76.191	WWTR1;NRP2;AFAP1L1;EPAS1;MMP2;OSMR;SYDE1;EHD2;MMP14;COL4A2;COL4A1;SH3PXD2B;ANGPTL2;FBN1
T Cells Naive	12	102	1.87903e-06	5.5662e-06	6.24423	82.3286	GBP5;IL18RAP;SELPLG;CYTH4;VNN2;CD300A;PRF1;CEACAM21;LCP2;GIMAP6;CST7;SNX20
Myoblasts	13	126	3.14399e-06	9.14085e-06	5.39433	68.3462	WWTR1;AFAP1L1;IGFBP5;MMP2;MRGPRF;SYDE1;EHD2;COL4A2;COL4A1;TSPAN9;ANGPTL2;MXRA5;FBN1
M?ller Cells	14	147	3.42887e-06	9.78787e-06	4.94254	62.1933	IGFBP5;MMP2;LDB2;GPRC5B;FNDC4;COL4A2;COL4A1;CDH11;KDR;APLNR;FIBIN;SPARCL1;ANGPTL2;MXRA5
Granulosa Cells	12	112	5.06816e-06	1.4209e-05	5.61692	68.4845	SYDE1;EHD2;PTPRU;NUAK1;COL4A2;COL4A1;MCAM;ARHGEF17;MFAP2;GPX8;AMOTL1;CPZ
T Memory Cells	12	133	2.94067e-05	8.09973e-05	4.63708	48.3846	GBP5;IL18RAP;SELPLG;CYTH4;CD300A;PRF1;CEACAM21;LCP2;CST7;S100A9;SNX20;S100A8
Meningeal Cells	11	115	3.66669e-05	9.75713e-05	4.93793	50.4342	GPRC5B;RAMP2;FNDC4;IGFBP5;COL4A2;COL4A1;MMP2;CDH11;FIBIN;ANGPTL2;MXRA5
Myoepithelial Cells	11	115	3.66669e-05	9.75713e-05	4.93793	50.4342	WWTR1;EHD2;MMP14;COL4A2;COL4A1;SPHK1;GPX8;LTBP2;OSMR;CLDN1;MXRA5
B Cells	14	182	3.92998e-05	0.000102834	3.9058	39.6215	CD300A;PLEK;CSF2RB;LILRB1;LILRB2;SNX20;FGR;CYTH4;VNN2;MZB1;CD38;CEACAM21;LCP2;IL12RB1
Satellite Cells	12	139	4.55301e-05	0.000117184	4.41664	44.1538	SYDE1;NOTCH3;WWTR1;PTPRU;HEYL;NUAK1;IGFBP5;COL4A2;COL4A1;ARHGEF17;SH3PXD2B;RUNX1
B Cells Memory	12	147	7.85638e-05	0.000198944	4.15321	39.2544	FGR;CYTH4;VNN2;CD300A;PLEK;CD38;CEACAM21;LILRB1;MNDA;LILRB2;IL12RB1;SNX20
Glomus Cells	11	127	9.11846e-05	0.000227238	4.42438	41.1583	NUAK1;GPRC5B;FNDC4;IGFBP5;COL4A2;COL4A1;EPAS1;ARHGEF17;FIBIN;ANGPTL2;MMP9
Paneth Cells	11	132	0.000128997	0.000316445	4.24046	37.9764	IGLV2-11;IGHV3-72;IGHV3-74;CCL11;IGKV1-16;IGKV2-24;IGHV3-15;NOD2;IGHV3-7;OLFM4;IGKV2-30
Pulmonary Alveolar Type II Cells	11	135	0.000157538	0.000380516	4.13723	36.2249	HCAR2;STEAP4;LAMP3;CXCR2;CTSH;CCL18;CD68;S100A9;CFB;DUOX2;TYMP
T Cells	12	165	0.000234459	0.000557728	3.6612	30.6011	GBP5;NOTCH3;IL18RAP;SELPLG;CYTH4;IL2RA;PRF1;LCP2;GIMAP6;CST7;SNX20;CCR2
His Bundle Cells	9	98	0.000253527	0.000594086	4.70213	38.9338	SYDE1;WWTR1;COL4A2;COL4A1;MCAM;NOVA2;CDH11;AMOTL1;FBN1
T Helper Cells	11	148	0.000351266	0.000811011	3.74214	29.7649	CCR1;GBP5;IL18RAP;CYTH4;IL2RA;PRF1;CD38;LCP2;CST7;SNX20;HAVCR2
Trophoblast Progenitor Cells	9	103	0.000368182	0.000837748	4.45087	35.1927	HCAR2;HCAR3;MMP25;S100A12;ADAM8;NOD2;S100A9;S100A8;TYMP
Spermatozoa	9	108	0.000522568	0.00117205	4.22499	31.9273	APOL6;VNN3;LRRK2;AQP9;CCDC170;CD38;IRAK3;FAM20A;TLR4
Sertoli Cells	11	158	0.000611354	0.00135187	3.48578	25.7942	COL18A1;IGFBP5;C1S;ABLIM3;EPAS1;TSPAN9;C1R;ARHGEF17;SLCO2A1;CFB;TNS1
Satellite Glial Cells	9	114	0.000774125	0.00168802	3.98234	28.5286	FCGR3A;VWF;LRRK2;ENPP2;APLNR;SPARCL1;CHI3L1;TLR4;TNS1
Pulmonary Alveolar Type I Cells	9	131	0.00205675	0.00442343	3.42443	21.1857	NOTCH3;WWTR1;PTPRU;EPAS1;SLCO2A1;PDPN;OSMR;CLDN1;MXRA5
Choroid Plexus Cells	8	117	0.00369464	0.00783864	3.40114	19.0493	NOTCH3;PTPRU;GPRC5B;FNDC4;IGFBP5;FLRT3;ARHGEF17;CLDN1
Tanycytes	8	121	0.00452992	0.00948262	3.28007	17.7027	GPRC5B;FNDC4;IGFBP5;COL23A1;CDH11;FIBIN;LDB2;CCDC3
Myocytes	9	163	0.00859797	0.0177616	2.7084	12.8818	NOTCH3;PTGIR;COL4A1;IQSEC1;MMP2;ANGPTL2;NID1;MMP9;CMKLR1
Nuocytes	7	110	0.00944573	0.0192595	3.14284	14.6525	GBP5;IL18RAP;ARG1;IL2RA;PRF1;GIMAP6;GIMAP8
Enteric Glia Cells	7	111	0.00990173	0.0199304	3.11246	14.3642	GPRC5B;RAMP2;IGFBP5;KDR;APLNR;SPARCL1;CCDC3
Endothelial Cells (Blood Brain Barrier)	7	113	0.0108616	0.0215857	3.05342	13.8092	PTPRU;NUAK1;GPRC5B;FNDC4;ARHGEF17;TMEM132A;SH3PXD2B
Erythroblasts	7	124	0.01738	0.0341082	2.76478	11.2041	NFE2;SLC25A37;NRROS;TAL1;CSF2RB;RASGRP4;ENG
Podocytes	9	184	0.0178519	0.0346019	2.38081	9.5843	WWTR1;NUAK1;COL4A2;COL4A1;NPR1;PODXL;ARHGEF17;ANGPTL2;TRIB2
Enterochromaffin Cells	6	109	0.0297658	0.0569907	2.68748	9.44486	C1S;SGIP1;CDH11;RHOJ;ENPP2;ANGPTL2
Cardiac Stem And Precursor Cells	6	113	0.0346346	0.0655136	2.58648	8.69809	SYDE1;WWTR1;NUAK1;COL4A2;COL4A1;GPX8
Peri-islet Schwann Cells	6	114	0.0359273	0.0665338	2.5624	8.52321	NUAK1;GPRC5B;IGFBP5;COL4A2;COL4A1;CDH11
Embryonic Stem Cells	8	176	0.0360215	0.0665338	2.2	7.31201	COL4A2;RBPMS;COL4A1;PODXL;SH3PXD2B;STAT3;MFAP2;GPX8
Microfold Cells	6	126	0.0538716	0.0983469	2.30474	6.73249	CTSH;APOL1;CD68;CFB;CTSB;TYMP
Basal Cells	6	141	0.0827736	0.149373	2.04708	5.10059	SLC25A37;PLAU;EPAS1;SPHK1;CLDN1;TYMP
Luteal Cells	5	125	0.130652	0.233095	1.91608	3.89963	SYDE1;PTPRU;FNDC4;TSPAN9;ARHGEF17
Trophoblast Stem Cells	4	99	0.162623	0.286875	1.93416	3.51305	PTPRU;MSX2;GPX8;PTGES
Schwann Cells	5	138	0.174431	0.302111	1.72763	3.01684	ZCCHC24;GPRC5B;IGFBP5;APLNR;SPARCL1
T Cytotoxic Cells	4	102	0.175109	0.302111	1.87466	3.26631	GBP5;IL18RAP;PRF1;CST7
Kidney Progenitor Cells	4	105	0.18791	0.320672	1.8187	3.04049	SYDE1;PTPRU;IGDCC4;GPX8
Decidual Cells	4	106	0.192243	0.321086	1.80078	2.96948	GBP5;IL18RAP;PRF1;CST7
Parathyroid Chief Cells	4	106	0.192243	0.321086	1.80078	2.96948	HEYL;NPR1;ARHGEF17;CAMK1G
Crypt Cells	4	110	0.209875	0.346846	1.73247	2.7048	IGFBP5;APLNR;SPARCL1;OLFM4
Transient Cells	4	120	0.255727	0.418221	1.5823	2.1577	PTPRU;COL18A1;EPAS1;ARHGEF17
Sebocytes	4	124	0.274615	0.444481	1.52925	1.97637	HCAR2;HCAR3;FFAR2;S100A9
Gamma (PP) Cells	4	128	0.293726	0.470562	1.47961	1.81268	IGFBP5;FLRT3;SPARCL1;ZNF503
Anterior Pituitary Gland Cells	4	133	0.317841	0.50405	1.4219	1.62978	SGIP1;CDH11;AMPH;CACNA1C
Cholangiocytes	4	134	0.322685	0.506616	1.41089	1.59582	CXCL6;ALPL;CFB;DUOX2
Alpha Cells	4	136	0.332388	0.513089	1.38937	1.53032	RAMP2;FNDC4;IGFBP5;LDB2
Oligodendrocytes	5	178	0.333344	0.513089	1.32545	1.45611	GPRC5B;MCAM;ENPP2;SPARCL1;CREB5
Epsilon Cells	4	138	0.342106	0.521462	1.36849	1.46789	FAM124A;C1S;ACSL1;ADAMTS6
Salivary Mucous Cells	3	105	0.390727	0.589847	1.3474	1.26622	GSDMC;SBSN;MXRA5
Photoreceptor Cells	4	149	0.395529	0.59141	1.26396	1.17236	ADAMTS5;SGIP1;TRNP1;AMPH
Astrocytes	4	154	0.419627	0.621523	1.22151	1.06074	GPRC5B;S1PR1;SPARCL1;S100A8
Radial Glia Cells	3	114	0.442146	0.648757	1.23758	1.01001	NOTCH3;GPRC5B;IGFBP5
Acinar Cells	3	124	0.497186	0.721535	1.13472	0.792933	OLFM4;CFB;DUOX2
Epithelial Cells	5	218	0.500938	0.721535	1.07432	0.742646	NRP2;ITGA5;CLDN1;DUOX2;F5
Ductal Cells	3	132	0.539185	0.769564	1.06391	0.657175	CTSH;CLDN1;CFB
Mammary Epithelial Cells	3	134	0.549368	0.777034	1.04756	0.627476	MMP14;STAT3;CLDN1
Immature Neurons	3	136	0.559418	0.777244	1.0317	0.599274	NOTCH3;NOVA2;ROBO1
Principal Cells	3	136	0.559418	0.777244	1.0317	0.599274	GPRC5B;SLCO2A1;PTGES
Oxyphil Cells	2	94	0.600703	0.827283	0.99408	0.506639	GREB1;FILIP1
Gamma Delta T Cells	3	146	0.607582	0.829481	0.959062	0.477871	SPON2;PRF1;CST7
Hemangioblasts	2	97	0.617825	0.836195	0.96254	0.463511	NFE2;TAL1
Proximal Tubule Cells	3	164	0.685068	0.89893	0.851049	0.321898	HSD11B1;ALPL;TGFBI
Motor Neurons	2	111	0.690284	0.89893	0.838308	0.31072	IGDCC4;TMEM132A
Parietal Cells	2	111	0.690284	0.89893	0.838308	0.31072	PODXL;SPARCL1
Retinal Progenitor Cells	2	112	0.695001	0.89893	0.830644	0.302223	IGDCC4;NOVA2
Clara Cells	2	113	0.699659	0.89893	0.823119	0.293987	STEAP4;DUOX2
Foveolar Cells	2	114	0.704257	0.89893	0.815728	0.286004	CFB;DUOX2
Pancreatic Progenitor Cells	2	114	0.704257	0.89893	0.815728	0.286004	EPAS1;FLRT3
Cardiomyocytes	3	174	0.722909	0.915296	0.800867	0.259859	SOX18;FILIP1;SMTNL2
Oligodendrocyte Progenitor Cells	2	125	0.751059	0.94333	0.742357	0.212515	GPRC5B;FYN
Luminal Epithelial Cells	2	140	0.804515	0.975936	0.661155	0.143812	CLDN1;RUNX1
Beta Cells	2	145	0.819929	0.975936	0.637874	0.126642	NOVA2;FFAR2
Hepatocytes	3	221	0.855011	0.975936	0.626681	0.0981642	HSD11B1;ARG1;AQP9
Olfactory Epithelial Cells	3	226	0.865185	0.975936	0.612472	0.0886932	PTPRU;KLHL5;STOM
Retinal Ganglion Cells	2	164	0.869025	0.975936	0.562511	0.0789671	RBPMS;ABLIM3
Enteric Neurons	2	166	0.873408	0.975936	0.555594	0.0752008	FILIP1;CACNA1E
Purkinje Fiber Cells	1	102	0.890533	0.975936	0.451481	0.0523424	NOVA2
Airway Epithelial Cells	1	103	0.892888	0.975936	0.447031	0.0506462	DUOX2
Spermatocytes	1	106	0.899652	0.975936	0.434192	0.0459144	NOTCH3
Urothelial Cells	1	106	0.899652	0.975936	0.434192	0.0459144	ADAM8
Epiblast Cells	1	109	0.905991	0.975936	0.422066	0.0416689	MFAP2
Gastric Chief Cells	1	109	0.905991	0.975936	0.422066	0.0416689	SLCO2A1
Follicular Cells	1	110	0.908014	0.975936	0.418172	0.0403519	TSHR
Merkel Cells	1	111	0.909993	0.975936	0.41435	0.0390807	TRPV4
Pluripotent Stem Cells	1	112	0.91193	0.975936	0.410596	0.0378537	ALPL
Hepatoblasts	1	114	0.91568	0.975936	0.403287	0.035525	CLDN1
Taste Receptor Cells	1	115	0.917495	0.975936	0.399729	0.0344201	CACNA1E
Airway Goblet Cells	1	118	0.922708	0.975936	0.389419	0.0313257	DUOX2
Intercalated Cells	1	118	0.922708	0.975936	0.389419	0.0313257	P2RY14
Dopaminergic Neurons	1	119	0.924372	0.975936	0.386099	0.0303631	NOVA2
Chromaffin Cells	1	122	0.929152	0.975936	0.376469	0.0276639	NOVA2
Enterocytes	2	203	0.933582	0.975936	0.452456	0.0310956	SPON2;COL18A1
Keratinocytes	1	127	0.936459	0.975936	0.361436	0.0237283	SBSN
Trophoblast Cells	1	130	0.940476	0.975936	0.352976	0.0216618	PTGES
Delta Cells	1	131	0.941758	0.975936	0.350243	0.0210169	SPARCL1
Bergmann Glia	1	132	0.943013	0.975936	0.347552	0.0203927	SPARCL1
Ependymal Cells	1	136	0.947767	0.975936	0.337184	0.0180887	ANGPTL2
Enteroendocrine Cells	1	139	0.951071	0.975936	0.329803	0.016545	ENPP2
Cajal-Retzius Cells	1	174	0.977188	0.996225	0.262606	0.00605987	FLRT3
Neurons	2	289	0.986351	0.998365	0.31547	0.00433549	SGIP1;SLC11A1
Germ Cells	1	222	0.992006	0.998365	0.205061	0.00164579	CREB5
Interneurons	1	305	0.998702	0.998702	0.148435	0.000192795	CACNA1E

## Sheet: UC Signalling pathways
Term	Upregulated genes in annotated gene set	Total genes in annotated gene set	P-value	Adjusted P-value	Odds Ratio	Combined Score	Genes
Complement cascade	28	77	2.05569e-25	1.44721e-22	23.3457	36.3636	IGHV3-23;C4BPA;IGHV1-46;C4BPB;IGLV2-11;IGLV3-25;IGHG1;IGLV1-40;IGLV3-27;IGKC;IGKV1-39;IGLV7-46;IGLV1-44;IGLC3;IGKV3-15;IGLC1;IGLC2;IGKV3-11;IGLC7;IGKV1-5;IGLV7-43;IGLV4-69;IGLV3-16;IGLV1-51;IGLV1-36;IGLV2-23;CFB;IGKV3-20
Immunoregulatory interactions between a lymphoid and a non-lymphoid cell	25	119	2.21219e-16	7.78693e-14	10.7727	21.0084	IGHV3-23;ICAM2;IGHV1-46;IGLV2-11;IGLV3-25;IGLV1-40;IGLV3-27;IGKC;IGKV1-39;IGLV7-46;IGLV1-44;IGKV3-15;IGLC3;IGLC1;IGLC2;IGKV3-11;IGLC7;IGKV1-5;IGLV7-43;IGLV4-69;IGLV1-51;IGLV3-16;IGLV1-36;IGLV2-23;IGKV3-20
Innate immune system	36	319	5.4282e-14	1.27382e-11	5.22234	11.2853	IGHV3-23;C4BPA;IGHV1-46;C4BPB;NOD2;IGLV2-11;IGLV3-25;IGHG1;IGLV3-27;IGLV1-40;IGKC;CASP10;IGKV1-39;RPS6KA2;IGLV7-46;IGLV1-44;IGKV3-15;CASP1;IGLC3;IGLC1;IGLC2;IGKV3-11;ZBP1;IGLC7;IGKV1-5;IGLV7-43;DUSP7;IGLV4-69;IGLV3-16;IGLV1-51;IGLV1-36;MAPKAPK2;IGLV2-23;SAA1;CFB;IGKV3-20
Signaling by the B cell receptor (BCR)	17	151	2.76392e-07	4.86449e-05	5.04389	11.2583	LYN;IGLC7;SHC1;IGHV3-23;IGKV1-5;IGHV1-46;IGLV7-43;CD79A;IGLV1-51;IGKC;IGKV1-39;IGKV3-15;IGLC3;IGLC1;IGLC2;IGKV3-11;IGKV3-20
Glycosaminoglycan metabolism	14	110	6.99156e-07	9.84411e-05	5.77381	12.7273	B4GALT3;CHPF;CHPF2;SDC3;HS6ST1;HS3ST1;CHST12;HPSE;AGRN;ST3GAL1;ST3GAL2;ARSB;CHST2;CHST3
Antigen-activated B-cell receptor generation of second messengers	19	211	1.79195e-06	0.000210255	3.93875	9.00474	LYN;SHC2;IGLC7;SHC1;IGHV3-23;IGKV1-5;PIK3R3;IGHV1-46;IGLV7-43;CD79A;IGLV1-51;IGKC;IGKV1-39;IGKV3-15;IGLC3;IGLC1;IGLC2;IGKV3-11;IGKV3-20
Immune system	50	998	3.02526e-06	0.000304254	2.15478	5.01002	IFITM3;IGHV3-23;ICAM2;RNF19B;C4BPA;IGHV1-46;C4BPB;IGHG1;CASP10;RPS6KA2;IGLV7-46;IGLC3;CASP1;FBXO6;IGLC1;IGLC2;IFNAR2;ZBP1;PPP2R5B;DUSP7;IGLV4-69;IGLV3-16;IGLV1-36;MAPKAPK2;CFB;SHC1;PIK3R3;NOD2;IGLV2-11;IGLV3-25;CD79A;IGLV3-27;IGLV1-40;SOCS1;IGKC;IGKV1-39;IGLV1-44;IGKV3-15;IGKV3-11;LYN;IGLC7;STAT3;IGKV1-5;IGLV7-43;ISG20;IGLV1-51;IGLV2-23;SAA1;UBE2O;IGKV3-20
HIF-1 transcriptional activity in hypoxia	10	66	5.6233e-06	0.000494851	7.02718	15.1515	EGLN3;PKM;NOS2;BHLHE40;ADM;FURIN;HIF1A;HK2;ENG;HDAC7
Adaptive immune system	34	606	1.27315e-05	0.000995887	2.3933	5.61056	SHC1;IGHV3-23;ICAM2;RNF19B;PIK3R3;IGHV1-46;IGLV2-11;IGLV3-25;CD79A;IGLV3-27;IGLV1-40;SOCS1;IGKC;IGKV1-39;IGLV7-46;IGLV1-44;IGKV3-15;IGLC3;FBXO6;IGLC1;IGLC2;IGKV3-11;LYN;IGLC7;IGKV1-5;PPP2R5B;IGLV7-43;IGLV4-69;IGLV3-16;IGLV1-51;IGLV1-36;IGLV2-23;UBE2O;IGKV3-20
Oncostatin M	22	311	1.46632e-05	0.00103229	3.03345	7.07395	LYN;ANXA1;CCL11;FLT1;NOS2;STAT3;HP;CXCL1;CXCL3;HIF1A;HK2;CDH3;SOCS1;CEACAM6;SAA1;LCN2;PI3;ITGB6;XDH;SLC16A3;TGM2;S100A7
Glycosaminoglycan biosynthesis: keratan sulfate	5	15	2.42702e-05	0.00155329	19.5251	33.3333	B4GALT3;FUT8;ST3GAL1;CHST2;ST3GAL2
Interleukin-23-mediated signaling events	7	37	3.3078e-05	0.00194058	9.13897	18.9189	NOS2;IL23A;STAT3;IL19;CXCL1;IL17F;IL17A
Interleukin-1 regulation of extracellular matrix	12	120	5.15457e-05	0.0027914	4.3785	10	MMP12;IL15RA;CCL11;NOS2;SAA2;CXCL1;PIM2;CXCL3;ACPP;SOD3;MMP10;RUNX1
Activation of chaperones by IRE1 alpha	7	48	0.000186266	0.00874208	6.68327	14.5833	XBP1;SHC1;WFS1;SRPR;PPP2R5B;KDELR3;EXTL3
Chondroitin sulfate	7	48	0.000186266	0.00874208	6.68327	14.5833	57.3982
Carbohydrate metabolism	16	235	0.000324756	0.0142893	2.88599	6.80851	B4GALT3;CHPF;CHPF2;SDC3;HS6ST1;HK2;HS3ST1;CHST12;HPSE;AGRN;ST3GAL1;ST3GAL2;ARSB;CHST2;PFKP;CHST3
Unfolded protein response	8	79	0.000837139	0.0329714	4.41277	10.1266	XBP1;SHC1;WFS1;SRPR;PPP2R5B;KDELR3;EXTL3;HERPUD1
O-glycan biosynthesis	5	30	0.00084302	0.0329714	7.80401	16.6667	GALNT2;GALNT18;ST3GAL1;GALNT10;ST3GAL2
O-linked glycosylation of mucins	7	63	0.00101195	0.0374956	4.88934	11.1111	MUC1;GALNT2;GALNT18;ST3GAL1;MUC4;GALNT10;ST3GAL2
Cytokine-cytokine receptor interaction	16	265	0.00118689	0.0399969	2.53433	6.03774	ACVR1;IFNAR2;IL15RA;CCL24;TNFRSF6B;CCL11;FLT1;TNFSF13;IL19;INHBB;CXCL1;CXCL3;IL23A;KDR;IL17A;PF4
Nitric oxide effects	3	9	0.00119309	0.0399969	19.4511	33.3333	NOS2;NOS3;XDH
Cell junction organization	8	84	0.00125418	0.0401336	4.12139	9.52381	CDH5;CDH3;CADM1;CLDN12;LAMC2;PARVB;PVRL4;CLDN1
Chondroitin sulfate biosynthesis	4	20	0.00140056	0.0427092	9.74	20	CHPF;CHPF2;CHST12;CHST3
Post-translational protein modification	13	196	0.001456	0.0427092	2.79422	6.63265	B4GALT3;GALNT2;GALNT18;FURIN;GALNT10;FUT8;MUC1;STS;MGAT1;ST3GAL1;MUC4;ST3GAL2;ARSB
Calcitonin-like ligand receptors	3	10	0.00167263	0.0471013	16.6715	30	RAMP2;ADM2;ADM
Signaling events mediated by VEGFR1 and VEGFR2	7	70	0.00188589	0.0476542	4.34451	10	CDH5;FLT1;NOS3;MAPKAPK2;KDR;GRB10;SHB
Signaling events mediated by stem cell factor receptor (c-Kit)	6	52	0.00189534	0.0476542	5.09429	11.5385	LYN;SOCS1;SHC1;STAT3;GRB10;SH2B2
Vitamin B12 metabolism	6	52	0.00189534	0.0476542	5.09429	11.5385	GIF;SAA4;SAA1;SAA2;SAA2-SAA4;SOD3
Glycosaminoglycan biosynthesis: chondroitin sulfate	4	22	0.00203198	0.049328	8.65689	53.6619	CHPF;CHPF2;CHST12;CHST3

## Sheet: CD Signalling pathways
Term	Upregulated genes in annotated gene set	Total genes in annotated gene set	P-value	Adjusted P-value	Odds Ratio	Combined Score	Genes
Immune system	57	998	1.2935e-11	8.87339e-09	3.04192	76.2642	IFITM2;NCF2;IL1RAP;MRC2;FCGR3A;CTSO;IGHG2;CTSL;IGLV7-46;RPS6KA2;CTSH;B2M;CD34;CTSC;CTSB;CCR2;IFNAR2;ZBP1;GBP5;IRAK3;PDCD1LG2;HCK;IL3RA;TLR8;LCP2;TLR4;CFB;IGKV2-30;CD274;C1S;SHC1;C1R;PTAFR;DAPP1;PIK3R3;CSF2RB;NLRC4;NOD2;MEFV;IGLV2-11;IRAK2;IGLV1-44;S100A12;FYN;GBP2;FCGR1A;GBP1;FCGR1B;LYN;STAT2;STAT3;LILRB1;LILRB2;LILRB3;LILRB4;IGLV1-51;IL2RA
Leptin influence on immune response	17	110	1.88391e-10	6.46181e-08	8.66345	193.996	CCR1;CSF3R;FCER1G;NCF2;MMP2;PTAFR;PRF1;FPR1;IL1RAP;MMP9;IL2RA;ITGAX;CD38;TLR8;MNDA;CCL18;CCR2
Extracellular matrix organization	15	93	1.20654e-09	2.75894e-07	9.07711	186.403	COL18A1;COL15A1;LEPRE1;MMP2;COL23A1;MMP8;MMP9;MMP25;ADAMTS2;MMP14;COL4A2;COL4A1;COL5A3;TIMP2;TLL2
Interleukin-2 signaling pathway	47	847	2.43326e-09	4.17305e-07	2.89463	57.4122	SHC1;PLEK;PRF1;PIK3R3;CSF2RB;IL1RAP;CACNA1C;SAMHD1;PRSS23;MEOX1;PREX1;CTSO;IL18RAP;CYTH4;PLAU;TIMP2;STAT4;ITGAX;KDR;S1PR1;CTSH;FYN;PIM2;IL12RB1;GBP1;CTSC;IL12RB2;CTSB;CCR2;LYN;CCR1;FCER1G;ACSL1;CD300A;STAT3;FGR;GPRC5B;RAB31;VNN2;IL2RA;IL3RA;ADAM8;LCP2;CD68;TLR4;TRIB2;MYO1F
Cytokine-cytokine receptor interaction	23	265	1.4953e-08	1.88113e-06	4.53617	81.7343	ACVR1;CCR1;PDGFRB;IFNAR2;CXCL6;CCL11;CSF3R;FLT1;TNFRSF10C;CSF2RB;IL1RAP;OSMR;CXCL11;IL18RAP;IL2RA;CXCR2;IL3RA;KDR;PLEKHO2;CCL18;IL12RB1;CCR2;IL12RB2
Oncostatin M	25	311	1.6453e-08	1.88113e-06	4.18322	74.9749	CXCL6;CCL11;FLT1;C1S;EPAS1;C1R;HSD11B1;HCAR3;NUAK1;PLAU;TIMP2;S100A12;CTSH;B2M;CTSB;TGM2;LYN;MMP2;STAT3;OSMR;CDH11;ALPL;CHI3L1;S100A9;S100A8
Immune system signaling by interferons, interleukins, prolactin, and growth hormones	23	280	4.17115e-08	4.08773e-06	4.2681	72.5256	LYN;IFNAR2;GBP5;IFITM2;SHC1;STAT2;PTAFR;STAT3;PIK3R3;CSF2RB;IRAK3;IL1RAP;NOD2;HCK;IRAK2;IL2RA;IL3RA;FYN;GBP2;FCGR1A;B2M;GBP1;FCGR1B
Alpha-M beta-2 integrin signaling	9	41	1.65256e-07	1.41707e-05	13.1161	204.817	LYN;FGR;HCK;SELPLG;PLAU;MMP2;FYN;MMP9;JAM2
Signaling by interleukins	13	109	5.98023e-07	4.55827e-05	6.35512	91.0666	LYN;SHC1;STAT3;PIK3R3;CSF2RB;IRAK3;IL1RAP;NOD2;HCK;IRAK2;IL2RA;IL3RA;FYN
MAPK cascade role in angiogenesis	10	64	9.7904e-07	6.34033e-05	8.647	119.646	NRP1;ROBO4;MMP14;PLXND1;SHC1;MMP2;KDR;TIMP2;MMP9;ROBO1
Innate immune system	22	319	1.63441e-06	9.3434e-05	3.51669	46.8572	ZBP1;C1S;C1R;IRAK3;NOD2;NLRC4;MEFV;IGLV2-11;IGHG2;IGLV1-51;CTSL;IRAK2;RPS6KA2;IGLV7-46;IGLV1-44;S100A12;TLR8;TLR4;CFB;IGKV2-30;CTSB;CCR2
Activation of matrix metalloproteinases	7	30	2.60262e-06	0.000137338	14.1323	181.727	COL18A1;MMP25;MMP14;MMP2;TIMP2;MMP8;MMP9
Chemokine signaling pathway	16	189	3.28757e-06	0.000161091	4.35468	54.9794	LYN;CCR1;CXCL6;CCL11;SHC1;STAT2;STAT3;PIK3R3;GNG11;FGR;PREX1;HCK;CXCL11;CXCR2;CCL18;CCR2
Interleukin-3, interleukin-5, and GM-CSF signaling	8	45	4.43674e-06	0.000202907	10.0566	123.954	LYN;HCK;SHC1;IL2RA;IL3RA;PIK3R3;CSF2RB;FYN
TGF-beta regulation of extracellular matrix	30	565	5.19368e-06	0.000222679	2.68215	32.6366	CXCL6;COL15A1;NRP2;C1S;SHC1;C1R;LTBP2;AEBP1;CLDN1;CDH5;RGS5;CTSL;DPYSL2;S1PR1;STOM;FYN;NRCAM;GBP2;CD34;ADAMTS6;CTSC;CCR2;LHFP;HEYL;COL4A2;ACKR4;CHI3L1;TGFBI;CFB;FBN1
TNF-alpha effects on cytokine activity, cell motility, and apoptosis	13	135	6.77179e-06	0.000273262	4.99407	59.4432	IFNAR2;CCR1;CCL11;SPHK1;CSF2RB;MMP9;CXCL11;IL2RA;CXCR2;LCP2;ITGA5;CCDC3;CMKLR1
Collagen biosynthesis and modifying enzymes	9	64	8.40961e-06	0.0003205	7.62217	89.0738	COL18A1;ADAMTS2;COL15A1;COL4A2;LEPRE1;COL4A1;COL5A3;COL23A1;TLL2
Immunoregulatory interactions between a lymphoid and a non-lymphoid cell	12	119	9.51703e-06	0.000343615	5.24757	60.6747	IGLV2-11;FCGR3A;IGLV1-51;IGLV7-46;IGLV1-44;LILRB1;LILRB2;LILRB3;B2M;CD34;LILRB4;IGKV2-30
Beta-1 integrin cell surface interactions	9	66	1.08839e-05	0.000373318	7.35398	84.0429	COL18A1;PLAU;COL4A1;ITGA5;TGFBI;NID1;JAM2;TGM2;FBN1
PDGFB signaling pathway	12	129	2.16538e-05	0.000707356	4.7966	51.517	PDGFRB;LYN;FGR;HCK;DOCK4;SHC1;SPHK1;STAT3;GRB10;S1PR1;PIK3R3;FYN
Inhibition of matrix metalloproteinases	4	9	2.39291e-05	0.000746153	36.9189	392.832	MMP14;MMP2;TIMP2;MMP9
Jak-STAT signaling pathway	15	199	2.65983e-05	0.000793323	3.82698	40.316	IFNAR2;PTPRU;CSF3R;STAT2;STAT3;PIK3R3;PTPRM;CSF2RB;OSMR;PTPRE;IL2RA;IL3RA;STAT4;IL12RB1;IL12RB2
Matrix metalloproteinases	6	29	2.90106e-05	0.000829218	12.0847	126.259	MMP25;MMP14;MMP2;TIMP2;MMP8;MMP9
Beta-3 integrin cell surface interactions	7	43	3.24114e-05	0.000855164	9.02296	93.2703	PDGFRB;PLAU;COL4A1;SPHK1;KDR;TGFBI;FBN1
PI3K class IB pathway in neutrophils	7	43	3.24114e-05	0.000855164	9.02296	93.2703	FGR;PREX1;HCK;CYTH4;FPR1;DAPP1;MYO1F
Complement cascade	9	77	3.85568e-05	0.000979627	6.16089	62.6154	IGLV2-11;IGHG2;IGLV1-51;C1S;C1R;IGLV7-46;IGLV1-44;CFB;IGKV2-30
Interleukin-12	7	45	4.4e-05	4.39935e-05	8.54719	85.7409	IL18RAP;IL2RA;STAT3;PRF1;STAT4;IL12RB1;IL12RB2
Interleukin-3 signaling pathway	7	45	4.39935e-05	0.00103189	8.54719	85.7409	LYN;HCK;SHC1;STAT3;IL3RA;CSF2RB;FYN
Focal adhesion	16	233	4.51265e-05	0.00103189	3.46383	34.6592	PDGFRB;FLT1;VWF;SHC1;PIK3R3;PARVB;FGR;HCK;COL4A2;COL4A1;COL5A3;KDR;ITGAX;FLNA;FYN;ITGA5
Adaptive immune system	29	606	5.06812e-05	0.00112153	2.3927	23.6637	CD274;NCF2;SHC1;DAPP1;PIK3R3;MRC2;IGLV2-11;FCGR3A;CTSO;CTSL;IGLV7-46;IGLV1-44;CTSH;FYN;FCGR1A;FCGR1B;B2M;CD34;CTSC;CTSB;LYN;LILRB1;PDCD1LG2;LILRB2;LILRB3;LILRB4;IGLV1-51;LCP2;IGKV2-30
Signaling by VEGF	4	11	6.05717e-05	0.0012985	26.3679	256.077	NRP1;NRP2;FLT1;KDR
GPCR ligand binding	22	410	8.11468e-05	0.00168687	2.67919	25.236	CCR1;CXCL6;RAMP2;PTGIR;CCL11;P2RY14;PTAFR;EMR1;FPR1;EMR2;GPR4;GNG11;TSHR;HCAR2;HCAR3;CXCL11;CXCR2;APLNR;S1PR1;ACKR4;FFAR2;CCR2
Signaling events mediated by PTP1B	7	52	0.000114037	0.00230086	7.21504	65.5053	PDGFRB;FGR;LYN;HCK;SHC1;STAT3;FYN
Platelet adhesion to exposed collagen	4	13	0.000126847	0.00248621	20.5063	183.993	LYN;FCER1G;VWF;FYN
Thymic stromal lymphopoietin (TSLP) pathway	9	90	0.000132202	0.00251919	5.16866	46.1622	CCR1;CD274;CCL11;LAMP3;IL2RA;IL3RA;CCL18;CLDN1;CCR2
Binding of chemokines to chemokine receptors	7	54	0.000145517	0.00269796	6.90731	61.0276	CCR1;CXCL6;CXCL11;CCL11;CXCR2;ACKR4;CCR2
Interleukin-27-mediated signaling events	5	26	0.000198954	0.00359165	11.0047	93.7871	STAT2;STAT3;STAT4;IL12RB1;IL12RB2
Interleukin receptor SHC signaling	5	28	0.000286973	0.00504778	10.0468	81.9427	SHC1;IL2RA;IL3RA;PIK3R3;CSF2RB
NrCAM interactions	3	7	0.000319478	0.00547905	34.5318	277.94	NRP2;NRCAM;ANK1
Interleukin-12-mediated signaling events	7	65	0.000467621	0.00768335	5.59415	42.8951	IL18RAP;IL2RA;STAT3;STAT4;IL12RB1;B2M;IL12RB2
Integrin cell surface interactions	8	85	0.000470409	0.00768335	4.82251	36.9496	VWF;COL4A2;COL4A1;SHC1;ITGAX;ITGA5;JAM2;FBN1
CBL signaling regulation	4	18	0.000498694	0.00795591	13.1792	100.209	LYN;HCK;PIK3R3;FYN
Hemostasis pathway	22	468	0.000515367	0.00803503	2.32373	17.5921	LYN;NFE2;DOCK4;PTGIR;FCER1G;SELPLG;VWF;SHC1;PLEK;HBB;PIK3R3;GNG11;F5;FGR;EHD2;PLAU;ITGAX;FLNA;LCP2;FYN;ITGA5;JAM2
BDNF signaling pathway	15	261	0.000534478	0.00814782	2.8533	21.4974	DOCK4;IFITM2;IGFBP5;LMO4;GNG11;NUAK1;GPRC5B;PXDN;CDH11;ALPL;RBMS1;TGFBI;TRIB2;PTRF;FBN1
Glycoprotein VI-mediated activation cascade	5	33	0.000634745	0.00946598	8.25059	60.7432	LYN;FCER1G;PIK3R3;FYN;LCP2
Interleukin-4 regulation of apoptosis	15	267	0.000675828	0.00986422	2.7845	20.3257	FCER1G;ARG1;TPK1;CSF2RB;NUAK1;CTSL;TIMP2;S1PR1;RBMS1;CHI3L1;GBP2;TLR4;CTSC;TNS1;FBN1
Ephrin receptor A forward pathway	5	34	0.000731248	0.0103966	7.96568	57.5183	LYN;FGR;HCK;ARHGEF15;FYN
cAMP receptor, G-protein-independent pathways inferred from amoeba model	3	9	0.000742616	0.0103966	23.0188	165.858	STAT2;STAT3;STAT4

## Sheet: UC Biological processes
Term	Upregulated genes in annotated gene set	Total genes in annotated gene set	P-value	Adjusted P-value	Odds Ratio	Combined Score	Genes
positive regulation of cell motility (GO:2000147)	23	221	1.00514e-08	2.43545e-05	4.66047	85.8252	ACVR1;SEMA6B;CCL24;XBP1;CCL11;FLT1;MMP7;SEMA4B;STAT3;PIK3R3;LAMC2;SEMA4F;CLDN1;DUOX1;CDH5;SMO;CEACAM6;PODXL;DUOXA2;KDR;ADAM9;ROR2;DUOX2
vasculogenesis (GO:0001570)	9	33	8.58948e-08	0.000100756	14.7515	240.009	RAMP2;SHH;EGFL7;SOX18;KDR;APLNR;ADM;RASIP1;ENG
blood vessel morphogenesis (GO:0048514)	11	56	1.24749e-07	0.000100756	9.6444	153.317	SHH;EGFL7;RAMP2;FLT1;SOX18;GJA5;KDR;APLNR;ADM;RASIP1;ENG
regulation of cell migration (GO:0030334)	30	408	1.8302e-07	0.000110865	3.20106	49.6602	ACVRL1;ROBO4;CCL11;FLT1;PIK3R3;LAMC2;CLDN1;AMOT;CDH5;SHH;DUSP10;PODXL;GNA12;KDR;PLXNA1;ARSB;SEMA6B;ACVR1;CCL24;XBP1;ANXA1;MMP7;SEMA4B;STAT3;SEMA4F;SMO;CEACAM6;ADAM9;ROR2;ENG
positive regulation of cytokine production (GO:0001819)	24	335	4.86459e-06	0.00203468	3.08441	37.7332	ZBP1;XBP1;ANXA1;CADM1;NOS2;STAT3;CXCL17;NOD2;HIF1A;AGT;RUNX1;SULF2;CCDC88B;SLC7A5;NLRP9;RGCC;IL23A;POU2AF1;SAA1;IL17F;HPSE;TMEM106A;IL17A;CD276
positive regulation of cell migration (GO:0030335)	21	269	5.10292e-06	0.00203468	3.37447	41.1203	ACVR1;SEMA6B;CCL24;XBP1;CCL11;FLT1;MMP7;SEMA4B;STAT3;PIK3R3;LAMC2;SEMA4F;CLDN1;HIF1A;CDH5;SMO;CEACAM6;PODXL;KDR;ADAM9;ROR2
glycosaminoglycan biosynthetic process (GO:0006024)	12	97	5.87816e-06	0.00203468	5.56987	67.085	B4GALT3;CHPF;CHST12;CHPF2;SDC3;AGRN;HS6ST1;ST3GAL1;ST3GAL2;CHST2;HS3ST1;CHST3
positive regulation of angiogenesis (GO:0045766)	13	116	7.32842e-06	0.0022196	4.98505	58.942	XBP1;RAMP2;FLT1;NOS3;HIF1A;HK2;RUNX1;CDH5;PKM;ADM2;ZC3H12A;KDR;APLNR
positive regulation of vasculature development (GO:1904018)	12	102	9.94213e-06	0.00267664	5.25908	60.5779	CDH5;XBP1;RAMP2;FLT1;NOS3;ADM2;ZC3H12A;KDR;APLNR;HIF1A;HK2;RUNX1
response to lipopolysaccharide (GO:0032496)	15	159	1.24521e-05	0.00301714	4.12236	46.5564	XBP1;NOS2;NOS3;CXCL1;NOD2;CXCL3;SBNO2;SLPI;TNIP3;ZC3H12A;MAPKAPK2;CASP1;ADAM9;S100A7;PF4
vascular associated smooth muscle cell differentiation (GO:0035886)	4	8	2.57374e-05	0.00566925	38.984	411.966	EFEMP2;RAMP2;APLNR;ENG
acute inflammatory response (GO:0002526)	6	27	4.68884e-05	0.00946755	11.1733	111.372	PLSCR1;VNN1;HP;SAA1;C2CD4A;APOL2
regulation of angiogenesis (GO:0045765)	16	203	5.98118e-05	0.011148	3.38547	32.9213	XBP1;RAMP2;FLT1;NOS3;HIF1A;HK2;RUNX1;AMOT;CDH5;RGCC;ADM2;ZC3H12A;KDR;APLNR;IL17F;PF4
smooth muscle tissue development (GO:0048745)	4	10	7.41659e-05	0.012836	25.9867	247.113	SHH;EFEMP2;SMO;ENG
cytokine-mediated signaling pathway (GO:0019221)	32	621	0.000114978	0.0185728	2.17628	19.7406	IFITM3;PLVAP;CCL11;TNFRSF6B;SHC1;CXCL1;NOD2;CXCL3;HIF1A;CNN2;DUOX1;MUC1;SOCS1;GRB10;CASP1;DUOX2;IFNAR2;CCL24;IL15RA;ANXA1;NOS2;STAT3;TNFSF13;IL19;ISG20;IL23A;LCN2;SAA1;IL17F;P4HB;PF4;IL17A
cellular response to lipopolysaccharide (GO:0071222)	11	120	0.000228622	0.0309843	3.96853	33.2699	LYN;SBNO2;XBP1;TNIP3;ZC3H12A;CASP1;ADAM9;CXCL1;NOD2;CXCL3;PF4
artery development (GO:0060840)	5	23	0.000230176	0.0309843	10.8428	90.8265	ACVRL1;EFEMP2;GJA5;APLNR;ENG
membrane protein ectodomain proteolysis (GO:0006509)	5	23	0.000230176	0.0309843	10.8428	90.8265	BACE1;BACE2;MMP7;HM13;ADAM9
positive regulation of epithelial cell proliferation (GO:0050679)	11	123	0.000283749	0.0361855	3.86163	31.5396	MMP12;CCL24;XBP1;EGFL7;CDH3;CCL11;KDR;NOD2;CLDN1;HIF1A;BMP6
circulatory system development (GO:0072359)	11	126	0.000349681	0.0423638	3.76031	29.9264	ACVR1;ACVRL1;CDH5;SHH;RAMP2;SOX18;FLRT3;HEG1;APLNR;ZFPM2;MIXL1
negative regulation of macromolecule metabolic process (GO:0010605)	14	194	0.000422514	0.0470761	3.06603	23.8209	ACVRL1;NOS2;PLA2G3;HIF1A;RUNX1;SLC7A5;SMO;CREB3L1;ZC3H12A;KDR;APLNR;XDH;ENG;WNT4
regulation of cytokine production (GO:0001817)	12	150	0.000427489	0.0470761	3.42135	26.5414	ZBP1;LYN;CCDC88B;RGCC;ANXA1;CADM1;NOS2;MAPKAPK2;SAA1;IL17F;AGT;CD276
positive regulation of wound healing (GO:0090303)	6	40	0.000460818	0.0470761	6.89653	52.9826	DUOX1;XBP1;ANXA1;HPSE;CLDN1;DUOX2
regulation of interleukin-6 production (GO:0032675)	10	110	0.000466292	0.0470761	3.92632	30.1176	XBP1;NOS2;POU2AF1;ZC3H12A;MAPKAPK2;STAT3;IL17F;NOD2;TMEM106A;IL17A
vascular associated smooth muscle cell development (GO:0097084)	3	7	0.000516229	0.0478357	29.1796	220.86	EFEMP2;RAMP2;ENG
positive regulation of collagen biosynthetic process (GO:0032967)	4	16	0.000569878	0.0478357	12.9893	97.0315	RGCC;CREB3L1;RUNX1;WNT4
cellular response to cytokine stimulus (GO:0071345)	25	482	0.000574383	0.0478357	2.17436	16.2256	CCL11;SHC1;CXCL1;HIF1A;DUOX1;SBNO2;MUC1;SOCS1;ZC3H12A;GRB10;CASP1;DUOX2;IFNAR2;CCL24;XBP1;ANXA1;NOS2;STAT3;IL19;IL23A;LCN2;SAA1;IL17F;PF4;IL17A
regulation of pathway-restricted SMAD protein phosphorylation (GO:0060393)	7	58	0.000612605	0.0478357	5.37006	39.7266	ACVRL1;ACVR1;RBPMS;PMEPA1;INHBB;BMP6;ENG
positive regulation of interleukin-6 production (GO:0032755)	8	76	0.000646074	0.0478357	4.60816	33.8451	XBP1;NOS2;POU2AF1;STAT3;IL17F;NOD2;TMEM106A;IL17A
cellular response to molecule of bacterial origin (GO:0071219)	10	115	0.00066297	0.0478357	3.73838	27.3604	SBNO2;XBP1;TNIP3;ZC3H12A;CASP1;ADAM9;CXCL1;NOD2;CXCL3;PF4
regulation of cytokine production involved in inflammatory response (GO:1900015)	6	43	0.00068673	0.0478357	6.33637	46.1514	NOS2;ZC3H12A;STAT3;NOD2;HIF1A;IL17A
positive regulation of T cell differentiation (GO:0045582)	6	43	0.00068673	0.0478357	6.33637	46.1514	SHH;XBP1;DUSP10;SOCS1;VNN1;IL23A
aorta morphogenesis (GO:0035909)	4	17	0.000730467	0.0478357	11.9895	86.5864	ACVRL1;EFEMP2;ADAMTS9;ENG
mesenchyme morphogenesis (GO:0072132)	4	17	0.000730467	0.0478357	11.9895	86.5864	ACVR1;ACVRL1;NOS3;ENG
vasculature development (GO:0001944)	4	17	0.000730467	0.0478357	11.9895	86.5864	ACVRL1;CDH5;SOX18;APLNR
positive regulation of collagen metabolic process (GO:0010714)	4	17	0.000730467	0.0478357	11.9895	86.5864	RGCC;CREB3L1;RUNX1;WNT4
positive regulation of cytokine production involved in inflammatory response (GO:1900017)	4	17	0.000730467	0.0478357	11.9895	86.5864	STAT3;NOD2;HIF1A;IL17A

## Sheet: CD Biological processes
Term	Upregulated genes in annotated gene set	Total genes in annotated gene set	P-value	Adjusted P-value	Odds Ratio	Combined Score	Genes
cytokine-mediated signaling pathway (GO:0019221)	46	621	2.26088e-13	5.30403e-10	3.97843	115.843	CXCL6;PLVAP;SPI1;CCL11;CSF3R;IFITM2;SHC1;PTAFR;FPR1;CSF2RB;IL1RAP;NOD2;SAMHD1;IL18RAP;IRAK2;CXCR2;STAT4;GRB10;ITGAX;S1PR1;FYN;IL12RB1;CCL18;FCGR1A;GBP2;B2M;GBP1;DUOX2;IL12RB2;CCR2;IFNAR2;CCR1;FCER1G;STAT2;MMP2;STAT3;MSN;IRAK3;LILRB2;OSMR;LILRB4;MMP9;HCK;CXCL11;IL2RA;IL3RA
extracellular matrix organization (GO:0030198)	31	300	4.65116e-13	5.45581e-10	5.6033	159.114	COL18A1;COL15A1;NID1;LOXL1;ADAMTS5;MMP25;ADAMTS2;CTSL;SH3PXD2B;KDR;TIMP2;ITGAX;JAM2;ADAMTS6;VWF;MMP2;COL23A1;MMP8;MMP9;MMP14;COL4A2;COL4A1;SMOC1;COL5A3;PXDN;MFAP2;TLL2;ADAM8;TGFBI;ITGA5;FBN1
extracellular structure organization (GO:0043062)	26	216	1.12913e-12	6.39015e-10	6.5977	181.5	COL18A1;COL15A1;NID1;LOXL1;ADAMTS5;MMP25;ADAMTS2;KDR;ITGAX;JAM2;ADAMTS6;VWF;MMP2;COL23A1;MMP8;MMP9;MMP14;COL4A2;COL4A1;SMOC1;COL5A3;PXDN;MFAP2;TGFBI;ITGA5;FBN1
external encapsulating structure organization (GO:0045229)	26	217	1.2579e-12	6.39015e-10	6.56281	179.831	COL18A1;COL15A1;NID1;LOXL1;ADAMTS5;MMP25;ADAMTS2;KDR;ITGAX;JAM2;ADAMTS6;VWF;MMP2;COL23A1;MMP8;MMP9;MMP14;COL4A2;COL4A1;SMOC1;COL5A3;PXDN;MFAP2;TGFBI;ITGA5;FBN1
neutrophil activation involved in immune response (GO:0002283)	39	485	1.36193e-12	6.39015e-10	4.29936	117.468	PTAFR;FPR1;HBB;LILRA2;SIRPB1;HK3;MMP25;PLAU;CXCR2;TIMP2;ITGAX;S100A12;CTSH;STOM;B2M;CTSC;TXNDC5;CTSB;SIGLEC14;FCER1G;CD93;ARG1;CD300A;SLC11A1;LILRB2;OLFM4;LILRB3;MMP8;MMP9;FGR;RAB31;CLEC4D;CHI3L1;ADAM8;MNDA;PLEKHO2;CD68;S100A9;S100A8
neutrophil degranulation (GO:0043312)	38	481	4.58121e-12	1.63458e-09	4.20734	109.85	PTAFR;FPR1;HBB;SIRPB1;HK3;MMP25;PLAU;CXCR2;TIMP2;ITGAX;S100A12;CTSH;STOM;B2M;CTSC;TXNDC5;CTSB;SIGLEC14;FCER1G;CD93;ARG1;CD300A;SLC11A1;LILRB2;OLFM4;LILRB3;MMP8;MMP9;FGR;RAB31;CLEC4D;CHI3L1;ADAM8;MNDA;PLEKHO2;CD68;S100A9;S100A8
cellular response to cytokine stimulus (GO:0071345)	38	482	4.87726e-12	1.63458e-09	4.19764	109.334	CCL11;CSF3R;IFITM2;SELPLG;SHC1;PTAFR;FPR1;CSF2RB;IL1RAP;IRAK2;NLRP7;STAT4;GRB10;ITGAX;S1PR1;FYN;IL12RB1;CCL18;GBP2;GBP1;DUOX2;IL12RB2;CCR2;IFNAR2;CCR1;GBP5;STAT2;MMP2;STAT3;IRAK3;OSMR;MMP9;HCK;IL2RA;IL3RA;CHI3L1;MNDA;TLR4
neutrophil mediated immunity (GO:0002446)	38	488	7.07519e-12	2.0748e-09	4.14038	106.302	PTAFR;FPR1;HBB;SIRPB1;HK3;MMP25;PLAU;CXCR2;TIMP2;ITGAX;S100A12;CTSH;STOM;B2M;CTSC;TXNDC5;CTSB;SIGLEC14;FCER1G;CD93;ARG1;CD300A;SLC11A1;LILRB2;OLFM4;LILRB3;MMP8;MMP9;FGR;RAB31;CLEC4D;CHI3L1;ADAM8;MNDA;PLEKHO2;CD68;S100A9;S100A8
inflammatory response (GO:0006954)	24	230	1.74994e-10	4.56151e-08	5.58474	125.468	CCR1;GGT5;CXCL6;PTGIR;CCL11;NRROS;SLC11A1;STAT3;FPR1;NLRC4;MEFV;MMP25;CXCL11;IL2RA;CXCR2;CHI3L1;ADAM8;CCL18;TLR4;S100A9;APOL3;S100A8;CMKLR1;CCR2
regulation of cell migration (GO:0030334)	31	408	1.19471e-09	2.80278e-07	3.97574	81.683	PTPRU;ROBO4;CCL11;FLT1;PLXND1;TWIST2;PIK3R3;LDB2;CLDN1;ROBO1;CDH5;PLAU;PODXL;PDPN;ITGAX;KDR;ENPP2;FLNA;CTSH;ACVR1;CCR1;PDGFRB;IGFBP5;LMO4;SPHK1;STAT3;MMP9;FGR;MMP14;AMOTL1;ENG
positive regulation of cell migration (GO:0030335)	24	269	4.20259e-09	8.96299e-07	4.68628	90.3869	ACVR1;CCR1;PDGFRB;NRP1;CCL11;FLT1;SPHK1;STAT3;TWIST2;PIK3R3;CLDN1;MMP9;FGR;CDH5;SYDE1;MMP14;PLAU;PODXL;PDPN;KDR;ENPP2;ITGAX;CTSH;CCR2
negative regulation of lymphocyte proliferation (GO:0050672)	10	39	6.6223e-09	1.29466e-06	16.1219	303.621	LYN;CD274;IL4I1;ARG1;CD300A;LILRB1;MNDA;LILRB2;PDCD1LG2;LILRB4
positive regulation of cell motility (GO:2000147)	21	221	1.31384e-08	2.37098e-06	4.99769	90.6967	ACVR1;CCR1;PDGFRB;CCL11;FLT1;SPHK1;STAT3;TWIST2;PIK3R3;CLDN1;MMP9;FGR;CDH5;MMP14;PLAU;PODXL;PDPN;KDR;ITGAX;CTSH;DUOX2
regulation of interleukin-10 production (GO:0032653)	10	48	5.73665e-08	9.61299e-06	12.2979	205.053	CD274;STAT3;LILRB1;NOD2;PDCD1LG2;MMP8;CD34;LILRB4;TRIB2;TLR4
regulation of angiogenesis (GO:0045765)	19	203	8.26593e-08	1.29279e-05	4.89492	79.829	RAMP2;FLT1;PLXND1;NPR1;SERPINF1;SPHK1;TIE1;PTPRM;RUNX1;CDH5;COL4A2;RHOJ;KDR;APLNR;ITGAX;CTSH;CHI3L1;CD34;CCR2
blood vessel morphogenesis (GO:0048514)	10	56	2.6807e-07	3.93058e-05	10.155	153.665	NRP1;EGFL7;RAMP2;FLT1;SOX18;COL4A1;KDR;APLNR;RASIP1;ENG
vasculogenesis (GO:0001570)	8	33	3.57796e-07	4.93759e-05	14.893	221.061	PDGFRB;RAMP2;EGFL7;SOX18;KDR;APLNR;RASIP1;ENG
negative regulation of T cell activation (GO:0050868)	9	45	3.87506e-07	5.05049e-05	11.6563	172.089	CD274;IL4I1;ARG1;LILRB1;LILRB2;PDCD1LG2;LILRB4;LAX1;HAVCR2
regulation of inflammatory response (GO:0050727)	18	206	5.05886e-07	6.24637e-05	4.52662	65.6222	ZBP1;SPHK1;GPR4;NOD2;MEFV;MMP8;MMP9;HCK;CDH5;GPRC5B;FNDC4;S100A12;FFAR2;TLR4;S100A9;S100A8;PTGES;CCR2
negative regulation of interleukin-10 production (GO:0032693)	6	17	9.39715e-07	0.000110229	25.2835	350.877	CD274;LILRB1;PDCD1LG2;MMP8;LILRB4;TRIB2
positive regulation of cytokine production (GO:0001819)	23	335	1.02407e-06	0.000114403	3.5057	48.3496	ZBP1;GBP5;CD274;FCER1G;SLC11A1;SPHK1;STAT3;LILRB1;LILRB2;NOD2;LILRA2;MMP8;RUNX1;FGR;TLR8;CHI3L1;FFAR2;IL12RB1;CD34;TLR4;CCR2;HAVCR2;IL12RB2
positive regulation of angiogenesis (GO:0045766)	13	116	1.22919e-06	0.000128314	5.92109	80.581	RAMP2;FLT1;SPHK1;TIE1;RUNX1;CDH5;KDR;APLNR;ITGAX;CTSH;CHI3L1;ITGA5;CD34
cellular component disassembly (GO:0022411)	10	66	1.31267e-06	0.000128314	8.33732	112.916	ADAMTS5;MMP14;CTSL;MMP2;SH3PXD2B;TIMP2;TLL2;ADAM8;MMP8;MMP9
extracellular matrix disassembly (GO:0022617)	10	66	1.31267e-06	0.000128314	8.33732	112.916	ADAMTS5;MMP14;CTSL;MMP2;SH3PXD2B;TIMP2;TLL2;ADAM8;MMP8;MMP9
negative regulation of immune response (GO:0050777)	16	178	1.49684e-06	0.000138403	4.653	62.4068	GGT5;LYN;PTGIR;RAMP2;SPI1;CD300A;IRAK3;LILRB1;TSHR;FGR;HCK;FCGR3A;FYN;FCGR1A;CCR2;HAVCR2
regulation of interleukin-1 beta production (GO:0032651)	11	83	1.53387e-06	0.000138403	7.14428	95.6456	GBP5;NLRP7;STAT3;TLR8;MNDA;NOD2;NLRC4;MEFV;LILRA2;TLR4;LILRB4
response to lipopolysaccharide (GO:0032496)	15	159	1.7346e-06	0.000150717	4.90012	64.9988	GGT5;CD274;CXCL6;SLC11A1;IRAK3;LILRB1;PDCD1LG2;NOD2;LILRB2;CXCL11;NLRP7;CD68;S100A9;TLR4;S100A8
positive regulation of vasculature development (GO:1904018)	12	102	1.87903e-06	0.000157436	6.24423	82.3286	CDH5;RAMP2;FLT1;SPHK1;TIE1;KDR;APLNR;ITGAX;CTSH;CHI3L1;CD34;RUNX1
negative regulation of cytokine production (GO:0001818)	16	182	2.0072e-06	0.000162375	4.53995	59.5585	CD274;SLC11A1;IRAK3;LILRB1;PDCD1LG2;MEFV;MMP8;LILRB4;NLRP7;TLR8;TRIB2;CD34;TLR4;GBP1;CMKLR1;HAVCR2
regulation of interferon-gamma production (GO:0032649)	11	86	2.19488e-06	0.000171639	6.85746	89.3485	CD274;SLC11A1;TLR8;LILRB1;PDCD1LG2;IL12RB1;TLR4;LILRB4;CCR2;HAVCR2;IL12RB2
innate immune response (GO:0045087)	21	302	2.4737e-06	0.000187203	3.5422	45.7291	LYN;IFITM2;SIGLEC14;FCER1G;NRROS;NCF2;SLC11A1;NOD2;MEFV;SIRPB1;FGR;HCK;CLEC4D;S100A12;TLR8;CD300E;FYN;APOL1;B2M;TLR4;CFB
positive regulation of inflammatory response (GO:0050729)	11	89	3.09352e-06	0.000226793	6.5927	83.6363	ZBP1;GPRC5B;S100A12;ADAM8;GPR4;MMP8;OSMR;S100A9;TLR4;S100A8;CCR2
regulation of phagocytosis (GO:0050764)	9	58	3.64167e-06	0.00025889	8.55813	107.174	FGR;HCK;FCER1G;SPHK1;SLC11A1;DYSF;OLFM4;SIRPB1;TGM2
endodermal cell differentiation (GO:0035987)	7	32	4.14689e-06	0.000286135	13.0004	161.116	MMP14;COL4A2;MMP2;ITGA5;MMP8;MMP9;MIXL1
response to cytokine (GO:0034097)	14	150	4.34985e-06	0.000291564	4.83276	59.6623	IFNAR2;GGT5;CD274;IFITM2;SLC11A1;SPHK1;STAT3;IRAK3;MEFV;OSMR;IRAK2;LAMP3;TIMP2;CHI3L1
pattern recognition receptor signaling pathway (GO:0002221)	9	61	5.60385e-06	0.000365184	8.06315	97.5001	CTSL;IRAK2;TLR8;FFAR2;NOD2;S100A9;TLR4;S100A8;CTSB
blood vessel endothelial cell migration (GO:0043534)	6	23	6.87342e-06	0.000435812	16.3549	194.424	NRP1;CDH5;SOX18;KDR;PIK3R3;ROBO1
regulation of MAP kinase activity (GO:0043405)	11	97	7.22971e-06	0.000446272	5.97697	70.7512	PDGFRB;LYN;FLT1;CD300A;LRRK2;S100A12;ADAM8;IRAK3;NOD2;TRIB2;ROBO1
negative regulation of interleukin-12 production (GO:0032695)	5	14	7.48426e-06	0.000446272	25.6935	303.252	TLR8;LILRB1;IRAK3;MEFV;CMKLR1
negative regulation of T cell proliferation (GO:0042130)	7	35	7.83846e-06	0.000446272	11.6057	136.442	CD274;IL4I1;ARG1;LILRB1;LILRB2;PDCD1LG2;LILRB4
response to interferon-gamma (GO:0034341)	10	80	7.84797e-06	0.000446272	6.66507	78.3496	GBP5;IFITM2;CCL11;SLC11A1;MEFV;GBP2;IL12RB1;CCL18;TLR4;GBP1
positive regulation of defense response (GO:0031349)	11	98	7.98953e-06	0.000446272	5.90796	69.344	ZBP1;GBP5;GPRC5B;S100A12;TLR8;ADAM8;GPR4;S100A9;TLR4;S100A8;CCR2
immune response-activating cell surface receptor signaling pathway (GO:0002429)	6	24	8.99978e-06	0.000491011	15.4455	179.451	LYN;FCER1G;FPR1;LILRA2;LAX1;CMKLR1
positive regulation of response to external stimulus (GO:0032103)	13	139	9.32681e-06	0.000497288	4.83454	55.9966	ZBP1;PDGFRB;GBP5;GPR4;GPRC5B;S100A12;TLR8;ADAM8;S100A9;SCARF1;TLR4;S100A8;CCR2
endoderm formation (GO:0001706)	7	36	9.55258e-06	0.000498008	11.2049	129.514	MMP14;COL4A2;MMP2;ITGA5;MMP8;MMP9;MIXL1
enzyme linked receptor protein signaling pathway (GO:0007167)	13	140	1.00851e-05	0.00051434	4.79622	55.1779	PDGFRB;LYN;PTPRU;FLT1;SHC1;NPR1;TIE1;RASGRP4;FGR;HCK;KDR;LCP2;FYN
cellular response to lipopolysaccharide (GO:0071222)	12	120	1.03733e-05	0.00051778	5.19872	59.6619	LYN;CD274;CXCL6;HCK;CXCL11;NLRP7;LILRB1;PDCD1LG2;NOD2;LILRB2;CD68;TLR4
receptor-mediated endocytosis (GO:0006898)	13	143	1.26956e-05	0.000620498	4.68482	52.8178	RAMP2;FCER1G;SGIP1;HBB;LILRB1;LILRB4;RAB31;CTSL;CXCR2;APOL1;FCGR1A;SCARF1;PDLIM7
immune response-inhibiting cell surface receptor signaling pathway (GO:0002767)	4	8	1.35226e-05	0.000647431	46.1509	517.405	LYN;LILRB1;LILRB2;LILRB4
neutrophil activation (GO:0042119)	5	16	1.57613e-05	0.000739521	21.0198	232.436	CXCL6;PREX1;FCER1G;CXCR2;LILRA2
response to peptide (GO:1901652)	7	39	1.66536e-05	0.000766065	10.1529	111.711	MMP2;STAT2;STAT3;STAT4;FYN;NOD2;MMP9
circulatory system development (GO:0072359)	12	126	1.70718e-05	0.000770203	4.92358	54.0515	ACVR1;CDH5;RAMP2;SOX18;FLRT3;HEG1;SH3PXD2B;APLNR;CACNA1C;PDLIM7;MIXL1;FBN1
neutrophil chemotaxis (GO:0030593)	9	70	1.77338e-05	0.00078497	6.87034	75.1618	CXCL6;CXCL11;FCER1G;CCL11;CXCR2;S100A12;CCL18;S100A9;S100A8
collagen fibril organization (GO:0030199)	10	89	2.04282e-05	0.000887493	5.90303	63.7445	COL18A1;ADAMTS2;COL15A1;COL4A2;COL4A1;COL5A3;COL23A1;PXDN;TLL2;LOXL1
transmembrane receptor protein tyrosine kinase signaling pathway (GO:0007169)	23	404	2.24614e-05	0.00095808	2.86052	30.6182	LYN;PDGFRB;NRP1;NRP2;FLT1;NCF2;SHC1;TIE1;MMP2;STAT3;PIK3R3;MMP9;RASGRP4;FGR;HCK;UBASH3B;COL4A2;FLRT3;GRB10;KDR;ELMO2;LCP2;FYN
positive regulation of interleukin-1 beta production (GO:0032731)	8	56	2.38069e-05	0.000997339	7.74762	82.4776	GBP5;STAT3;TLR8;MNDA;NOD2;NLRC4;LILRA2;TLR4
granulocyte chemotaxis (GO:0071621)	9	73	2.50181e-05	0.00102969	6.54729	69.3745	CXCL6;CXCL11;FCER1G;CCL11;CXCR2;S100A12;CCL18;S100A9;S100A8
negative regulation of interferon-gamma production (GO:0032689)	6	29	2.90106e-05	0.00117343	12.0847	126.259	CD274;LILRB1;PDCD1LG2;LILRB4;TLR4;HAVCR2
positive regulation of NF-kappaB transcription factor activity (GO:0051092)	13	155	3.0033e-05	0.00119419	4.28627	44.6339	SPHK1;STAT3;IRAK3;IL1RAP;NOD2;NLRC4;IL18RAP;IRAK2;S100A12;ADAM8;S100A9;TLR4;S100A8
regulation of cytokine production involved in inflammatory response (GO:1900015)	7	43	3.24114e-05	0.00125798	9.02296	93.2703	GBP5;NLRP7;STAT3;NOD2;MEFV;LILRB4;TLR4
regulation of immune response (GO:0050776)	14	179	3.27095e-05	0.00125798	3.97743	41.0782	LYN;CD300A;LILRB1;PILRA;LILRB2;SAMHD1;FGR;IL4I1;FCGR3A;CD300E;SLAMF7;FCGR1A;B2M;CD34
neutrophil migration (GO:1990266)	9	77	3.85568e-05	0.00145894	6.16089	62.6154	CXCL6;CXCL11;FCER1G;CCL11;CXCR2;S100A12;CCL18;S100A9;S100A8
positive regulation of interleukin-1 production (GO:0032732)	8	62	5.06684e-05	0.0018868	6.88466	68.0907	GBP5;STAT3;TLR8;MNDA;NOD2;NLRC4;LILRA2;TLR4
negative regulation of osteoclast differentiation (GO:0045671)	5	20	5.21252e-05	0.00191071	15.4113	151.985	LILRB1;LILRB3;LILRB4;TLR4;FBN1
cellular response to interferon-gamma (GO:0071346)	11	121	5.868e-05	0.0021179	4.66715	45.4739	GBP5;HCK;CCL11;PTAFR;GBP2;IL12RB1;FCGR1A;CCL18;B2M;TLR4;GBP1
negative regulation of macromolecule metabolic process (GO:0010605)	14	194	7.87234e-05	0.00279826	3.64316	34.4263	CCR1;SPI1;LILRB2;PARP14;MMP8;RUNX1;ROBO1;KDR;APLNR;ZNF503;CCDC3;CD34;HAVCR2;ENG
vascular endothelial growth factor receptor signaling pathway (GO:0048010)	8	67	8.90537e-05	0.00311821	6.2996	58.7517	NRP1;NRP2;FLT1;NCF2;KDR;ELMO2;CLEC14A;FYN
regulation of granulocyte colony-stimulating factor production (GO:0071655)	3	5	9.42516e-05	0.00325168	69.0706	640.253	LILRA2;CD34;HAVCR2
regulation of osteoclast differentiation (GO:0045670)	6	36	0.000104812	0.00356361	9.26161	84.8673	CCR1;UBASH3B;LILRB3;LILRB4;TLR4;FBN1
cell chemotaxis (GO:0060326)	8	69	0.000109994	0.00368153	6.09243	55.533	PDGFRB;CCR1;NRP1;DOCK4;CXCR2;ACKR4;ELMO2;CCR2
defense response to bacterium (GO:0042742)	13	176	0.000111419	0.00368153	3.73002	33.9514	GSDMC;FCER1G;SHC1;SLC11A1;NOD2;NLRC4;MR1;FGR;S100A12;GBP2;S100A9;TLR4;S100A8
Fc-gamma receptor signaling pathway (GO:0038094)	8	72	0.00014891	0.00485197	5.80595	51.163	FGR;LYN;HCK;FCGR3A;FCER1G;ELMO2;FYN;FCGR1A
receptor signaling pathway via STAT (GO:0097696)	5	25	0.000163549	0.00505334	11.5556	100.746	IFNAR2;STAT2;STAT3;STAT4;CCR2
regulation of protein processing (GO:0070613)	5	25	0.000163549	0.00505334	11.5556	100.746	NLRP7;LRRK2;ADAM8;NLRC4;RUNX1
outflow tract septum morphogenesis (GO:0003148)	5	25	0.000163549	0.00505334	11.5556	100.746	ACVR1;NRP1;NRP2;ROBO1;ENG
negative regulation of cytokine-mediated signaling pathway (GO:0001960)	7	55	0.000163706	0.00505334	6.76306	58.9566	ARG1;STAT2;IRAK3;CCDC3;SAMHD1;PARP14;ROBO1
branching involved in blood vessel morphogenesis (GO:0001569)	4	14	0.000174593	0.00511996	18.4547	159.69	NRP1;COL4A1;KDR;ENG
immune response-regulating cell surface receptor signaling pathway (GO:0002768)	4	14	0.000174593	0.00511996	18.4547	159.69	LYN;FGR;LILRB1;LILRB2
Fc receptor mediated stimulatory signaling pathway (GO:0002431)	8	74	0.000180668	0.00511996	5.62944	48.5193	FGR;LYN;HCK;FCGR3A;FCER1G;ELMO2;FYN;FCGR1A
cellular response to molecule of bacterial origin (GO:0071219)	10	115	0.000182985	0.00511996	4.43541	38.1716	CD274;CXCL6;CXCL11;NLRP7;LILRB1;PDCD1LG2;NOD2;LILRB2;CD68;TLR4
peptidyl-tyrosine modification (GO:0018212)	7	56	0.000183692	0.00511996	6.6247	56.9874	PDGFRB;FGR;LYN;HCK;FLT1;KDR;FYN
hemopoiesis (GO:0030097)	9	94	0.000184711	0.00511996	4.92441	42.3338	FLT1;SELPLG;TAL1;PLEK;KDR;CD34;RASGRP4;MIXL1;RUNX1
dermatan sulfate proteoglycan metabolic process (GO:0050655)	3	6	0.000185506	0.00511996	46.0447	395.636	CSGALNACT1;DSEL;DSE
negative regulation of myeloid leukocyte mediated immunity (GO:0002887)	3	6	0.000185506	0.00511996	46.0447	395.636	SPI1;CD300A;CCR2
positive regulation of receptor binding (GO:1900122)	3	6	0.000185506	0.00511996	46.0447	395.636	NRP1;B2M;MMP9
endothelial cell development (GO:0001885)	5	26	0.000198954	0.0053649	11.0047	93.7871	COL18A1;ROBO4;COL15A1;SOX18;MSN
regulation of regulatory T cell differentiation (GO:0045589)	5	26	0.000198954	0.0053649	11.0047	93.7871	IL4I1;IL2RA;LILRB2;LILRB4;RUNX1
positive regulation of interferon-gamma production (GO:0032729)	7	57	0.000205603	0.00543526	6.49188	55.1132	SLC11A1;TLR8;LILRB1;IL12RB1;TLR4;CCR2;IL12RB2
positive regulation of cellular process (GO:0048522)	28	625	0.000206197	0.00543526	2.22487	18.8818	FLT1;SHC1;HBB;CST7;LILRA2;SIRPB1;PDPN;CXCR2;ITGAX;KDR;CTSH;IL12RB2;TGM2;LYN;PDGFRB;WWTR1;FCER1G;SPHK1;SLC11A1;OSMR;TSHR;HCK;MMP14;TAL1;ADAM8;S100A9;TLR4;S100A8
basement membrane organization (GO:0071711)	4	16	0.000306841	0.00799832	15.3774	124.39	RAMP2;COL4A1;PXDN;NID1
positive regulation of interleukin-8 production (GO:0032757)	7	61	0.000315293	0.00812833	6.00977	48.4508	STAT3;TLR8;CHI3L1;FFAR2;NOD2;LILRA2;TLR4
vascular wound healing (GO:0061042)	3	7	0.000319478	0.00814669	34.5318	277.94	MCAM;KDR;CD34
branching morphogenesis of an epithelial tube (GO:0048754)	6	44	0.000328828	0.00829495	7.30881	58.6164	NRP1;COL4A1;TIE1;KDR;RASIP1;ENG
regulation of tumor necrosis factor production (GO:0032680)	10	124	0.000337958	0.00836146	4.08335	32.6366	STAT3;IRAK3;LILRB1;NOD2;MMP8;LILRA2;CD34;TLR4;CCR2;HAVCR2
positive regulation of tumor necrosis factor superfamily cytokine production (GO:1903557)	8	81	0.000338593	0.00836146	5.0878	40.6552	STAT3;ADAM8;NOD2;MMP8;LILRA2;TLR4;CCR2;HAVCR2
cell junction assembly (GO:0034329)	9	102	0.000342361	0.00836645	4.49896	35.9001	CDH5;SDK1;PLXND1;FLRT3;TRPV4;CDH11;FLNA;NRCAM;DCHS1
regulation of signal transduction (GO:0009966)	13	198	0.000355583	0.00859999	3.28272	26.0706	ACVR1;WWTR1;IGFBP5;LRRK2;RASGRP4;RUNX1;RGS5;UBASH3B;IRAK2;TMEM204;MZB1;IGFBP7;FYN
zymogen activation (GO:0031638)	6	45	0.000372649	0.00892076	7.12104	56.2197	MMP14;C1R;PLAU;CTSL;CTSH;NLRC4
actin cytoskeleton reorganization (GO:0031532)	7	63	0.000385474	0.0090736	5.79454	45.5511	NRP1;SYDE1;TRPV4;PLEK;S1PR1;FLNA;PARVB
vasculature development (GO:0001944)	4	17	0.000394504	0.0090736	14.1938	111.249	PDGFRB;CDH5;SOX18;APLNR
positive regulation of cytokine production involved in inflammatory response (GO:1900017)	4	17	0.000394504	0.0090736	14.1938	111.249	GBP5;STAT3;NOD2;TLR4
positive regulation of smooth muscle cell migration (GO:0014911)	4	17	0.000394504	0.0090736	14.1938	111.249	PDGFRB;NRP1;DOCK4;IGFBP5
chondroitin sulfate metabolic process (GO:0030204)	5	30	0.000401736	0.00915022	9.24208	72.2704	CSGALNACT1;CHST11;DSEL;DSE;CHST15
regulation of innate immune response (GO:0045088)	7	64	0.000424965	0.00958623	5.69259	44.1944	IFNAR2;FGR;GBP5;TLR8;IRAK3;ADAM8;SAMHD1
receptor signaling pathway via JAK-STAT (GO:0007259)	5	31	0.000470653	0.0105157	8.88616	68.0803	IFNAR2;STAT2;STAT3;STAT4;CCR2
proteolysis (GO:0006508)	16	287	0.000492292	0.0105372	2.76588	21.0662	GGT5;HTRA3;MMP2;AEBP1;CPZ;MMP8;MMP9;CTSO;MMP25;MMP14;CTSL;PLAU;CTSH;TPP1;CTSC;CTSB
positive regulation of multicellular organismal process (GO:0051240)	18	345	0.000494741	0.0105372	2.5838	19.6665	ACVR1;WWTR1;ACSL1;EPAS1;NPR1;SLC11A1;LILRB2;TSHR;HCAR2;FGR;SYDE1;PDPN;MFAP2;GRB10;ITGAX;SMTNL2;CMKLR1;CCR2
cell migration involved in sprouting angiogenesis (GO:0002042)	4	18	0.000498694	0.0105372	13.1792	100.209	NRP1;KDR;PIK3R3;ROBO1
cell migration involved in heart development (GO:0060973)	3	8	0.000503053	0.0105372	27.624	209.799	PDGFRB;FLRT3;DCHS1
leukocyte aggregation (GO:0070486)	3	8	0.000503053	0.0105372	27.624	209.799	S100A9;JAM2;S100A8
lymphatic endothelial cell differentiation (GO:0060836)	3	8	0.000503053	0.0105372	27.624	209.799	SOX18;TIE1;PDPN
vascular associated smooth muscle cell differentiation (GO:0035886)	3	8	0.000503053	0.0105372	27.624	209.799	RAMP2;APLNR;ENG
response to interleukin-1 (GO:0070555)	8	86	0.000509139	0.0105703	4.76044	36.0974	CCL11;NLRP7;IRAK2;CHI3L1;IRAK3;GBP2;CCL18;GBP1
regulation of interleukin-2 production (GO:0032663)	6	48	0.000531952	0.0108518	6.61137	49.8429	GBP1;CD34;LILRB4;CCR2;HAVCR2;RUNX1
negative regulation of tumor necrosis factor superfamily cytokine production (GO:1903556)	6	48	0.000531952	0.0108518	6.61137	49.8429	CD274;LILRB1;IRAK3;CD34;TLR4;HAVCR2
hematopoietic progenitor cell differentiation (GO:0002244)	5	32	0.000548105	0.0108971	8.55661	64.2519	FLT1;PLEK;KDR;MEOX1;MIXL1
superoxide metabolic process (GO:0006801)	5	32	0.000548105	0.0108971	8.55661	64.2519	PREX1;NRROS;NCF2;SH3PXD2B;DUOX2
positive regulation of interleukin-10 production (GO:0032733)	5	32	0.000548105	0.0108971	8.55661	64.2519	CD274;STAT3;NOD2;CD34;TLR4
receptor internalization (GO:0031623)	6	49	0.000595382	0.0116828	6.45729	47.9538	RAMP2;FCER1G;RAB31;CXCR2;LILRB1;LILRB4
regulation of interleukin-6 production (GO:0032675)	9	110	0.000597588	0.0116828	4.14091	30.7363	STAT3;TLR8;IRAK3;NOD2;LILRB2;MMP8;LILRA2;TLR4;LILRB4
supramolecular fiber organization (GO:0097435)	18	351	0.000605293	0.0117357	2.53645	18.7946	COL18A1;COL15A1;HIP1;COL23A1;LTBP2;SNCAIP;LOXL1;ADAMTS2;COL4A2;COL4A1;TRPV4;COL5A3;PXDN;ELMO2;TLL2;TGFBI;B2M;MYO1F
cellular response to oxygen-containing compound (GO:1901701)	17	323	0.000637801	0.0122646	2.60422	19.1605	LYN;CD274;CXCL6;IGFBP5;AQP9;LILRB1;PDCD1LG2;LILRB2;NOD2;MMP9;TSHR;CXCL11;NLRP7;FFAR2;CD68;TLR4;TGM2
peptidyl-tyrosine phosphorylation (GO:0018108)	7	69	0.000673589	0.0126456	5.23217	38.2099	PDGFRB;FGR;LYN;HCK;FLT1;KDR;FYN
positive regulation of MAP kinase activity (GO:0043406)	7	69	0.000673589	0.0126456	5.23217	38.2099	PDGFRB;FLT1;LRRK2;S100A12;ADAM8;NOD2;ROBO1
negative regulation of signal transduction (GO:0009968)	15	267	0.000675828	0.0126456	2.7845	20.3257	ACVR1;LYN;NOTCH3;EGFL7;PTGIR;IGFBP5;LRRK2;PLEK;IRAK3;LILRA2;PTPRE;MMP14;UBASH3B;MMRN2;GRB10
negative regulation of inflammatory response (GO:0050728)	13	212	0.000679178	0.0126456	3.04957	22.2455	LYN;GGT5;RAMP2;PTGIR;MEFV;TSHR;FGR;HCK;CDH5;FCGR3A;FNDC4;FYN;FCGR1A
negative regulation of inflammatory response to antigenic stimulus (GO:0002862)	10	136	0.000702136	0.0127304	3.69219	26.8104	GGT5;LYN;FGR;HCK;FCGR3A;PTGIR;RAMP2;FYN;FCGR1A;TSHR
cellular response to vascular endothelial growth factor stimulus (GO:0035924)	5	34	0.000731248	0.0127304	7.96568	57.5183	NRP1;RAMP2;FLT1;SPHK1;KDR
regulation of interleukin-12 production (GO:0032655)	6	51	0.000739728	0.0127304	6.16967	44.4785	TLR8;IRAK3;LILRB1;MEFV;TLR4;CMKLR1
regulation of cellular extravasation (GO:0002691)	3	9	0.000742616	0.0127304	23.0188	165.858	PLVAP;ADAM8;OLFM4
regulation of dendritic cell antigen processing and presentation (GO:0002604)	3	9	0.000742616	0.0127304	23.0188	165.858	SLC11A1;NOD2;CD68
regulation of T-helper 1 type immune response (GO:0002825)	3	9	0.000742616	0.0127304	23.0188	165.858	SLC11A1;IL12RB1;CCR2
interleukin-23-mediated signaling pathway (GO:0038155)	3	9	0.000742616	0.0127304	23.0188	165.858	STAT3;STAT4;IL12RB1
negative regulation of alpha-beta T cell activation (GO:0046636)	3	9	0.000742616	0.0127304	23.0188	165.858	CD274;CD300A;LILRB1
negative regulation of leukocyte degranulation (GO:0043301)	3	9	0.000742616	0.0127304	23.0188	165.858	SPI1;CD300A;CCR2
regulation of inflammatory response to antigenic stimulus (GO:0002861)	10	137	0.000743296	0.0127304	3.66292	26.3892	GGT5;LYN;FGR;HCK;FCGR3A;PTGIR;RAMP2;FYN;FCGR1A;TSHR
toll-like receptor signaling pathway (GO:0002224)	8	91	0.00074342	0.0127304	4.47252	32.2211	CTSL;IRAK2;TLR8;IRAK3;S100A9;TLR4;S100A8;CTSB
positive regulation of intracellular signal transduction (GO:1902533)	24	546	0.000754609	0.0127908	2.16798	15.5863	LYN;PDGFRB;FLT1;HIP1;VWF;SHC1;SPHK1;NOD2;MMP8;FGR;GPRC5B;KDR;S100A12;FLNA;CHI3L1;ADAM8;FYN;PIM2;S100A9;TLR4;APOL3;S100A8;ENG;TGM2
regulation of acute inflammatory response (GO:0002673)	4	20	0.000763306	0.0127908	11.5307	82.7654	FFAR2;ADAM8;OSMR;PTGES
regulation of smooth muscle cell migration (GO:0014910)	4	20	0.000763306	0.0127908	11.5307	82.7654	PDGFRB;NRP1;IGFBP5;PLAU
response to lipid (GO:0033993)	9	114	0.000774125	0.0128801	3.98234	28.5286	GGT5;SLC11A1;STAT3;ALPL;CTSH;IRAK3;S100A9;TLR4;S100A8
Fc-gamma receptor signaling pathway involved in phagocytosis (GO:0038096)	7	71	0.000800518	0.0132255	5.06814	36.1371	FGR;LYN;HCK;FCGR3A;ELMO2;FYN;FCGR1A
sprouting angiogenesis (GO:0002040)	6	52	0.00082134	0.0134746	6.03524	42.8778	NRP1;RAMP2;KDR;PIK3R3;ROBO1;ENG
heart development (GO:0007507)	11	164	0.000833211	0.0135631	3.34805	23.7384	ACVR1;RAMP2;SOX18;FLRT3;HEG1;SH3PXD2B;APLNR;CACNA1C;PDLIM7;MIXL1;FBN1
regulation of phosphatidylinositol 3-kinase activity (GO:0043551)	5	35	0.0008383	0.0135631	7.69976	54.5462	PDGFRB;FGR;FLT1;PIK3R3;NOD2
positive regulation of MAPK cascade (GO:0043410)	15	274	0.000879804	0.0141371	2.70827	19.0548	CCR1;PDGFRB;NRP1;CCL11;FLT1;SHC1;LRRK2;NOD2;MMP8;ROBO1;KDR;S100A12;CHI3L1;ADAM8;CCL18
cellular response to lipid (GO:0071396)	13	219	0.000917386	0.0146407	2.94488	20.5965	LYN;CD274;CXCL6;MSN;LILRB1;PDCD1LG2;LILRB2;NOD2;CXCL11;NLRP7;FFAR2;CD68;TLR4
negative regulation of toll-like receptor signaling pathway (GO:0034122)	5	36	0.000956606	0.0150617	7.451	51.8003	LYN;CD300A;IRAK3;LILRA2;TLR4
positive regulation of innate immune response (GO:0045089)	5	36	0.000956606	0.0150617	7.451	51.8003	ZBP1;GBP5;SPI1;TLR8;ADAM8
chondroitin sulfate proteoglycan metabolic process (GO:0050654)	3	10	0.00104408	0.0161145	19.7294	135.435	CSGALNACT1;DSEL;DSE
granulocyte activation (GO:0036230)	3	10	0.00104408	0.0161145	19.7294	135.435	PREX1;CXCL6;CXCR2
positive regulation of cell activation (GO:0050867)	3	10	0.00104408	0.0161145	19.7294	135.435	PLEK;LILRA2;TLR4
regulation of platelet activation (GO:0010543)	4	22	0.00111412	0.0169723	10.2484	69.6861	LYN;FCER1G;PLEK;TLR4
negative regulation of interleukin-2 production (GO:0032703)	4	22	0.00111412	0.0169723	10.2484	69.6861	LILRB4;GBP1;CD34;HAVCR2
regulation of T cell proliferation (GO:0042129)	7	76	0.00120127	0.0180652	4.69968	31.6024	IL4I1;CD274;ARG1;LILRB1;PDCD1LG2;LILRB2;LILRB4
positive regulation of interleukin-6 production (GO:0032755)	7	76	0.00120127	0.0180652	4.69968	31.6024	STAT3;TLR8;NOD2;LILRB2;MMP8;LILRA2;TLR4
chemokine-mediated signaling pathway (GO:0070098)	6	56	0.00121925	0.0182189	5.55128	37.2464	CCR1;CXCL6;CXCL11;CCL11;CCL18;CCR2
positive regulation of cytosolic calcium ion concentration (GO:0007204)	10	147	0.00127531	0.0189359	3.39381	22.6183	CCR1;PTGIR;TRPV4;CXCR2;FPR1;ACKR4;GPR4;CACNA1C;CMKLR1;CCR2
positive regulation of tumor necrosis factor production (GO:0032760)	7	77	0.00129754	0.0191448	4.6323	30.7923	STAT3;NOD2;MMP8;LILRA2;TLR4;CCR2;HAVCR2
artery development (GO:0060840)	4	23	0.00132609	0.0194437	9.70854	64.3242	NRP1;APLNR;ROBO1;ENG
defense response to symbiont (GO:0140546)	9	124	0.00140628	0.0199678	3.63418	23.865	ZBP1;IFNAR2;IFITM2;STAT2;PRF1;TLR8;FLNA;LILRB1;SAMHD1
angiogenesis involved in wound healing (GO:0060055)	3	11	0.0014129	0.0199678	17.2624	113.278	MCAM;KDR;CD34
interleukin-35-mediated signaling pathway (GO:0070757)	3	11	0.0014129	0.0199678	17.2624	113.278	STAT3;STAT4;IL12RB2
negative regulation of activated T cell proliferation (GO:0046007)	3	11	0.0014129	0.0199678	17.2624	113.278	CD274;PDCD1LG2;LILRB4
positive regulation of cellular extravasation (GO:0002693)	3	11	0.0014129	0.0199678	17.2624	113.278	PLVAP;ADAM8;CCR2
positive regulation of nitric-oxide synthase biosynthetic process (GO:0051770)	3	11	0.0014129	0.0199678	17.2624	113.278	KDR;NOD2;TLR4
receptor metabolic process (GO:0043112)	6	58	0.00146646	0.0206007	5.33722	34.8249	RAMP2;FCER1G;RAB31;CXCR2;LILRB1;LILRB4
lymphocyte migration (GO:0072676)	5	40	0.00155684	0.0213551	6.59811	42.6574	CCL11;S1PR1;MSN;ADAM8;CCL18
regulation of cytokine production involved in immune response (GO:0002718)	4	24	0.00156467	0.0213551	9.22264	59.579	LILRB1;FFAR2;NOD2;CCR2
defense response to fungus (GO:0050832)	4	24	0.00156467	0.0213551	9.22264	59.579	CLEC4D;S100A12;S100A9;S100A8
regulation of vascular endothelial growth factor receptor signaling pathway (GO:0030947)	4	24	0.00156467	0.0213551	9.22264	59.579	TMEM204;MMRN2;GRB10;ITGA5
calcium-mediated signaling (GO:0019722)	8	102	0.00156567	0.0213551	3.94691	25.4948	CCR1;LRRK2;SPHK1;CXCR2;KDR;ACKR4;CACNA1C;CCR2
regulation of interleukin-8 production (GO:0032677)	7	81	0.00174441	0.0235962	4.38101	27.8253	STAT3;TLR8;CHI3L1;FFAR2;NOD2;LILRA2;TLR4
cellular response to chemokine (GO:1990869)	6	60	0.0017501	0.0235962	5.13902	32.6229	CCR1;CXCL6;CXCL11;CCL11;CCL18;CCR2
cellular response to thyroid hormone stimulus (GO:0097067)	3	12	0.00185409	0.0245745	15.3435	96.5163	CTSL;CTSH;CTSB
negative regulation of B cell proliferation (GO:0030889)	3	12	0.00185409	0.0245745	15.3435	96.5163	LYN;CD300A;MNDA
positive regulation of T-helper 1 type immune response (GO:0002827)	3	12	0.00185409	0.0245745	15.3435	96.5163	SLC11A1;IL12RB1;CCR2
regulation of defense response (GO:0031347)	7	83	0.00200849	0.0264715	4.26528	26.489	ZBP1;FGR;HCK;NOD2;SAMHD1;CCR2;PTGES
regulation of myelination (GO:0031641)	4	26	0.00212839	0.0275868	8.38336	51.5777	ITGAX;CST7;JAM2;TYMP
hippo signaling (GO:0035329)	4	26	0.00212839	0.0275868	8.38336	51.5777	WWTR1;LATS2;DCHS1;AMOTL1
negative regulation of cell development (GO:0010721)	4	26	0.00212839	0.0275868	8.38336	51.5777	CCL11;LILRB1;B2M;FBN1
positive regulation of T cell differentiation (GO:0045582)	5	43	0.00216127	0.0278535	6.07627	37.2904	IL4I1;ADAM8;LILRB2;IL12RB1;LILRB4
regulation of cell population proliferation (GO:0042127)	29	764	0.00217272	0.0278535	1.86273	11.4218	COL18A1;PTPRU;FLT1;SHC1;NUAK1;RPS6KA2;PDPN;CXCR2;STAT4;ITGAX;KDR;ZNF503;CTSH;IGFBP7;PIM2;IL12RB2;LYN;PDGFRB;WWTR1;STAT2;STAT3;OSMR;TSHR;RUNX1;HCK;CXCL11;TRNP1;MZB1;ENG
regulation of cell adhesion (GO:0030155)	9	133	0.00228103	0.0289259	3.36885	20.4932	LYN;NUAK1;PLXND1;PLAU;PODXL;ADAM8;GPR4;TGFBI;TGM2
defense response to virus (GO:0051607)	9	133	0.00228103	0.0289259	3.36885	20.4932	ZBP1;IFNAR2;IFITM2;STAT2;PRF1;TLR8;FLNA;LILRB1;SAMHD1
regulation of antigen receptor-mediated signaling pathway (GO:0050854)	3	13	0.00237226	0.0294462	13.8085	83.4572	LYN;CD300A;RUNX1
response to thyroid hormone (GO:0097066)	3	13	0.00237226	0.0294462	13.8085	83.4572	CTSL;CTSH;CTSB
semaphorin-plexin signaling pathway involved in neuron projection guidance (GO:1902285)	3	13	0.00237226	0.0294462	13.8085	83.4572	NRP1;NRP2;PLXND1
positive regulation of adaptive immune response based on somatic recombination of immune receptors built from immunoglobulin superfamily domains (GO:0002824)	3	13	0.00237226	0.0294462	13.8085	83.4572	SLC11A1;IL12RB1;CCR2
positive regulation of peptidyl-tyrosine phosphorylation (GO:0050731)	9	134	0.00240023	0.0296365	3.34173	20.1579	ACVR1;LYN;NRP1;GPRC5B;STAT3;ENPP2;ITGA5;PARP14;FCGR1A
positive regulation of DNA-binding transcription factor activity (GO:0051091)	13	246	0.00258674	0.0317722	2.6	15.4891	SPHK1;STAT3;IRAK3;IL1RAP;NOD2;NLRC4;IL18RAP;IRAK2;S100A12;ADAM8;TLR4;S100A9;S100A8
metal ion transport (GO:0030001)	7	88	0.00280442	0.0339083	4.00097	23.5119	CCR1;RAMP2;SLC11A1;TRPV4;FYN;CACNA1C;CACNA1E
regulation of calcium-mediated signaling (GO:0050848)	4	28	0.00281847	0.0339083	7.68396	45.1169	LRRK2;PLEK;GBP1;CMKLR1
ventricular septum morphogenesis (GO:0060412)	4	28	0.00281847	0.0339083	7.68396	45.1169	ACVR1;HEYL;APLNR;ROBO1
positive regulation of phosphatidylinositol 3-kinase activity (GO:0043552)	4	28	0.00281847	0.0339083	7.68396	45.1169	PDGFRB;FGR;FLT1;NOD2
regulation of B cell proliferation (GO:0030888)	5	46	0.00292088	0.0341738	5.6308	32.8606	LYN;CD300A;MZB1;CD38;MNDA
negative regulation of tumor necrosis factor production (GO:0032720)	5	46	0.00292088	0.0341738	5.6308	32.8606	LILRB1;IRAK3;CD34;TLR4;HAVCR2
aorta development (GO:0035904)	3	14	0.00297163	0.0341738	12.5525	73.0386	PDGFRB;APLNR;ROBO1
atrioventricular valve development (GO:0003171)	3	14	0.00297163	0.0341738	12.5525	73.0386	ACVR1;HEYL;APLNR
regulation of macrophage cytokine production (GO:0010935)	3	14	0.00297163	0.0341738	12.5525	73.0386	GPRC5B;LILRB1;IRAK3
regulation of nitric-oxide synthase biosynthetic process (GO:0051769)	3	14	0.00297163	0.0341738	12.5525	73.0386	KDR;NOD2;TLR4
endothelial cell differentiation (GO:0045446)	3	14	0.00297163	0.0341738	12.5525	73.0386	SOX18;TIE1;KDR
negative regulation of T cell mediated immunity (GO:0002710)	3	14	0.00297163	0.0341738	12.5525	73.0386	IL4I1;LILRB1;LILRB4
positive regulation of regulatory T cell differentiation (GO:0045591)	3	14	0.00297163	0.0341738	12.5525	73.0386	IL4I1;LILRB2;LILRB4
second-messenger-mediated signaling (GO:0019932)	7	89	0.00298909	0.0342069	3.95197	22.972	CCR1;LRRK2;SPHK1;CXCR2;FPR1;ACKR4;CCR2
negative regulation of myeloid leukocyte differentiation (GO:0002762)	4	29	0.00321491	0.0366125	7.37623	42.3392	LILRB3;LILRB4;TLR4;FBN1
interferon-gamma-mediated signaling pathway (GO:0060333)	6	68	0.003317	0.0375927	4.47409	25.5412	HCK;PTAFR;GBP2;FCGR1A;B2M;GBP1
regulation of endothelial cell proliferation (GO:0001936)	7	92	0.00359927	0.0395255	3.8119	21.4497	NRP1;NRP2;EGFL7;CCL11;TIE1;KDR;PTPRM
regulation of type I interferon-mediated signaling pathway (GO:0060338)	4	30	0.00364771	0.0395255	7.09216	39.813	ZBP1;IFNAR2;STAT2;SAMHD1
positive regulation of endopeptidase activity (GO:0010950)	4	30	0.00364771	0.0395255	7.09216	39.813	LYN;STAT3;FYN;MEFV
positive regulation of lipid kinase activity (GO:0090218)	4	30	0.00364771	0.0395255	7.09216	39.813	PDGFRB;FGR;FLT1;NOD2
positive regulation of small GTPase mediated signal transduction (GO:0051057)	4	30	0.00364771	0.0395255	7.09216	39.813	LYN;SHC1;RASGRP4;TGM2
regulation of extracellular matrix organization (GO:1903053)	3	15	0.00365603	0.0395255	11.5059	64.5639	TIE1;AEBP1;RUNX1
regulation of microglial cell activation (GO:1903978)	3	15	0.00365603	0.0395255	11.5059	64.5639	SPHK1;MMP8;CST7
dermatan sulfate proteoglycan biosynthetic process (GO:0050651)	3	15	0.00365603	0.0395255	11.5059	64.5639	CSGALNACT1;DSEL;DSE
T cell proliferation (GO:0042098)	3	15	0.00365603	0.0395255	11.5059	64.5639	SLC11A1;MSN;LILRB1
positive regulation of acute inflammatory response (GO:0002675)	3	15	0.00365603	0.0395255	11.5059	64.5639	FFAR2;ADAM8;OSMR
cell-cell adhesion via plasma-membrane adhesion molecules (GO:0098742)	10	170	0.00370218	0.0398409	2.90251	16.2507	ACVR1;CDH5;SDK1;ROBO4;FLRT3;CDH11;PTPRM;DCHS1;CLDN1;ROBO1
cellular defense response (GO:0006968)	5	49	0.00385662	0.0413134	5.24608	29.1575	NCF2;CXCR2;PRF1;MNDA;LILRB2
regulation of kinase activity (GO:0043549)	7	94	0.00405578	0.0430536	3.72389	20.5098	PDGFRB;FGR;FLT1;LMO4;TIE1;KDR;LDB2
positive regulation of epithelial cell migration (GO:0010634)	7	94	0.00405578	0.0430536	3.72389	20.5098	NRP1;NRP2;IQSEC1;KDR;ENPP2;CTSH;MMP9
negative regulation of gene expression (GO:0010629)	15	322	0.00418016	0.0441741	2.27914	12.4838	CCR1;SPI1;IGFBP5;SLC11A1;PARP14;MMP8;RUNX1;ROBO1;KDR;APLNR;ZNF503;CCDC3;CD34;HAVCR2;ENG
vascular endothelial growth factor receptor-2 signaling pathway (GO:0036324)	2	5	0.00437748	0.045175	30.6244	166.33	KDR;CLEC14A
peptidyl-cysteine S-nitrosylation (GO:0018119)	2	5	0.00437748	0.045175	30.6244	166.33	S100A9;S100A8
positive regulation of CD8-positive, alpha-beta T cell differentiation (GO:0043378)	2	5	0.00437748	0.045175	30.6244	166.33	LILRB4;RUNX1
positive regulation of epithelial to mesenchymal transition involved in endocardial cushion formation (GO:1905007)	2	5	0.00437748	0.045175	30.6244	166.33	ACVR1;ENG
positive regulation of gamma-delta T cell activation (GO:0046645)	2	5	0.00437748	0.045175	30.6244	166.33	LILRB1;NOD2
regulation of mast cell degranulation (GO:0043304)	3	16	0.00442892	0.045175	10.6203	57.5576	LYN;FGR;CD300A
dendritic cell chemotaxis (GO:0002407)	3	16	0.00442892	0.045175	10.6203	57.5576	CCR1;CXCR2;CCR2
negative regulation of immune effector process (GO:0002698)	3	16	0.00442892	0.045175	10.6203	57.5576	CD300A;LILRB1;HAVCR2
axon guidance (GO:0007411)	11	203	0.00446033	0.0452984	2.66262	14.4115	NRP1;NOTCH3;NRP2;ROBO4;PLXND1;SHC1;GRB10;PTPRM;FYN;PDLIM7;ROBO1
regulation of vesicle-mediated transport (GO:0060627)	7	96	0.00455486	0.0460591	3.63984	19.6244	FGR;NRP1;HCK;HIP1;LRRK2;SPHK1;OLFM4
regulation of substrate adhesion-dependent cell spreading (GO:1900024)	5	51	0.00458865	0.0462016	5.01747	27.0149	NRP1;PDPN;FLNA;OLFM4;GBP1
regulation of cytosolic calcium ion concentration (GO:0051480)	9	148	0.00464908	0.0466101	3.00299	16.1293	CCR1;PTGIR;TRPV4;CXCR2;FPR1;ACKR4;CACNA1C;CMKLR1;CCR2
response to molecule of bacterial origin (GO:0002237)	6	73	0.00471957	0.0471153	4.13914	22.1694	GGT5;SLC11A1;IRAK3;S100A9;TLR4;S100A8
positive regulation of cold-induced thermogenesis (GO:0120162)	7	97	0.00482112	0.0479252	3.59921	19.2009	ACSL1;EPAS1;MFAP2;GRB10;TSHR;CMKLR1;CCR2
myeloid cell differentiation (GO:0030099)	5	52	0.00498943	0.049389	4.91047	26.0276	LYN;SPI1;TAL1;RASGRP4;RUNX1
regulation of cytokine-mediated signaling pathway (GO:0001959)	6	74	0.00504551	0.0497343	4.07806	21.5699	ZBP1;IFNAR2;IRAK2;SPHK1;IRAK3;RUNX1

## Sheet: UC Subcellular compartment
Term	Upregulated genes in annotated gene set	Total genes in annotated gene set	P-value	Adjusted P-value	Odds Ratio	Combined Score	Genes
specific granule lumen (GO:0035580)	9	62	2.36237e-05	0.00455937	6.66998	71.0571	CNN2;LRG1;SLPI;HP;LCN2;CXCL1;QSOX1;HPSE;OLFM4
Golgi membrane (GO:0000139)	26	472	0.00017793	0.0171703	2.3233	20.0597	B4GALT3;SGMS1;CHPF;FURIN;ABCA12;HS6ST1;GLG1;GALNT10;TMEM165;RAB43;FUT8;CHST12;PMEPA1;QSOX1;MGAT1;ST3GAL1;ST3GAL2;CHPF2;GALNT2;NOS3;SLC35C1;NSG1;TPST2;KDELR3;CHST2;CHST3
collagen-containing extracellular matrix (GO:0062023)	22	380	0.00027931	0.017969	2.44	19.9669	EGFL7;ANXA1;SDC3;LAMC2;CLEC14A;A1BG;SOD3;AGT;AZGP1;SHH;PLSCR1;EFEMP2;PKM;SLPI;MMRN2;VWA1;COL9A2;AGRN;ADAMTS9;PF4;TGM2;S100A7
intrinsic component of Golgi membrane (GO:0031228)	7	60	0.000753614	0.0363619	5.16689	37.1532	SGMS1;CHST12;GALNT2;QSOX1;SLC39A13;FURIN;CHST2
secretory granule lumen (GO:0034774)	18	316	0.00117179	0.0452311	2.38603	16.1039	PCSK1;HP;CXCL1;A1BG;OLFM4;UNC13D;CNN2;LRG1;PKM;SLPI;LCN2;MAGED2;QSOX1;HPSE;ARSB;PF4;S100A7;TXNDC5

## Sheet: CD Subcellular compartment
Term	Upregulated genes in annotated gene set	Total genes in annotated gene set	P-value	Adjusted P-value	Odds Ratio	Combined Score	Genes
collagen-containing extracellular matrix (GO:0062023)	35	380	4.18854e-13	7.41371e-11	4.96327	141.459	COL18A1;COL15A1;LTBP2;CLEC14A;AEBP1;NID1;LOXL1;CTSL;TIMP2;CTSH;IGFBP7;NDP;CTSC;CTSB;TGM2;EGFL7;VWF;SERPINF1;MMP2;COL23A1;MMP8;MMP9;COL4A2;COL4A1;SMOC1;COL5A3;PXDN;MMRN2;MFAP2;ANGPTL2;TGFBI;MXRA5;S100A9;S100A8;FBN1
tertiary granule (GO:0070820)	20	164	3.75671e-10	3.32469e-08	6.61356	143.53	SIGLEC14;FCER1G;CD93;CD300A;SLC11A1;PTAFR;FPR1;HBB;LILRB2;OLFM4;MMP8;MMP9;CLEC4D;PLAU;TIMP2;ITGAX;CTSH;STOM;ADAM8;B2M
integral component of plasma membrane (GO:0005887)	68	1454	7.67066e-10	4.52569e-08	2.47845	52.0188	PTPRU;CSF3R;FLT1;PLXND1;NCF2;AQP9;PTPRM;IL1RAP;LRRC32;CLDN1;SIRPB1;ROBO1;FCGR3A;IL18RAP;KDR;FFAR2;NRCAM;CD34;CMKLR1;CCR2;IFNAR2;ACVR1;PDGFRB;ENTPD1;PTGIR;FCER1G;SLC11A1;SLC35G2;OSMR;MMP14;SLCO2A1;APLNR;ADAM8;TLR4;RAMP2;IGSF6;SELPLG;PTAFR;CSF2RB;CACNA1C;LILRA2;HCAR3;FLRT3;TSPAN9;PODXL;PDPN;CXCR2;LRRC8C;TSPAN4;STOM;IL12RB1;FCGR1A;JAM2;DUOX2;IL12RB2;CCR1;SLC31A2;TIE1;KCNJ15;GPR4;LILRB2;LILRB3;LILRB4…
tertiary granule membrane (GO:0070821)	12	73	4.47221e-08	1.97895e-06	9.22651	156.138	FCER1G;CLEC4D;SIGLEC14;CD93;PLAU;CD300A;SLC11A1;PTAFR;ITGAX;STOM;ADAM8;LILRB2
ficolin-1-rich granule (GO:0101002)	18	184	9.26889e-08	3.28119e-06	5.13235	83.1134	SIGLEC14;FCER1G;CD93;CD300A;SLC11A1;FPR1;HBB;LILRB2;MMP9;HK3;CLEC4D;TIMP2;ITGAX;CTSH;ADAM8;MNDA;PLEKHO2;CTSB
ficolin-1-rich granule membrane (GO:0101003)	1	61	6.17157e-07	1.82061e-05	9.15705	130.929	FCER1G;CLEC4D;SIGLEC14;CD93;CD300A;SLC11A1;ITGAX;FPR1;ADAM8;LILRB2
secretory granule membrane (GO:0030667)	19	274	7.73996e-06	0.00019571	3.51909	41.4165	SIGLEC14;FCER1G;CD93;CD300A;SLC11A1;PTAFR;FPR1;LILRB2;LILRB3;SIRPB1;MMP25;CLEC4D;RAB31;PLAU;CXCR2;ITGAX;STOM;ADAM8;CD68
endoplasmic reticulum lumen (GO:0005788)	19	285	1.35238e-05	0.000299214	3.37164	37.7996	COL18A1;COL15A1;IGFBP5;COL23A1;TMEM132A;GPX8;PRSS23;F5;ADAMTS5;COL4A2;COL4A1;COL5A3;MZB1;SPARCL1;IGFBP7;APOL1;B2M;CTSC;FBN1
focal adhesion (GO:0005925)	21	387	0.000100332	0.00197319	2.70758	24.9287	PDGFRB;NRP1;FLT1;MCAM;MSN;CD99L2;PARVB;MRC2;HCK;MMP14;TSPAN9;PLAU;TRPV4;TSPAN4;FLNA;ITGA5;B2M;PDLIM7;ENG;TNS1;TGM2
cell-substrate junction (GO:0030055)	21	394	0.000128774	0.0022793	2.6558	23.7892	PDGFRB;NRP1;FLT1;MCAM;MSN;CD99L2;PARVB;MRC2;HCK;MMP14;TSPAN9;PLAU;TRPV4;TSPAN4;FLNA;ITGA5;B2M;PDLIM7;ENG;TNS1;TGM2
tertiary granule lumen (GO:1904724)	1	55	0.000163706	0.00259595	6.76306	58.9566	TIMP2;HBB;CTSH;MMP8;OLFM4;B2M;MMP9
specific granule (GO:0042581)	12	160	0.000175996	0.00259595	3.78586	32.729	MMP25;CLEC4D;CD93;PLAU;ARG1;TIMP2;CHI3L1;STOM;ADAM8;OLFM4;MMP8;B2M
lytic vacuole (GO:0000323)	14	219	0.000280643	0.00382107	3.19474	26.128	RAMP2;SLC11A1;LRRK2;CST7;HCK;CTSO;DRAM1;CTSL;CTSH;TPP1;CD68;CD34;CTSC;CTSB
actin cytoskeleton (GO:0015629)	17	316	0.00049847	0.00588194	2.66615	20.2733	NOTCH3;CD274;FLT1;ASAP1;PARVB;FGR;HCK;ABLIM3;TRPV4;SH3PXD2B;FLNA;FILIP1;ADAM8;AMPH;GBP1;PDLIM7;MYO1F
secretory granule lumen (GO:0034774)	17	316	0.00049847	0.00588194	2.66615	20.2733	VWF;ARG1;OLFM4;MMP8;F5;FGR;HK3;TIMP2;S100A12;CTSH;CHI3L1;MNDA;B2M;S100A9;CTSC;S100A8;TXNDC5
intracellular organelle lumen (GO:0070013)	32	848	0.00143331	0.015856	1.8574	12.1618	COL18A1;COL15A1;LRRK2;HBB;PRSS23;ADAMTS5;HK3;CTSL;TIMP2;CTSH;IGFBP7;APOL1;B2M;CTSC;CTSB;IGFBP5;COL23A1;TMEM132A;GPX8;OLFM4;MMP8;MMP9;F5;MMP14;COL4A2;COL4A1;COL5A3;MZB1;SPARCL1;MNDA;PLEKHO2;FBN1
specific granule lumen (GO:0035580)	1	62	0.00207352	0.021589	4.95498	30.6144	ARG1;TIMP2;CHI3L1;MMP8;OLFM4;B2M
podosome (GO:0002102)	1	13	0.00237226	0.0233273	13.8085	83.4572	SH3PXD2B;ASAP1;ADAM8
cytoskeleton (GO:0005856)	24	600	0.00264621	0.0242402	1.95916	11.6269	CD274;NOTCH3;FLT1;HIP1;MSN;NOD2;PARVB;ANK1;FGR;EHD2;MMP14;NUAK1;ABLIM3;CXCR2;S100A12;FLNA;STOM;FILIP1;AMPH;S100A9;GBP1;S100A8;MYO1F;PDLIM7
membrane raft (GO:0045121)	10	163	0.00273901	0.0242402	3.0364	17.9153	LYN;SELPLG;LRRK2;PDPN;KDR;STOM;TPP1;LCP2;FYN;LAX1
phagolysosome (GO:0032010)	2	22	0.00437748	0.0322131	30.6244	166.33	NCF2;ADAM8
endolysosome lumen (GO:0036021)	2	22	0.00437748	0.0322131	30.6244	166.33	CTSL;CTSB
sorting endosome (GO:0097443)	2	22	0.00437748	0.0322131	30.6244	166.33	NRP1;KDR
secondary lysosome (GO:0005767)	1	16	0.00442892	0.0322131	10.6203	57.5576	NCF2;LRRK2;ADAM8
endosome membrane (GO:0010008)	15	325	0.00454988	0.0322131	2.25674	12.1698	CD274;IFITM2;SLC11A1;SPHK1;SNX20;MR1;EHD2;RAB31;IRAK2;LAMP3;TLR8;CD68;FCGR1A;B2M;TLR4
early endosome membrane (GO:0031901)	1	97	0.00482112	0.0327675	3.59921	19.2009	CD274;RAB31;SPHK1;FCGR1A;B2M;MR1;SNX20
ficolin-1-rich granule lumen (GO:1904813)	8	123	0.00499844	0.0327675	3.22269	17.0758	HK3;TIMP2;HBB;CTSH;MNDA;PLEKHO2;MMP9;CTSB
cell-cell junction (GO:0005911)	13	271	0.00583283	0.0368718	2.34503	12.0634	PTPRU;HEG1;PTPRM;CLDN1;RASIP1;CDH5;TRPV4;CDH11;FLNA;DCHS1;ITGA5;JAM2;PDLIM7
alveolar lamellar body (GO:0097208)	2	22	0.00647348	0.0381936	22.9671	115.755	LAMP3;CTSH
collagen type IV trimer (GO:0005587)	2	22	0.00647348	0.0381936	22.9671	115.755	COL4A2;COL4A1
microvillus (GO:0005902)	1	57	0.00737112	0.0408419	4.43717	21.7873	PODXL;LRRK2;PDPN;MSN;MYO1F
lysosome (GO:0005764)	19	477	0.00738384	0.0408419	1.93873	9.51616	RAMP2;IFITM2;LRRK2;SLC11A1;PRF1;CST7;HCK;CTSO;DRAM1;CTSL;LAMP3;CXCR2;CTSH;TPP1;CD68;CD34;CTSC;TXNDC5;CTSB
actin-based cell projection (GO:0098858)	1	83	0.00876363	0.0470049	3.59974	17.0525	PODXL;LRRK2;TRPV4;PDPN;MSN;MYO1F

## Sheet: CD (treated) Cell types
Term	Upregulated genes in annotated gene set	Total genes in annotated gene set	P-value	Adjusted P-value	Odds Ratio	Combined Score	Genes
T Memory Cells	31	133	5.07007e-27	7.6051e-25	19.9579	1208.38	SELPLG;GIMAP1;SIRPG;TRAC;GIMAP2;SLA;GIMAP4;CD3G;GIMAP5;CXCR6;CD3E;GIMAP7;CD3D;TRBC2;CXCR3;EPSTI1;CEACAM21;ITGB7;CCR6;CCR5;CD96;THEMIS;CD2;DOK2;NCR3;CD6;CD5;CD7;CD247;HCST;SKAP1
T Cells	30	165	8.41213e-23	6.3091e-21	14.5195	738.024	SELPLG;GIMAP1;SIRPG;TRAC;GIMAP2;GIMAP4;CD3G;GIMAP5;CXCR6;GIMAP6;CD3E;GIMAP7;CD3D;TRBC2;CXCR3;PXDC1;CCR5;IL32;CD96;THEMIS;CD2;DOK2;NCR3;CD8B;CD6;CD5;CD7;CD247;HCST;SKAP1
NK Cells	29	157	2.79773e-22	1.39887e-20	14.759	732.462	SELPLG;GIMAP1;SIRPG;TRAC;SLA;GIMAP4;CD3G;GIMAP5;CD3E;GIMAP7;CD3D;CXCR3;CCR5;IL12RB1;IL32;CD96;TGFB1;THEMIS;CD2;DOK2;NCR3;GZMM;CD8B;CD6;CD5;CD7;CD247;HCST;SIGLEC7
T Regulatory Cells	25	117	5.34144e-21	2.00304e-19	17.5013	816.937	SELPLG;GIMAP1;SIRPG;TRAC;SLA;GIMAP4;GIMAP5;GIMAP6;CD3E;GIMAP7;CD3D;CXCR3;CCR5;GBP2;CD96;HLA-F;FOXP3;HLA-E;CD2;DOK2;CD6;CD5;HLA-DPB1;CD247;HCST
T Cells Naive	23	102	5.57239e-20	1.67172e-18	18.6405	826.407	CD96;SELPLG;GIMAP1;SIRPG;TRAC;SLA;GIMAP4;GIMAP5;GIMAP6;CD3E;GIMAP7;CD3D;CD2;DOK2;CD6;CD5;TRBC2;CXCR3;CEACAM21;TNFAIP8L2;CD247;CCR5;HCST
Natural Killer T Cells	24	118	1.14384e-19	2.85961e-18	16.3881	714.764	CD96;SELPLG;GIMAP1;SIRPG;TRAC;THEMIS;SLA;GIMAP4;GIMAP5;GATA3;GIMAP6;CD3E;GIMAP7;CD3D;CD2;DOK2;NCR3;CD6;CD5;TRBC2;CXCR3;CD247;CCR5;IL12RB1
Nuocytes	22	110	5.80763e-18	1.24449e-16	15.9471	632.897	CD96;BCL11B;GIMAP1;SIRPG;TRAC;THEMIS;GIMAP4;CD3G;GIMAP5;GATA3;GIMAP6;CD3E;GIMAP7;CD3D;CD2;CD8B;CD6;CD5;TRBC2;CXCR3;CD247;PTGDS
T Follicular Helper Cells	21	110	9.16382e-17	1.71822e-15	15.0015	553.987	SELPLG;GIMAP1;SIRPG;TRAC;GIMAP2;SLA;GIMAP4;GIMAP5;GIMAP6;CD3E;GIMAP7;CD3D;CD2;DOK2;CD6;CD5;CEACAM21;TNFAIP8L2;CD247;CCR5;HCST
T Helper Cells	22	148	4.16018e-15	6.6518e-14	11.116	368.087	CD96;GIMAP1;SIRPG;TRAC;GIMAP2;THEMIS;GIMAP4;CD3G;GIMAP5;GATA3;CD3E;GIMAP7;FOXP3;CD3D;CD2;DOK2;CD6;CD5;CXCR3;CCR6;CD247;CCR5
T Cytotoxic Cells	19	102	4.43453e-15	6.6518e-14	14.4645	478.043	CD96;SIRPG;TRAC;THEMIS;CD3G;GIMAP5;CD3E;GIMAP7;CD3D;CD2;DOK2;NCR3;GZMM;CD8B;CD6;CD5;TRBC2;CXCR3;CD247
Thymocytes	20	118	5.61768e-15	7.66047e-14	12.9272	424.177	SELPLG;GIMAP1;SIRPG;TRAC;SLA;GIMAP4;GIMAP5;GIMAP6;CD3E;GIMAP7;CD3D;CD2;DOK2;CD5;CXCR3;CEACAM21;TNFAIP8L2;CD247;CCR5;HCST
Decidual Cells	19	106	9.32601e-15	1.16575e-13	13.7967	445.715	IL32;CD96;SIRPG;TRAC;CD3E;GIMAP7;CD3D;CD2;DOK2;NCR3;GZMM;CD8B;CD5;TRBC2;CXCR3;CD7;CD247;HCST;SKAP1
Dendritic Cells	21	199	1.60673e-11	1.85392e-10	7.46668	185.578	CD74;SERPINA1;FGL2;HLA-B;SLA;GIMAP4;HLA-A;GIMAP5;LYZ;HLA-DMA;DOK2;HLA-DMB;CXCR3;SLAMF8;HLA-DPB1;HLA-DRA;CCR5;SIGLEC7;HLA-DRB1;HLA-DPA1;FTL
Langerhans Cells	17	123	1.92886e-11	2.06664e-10	10.057	248.121	C1QA;CD74;CIITA;FGL2;HLA-F;LYZ;HLA-DMA;HLA-DMB;HLA-DPB1;HLA-DRA;CCR6;CCR5;HLA-DQA2;SIGLEC7;HLA-DRB1;HLA-DQB2;HLA-DPA1
Osteoclast Precursor Cells	14	107	2.47477e-09	2.47477e-08	9.35627	185.414	CIITA;FGL2;LYZ;HLA-E;TYMP;APOL6;IRF1;SLAMF8;CASP1;CCR5;GBP2;CD68;SIGLEC7;BIRC3
Acinar Cells	14	124	1.72168e-08	1.61408e-07	7.90343	141.293	REG3A;PRSS1;SERPINA1;MUC17;AKR1C3;REG3G;PRSS3P2;CLDN2;OLFM4;LYZ;UBD;FAM3B;CFB;OTC
Spermatozoa	13	108	2.58234e-08	2.27853e-07	8.47728	148.115	C1QA;CD74;FGL2;FMO3;SLC8A1;C2;APOL6;HLA-DMB;RASSF4;ALDH1A1;HLA-DPB1;HLA-DRA;HLA-DPA1
Platelets	16	214	5.50798e-07	4.58998e-06	5.0274	72.4544	CD40;SELPLG;GIMAP1;FGL2;GIMAP4;HLA-A;GIMAP5;LYZ;GIMAP6;GIMAP7;CXCR2P1;HLA-E;DOK2;CYP2U1;CASP1;SIGLEC7
Gamma Delta T Cells	13	146	9.09267e-07	7.17842e-06	6.04345	84.0681	CD96;SIRPG;TRAV22;CD3E;CD3D;CD2;NCR3;GZMM;CD8B;CXCR3;CD7;CD247;PTGDS
B Cells	14	182	2.02091e-06	1.51568e-05	5.15952	67.6515	IGHM;CD74;CD40;CD3E;CD2;DOK2;CD5;BLNK;HLA-DRA;CEACAM21;ITGB7;TNFAIP8L2;IL12RB1;BIRC3
Microglia	13	158	2.22162e-06	1.58687e-05	5.5399	72.1143	C1QA;CD40;FGL2;SLA;GIMAP4;GIMAP5;LYZ;SLC2A5;DOK2;HLA-DRA;PTGDS;CCR5;SIGLEC7
Pulmonary Alveolar Type II Cells	12	135	2.4372e-06	1.66173e-05	6.01616	77.7568	C1QA;SERPINA1;UBD;ALDH1A1;SLAMF8;ODF3B;CTSH;LYZ;CD68;CFB;C2;TYMP
Monocytes	13	176	7.31192e-06	4.76865e-05	4.92358	58.2263	CD40;SERPINA1;FGL2;LYZ;TYMP;DOK2;CD7;CASP1;HLA-DRA;CCR5;CD68;SIGLEC7;IDO1
Paneth Cells	11	132	1.19111e-05	7.44441e-05	5.58891	63.3673	IGLV2-11;REG3A;PRSS1;SERPINA1;DEFA6;MUC17;DEFA5;PLA2G2A;REG3G;OLFM4;LYZ
Kupffer Cells	10	137	9.17421e-05	0.000550453	4.82413	44.8477	C1QA;DOK2;FGL2;HLA-DRA;SLC15A3;LYZ;CCR5;SIGLEC7;FTL;TYMP
Enterocytes	12	203	0.00014322	0.000826271	3.8608	34.1724	CBR1;REG3A;NLRP6;DEFA6;CPS1;MUC17;DEFA5;PLA2G2A;SLC52A1;CLDN2;SLC2A5;OTC
Hematopoietic Stem Cells	11	178	0.000183245	0.00101803	4.03992	34.7622	C1QA;ALDH1A1;FGL2;GIMAP4;GIMAP5;GATA3;GIMAP6;LYZ;CD68;GIMAP7;HLA-E
Plasmacytoid Dendritic Cells	10	150	0.000193994	0.00103926	4.37326	37.3813	BST2;IGHM;DOK2;CD40;CXCR3;BLNK;SLA;HLA-DRA;TNFAIP8L2;CCR5
Macrophages	11	204	0.00058701	0.00303626	3.49102	25.9748	CD74;DOK2;FGL2;SLA;HLA-DRA;LYZ;CD3E;CCR5;CD68;SLC15A3;SIGLEC7
Alveolar Macrophages	8	123	0.000986013	0.00493007	4.23806	29.3352	FGL2;SLAMF8;CASP1;LYZ;CCR5;CD68;SIGLEC7;TYMP
Red Pulp Macrophages	7	110	0.00229203	0.0110905	4.13001	25.1035	C1QA;FGL2;GIMAP4;LYZ;CCR5;CXCR2P1;SIGLEC7
Megakaryocytes	8	143	0.00256726	0.0120341	3.60651	21.5125	DOK2;TGFB1;SELPLG;GIMAP1;TNFAIP8L2;CXCR2P1;HCST;SIGLEC7
Eosinophils	7	127	0.00508637	0.0231199	3.54185	18.7052	DOK2;SELPLG;CXCR3;SLA;TNFAIP8L2;HCST;SIGLEC7
Plasma Cells	8	166	0.0063083	0.0278307	3.07788	15.5922	IGLV2-11;IGHM;CD74;CD40;GPR25;DENND5B;GNG7;ITGB7
Trophoblast Progenitor Cells	6	103	0.00713083	0.0305607	3.74849	18.53	IRF1;TAP1;ODF3B;HLA-F;HLA-E;TYMP
Tuft Cells	7	136	0.00733751	0.030573	3.29323	16.1854	IGLV2-11;IGHM;SERPINA1;FGL2;LYZ;CXCR2P1;SIGLEC7
Osteoclasts	7	144	0.0098934	0.0401084	3.09965	14.3076	C1QA;SERPINA1;RASSF4;SLAMF8;SLC15A3;CD68;SIGLEC7
B Cells Memory	7	147	0.0110017	0.0434278	3.03276	13.6769	IGHM;DOK2;DENND5B;GNG7;CEACAM21;CCR6;IL12RB1
Satellite Glial Cells	6	114	0.0114621	0.0440851	3.36481	15.0363	C1QA;RTN1;KCNJ10;RASSF4;PTGDS;SLC8A1
Adipocyte Progenitor Cells	6	115	0.011931	0.0447412	3.33377	14.764	SULT1E1;GATA3;HOXC9;HOXC8;TBX3;HOXC6
B Cells Naive	7	151	0.0126161	0.0461566	2.94792	12.8906	CD2;IGHM;CD74;DOK2;CEACAM21;IL12RB1;BIRC3
